# Supplementary material for: Deciphering RNA modification and post-transcriptional regulation with NetRNApan
Source: Brief Bioinform. 2025 Dec 26;26(6):bbaf690. doi: 10.1093/bib/bbaf690 (PMC12741562; doi:10.1093/bib/bbaf690)
Supplement: Supplementary_Table_1_bbaf690 [file supplementary_table_1_bbaf690.xlsx]

## Sheet: Sheet1
Table S1. Summary of different types of features for RNA modification site prediction.
Encodings	Description
Accumulated Nucleotide Frequency (ANF)	The ANF feature encoding represents the nucleotide density and the distribution of each nucleotide in the RUN (20, 20).
One-Hot	One-Hot encoding donates the position-specific composition of the nucleotide in the RUN.
Composition of K-spaced Nucleic Acid Pairs (CKSNAP)	CKSNAP feature encoding represents the composition of nucleotide pairs that are separated by K (K = 0, 1, 2, …, 5. The default maximum value of K is 5 in this study) other nucleotide within the RUN (20, 20),
Nucleic Acid Composition (NAC)	As one of the common methods to analyze the sequence, the NAC encoding reflects the nucleotides frequencies of the sequence fragments surrounding the modification site.
Di-Nucleotide Composition (DNC)	DNC feature encoding represents the composition of the composition of continuous di-nucleotide pairs in the RUN (20, 20).
Tri-Nucleotide Composition (TNC)	TNC feature encoding represents the composition of the composition of continuous tri-nucleotide pairs in the RUN (20, 20).
Enhanced Nucleic Acid Composition (ENAC)	The ENAC encoding calculates the local NAC based on the sequence window of fixed length (the window was set as five in this study) that continuously slides from the 5’ to 3’ terminus of each nucleotide sequence and can be usually applied to encode the nucleotide sequence with an equal length.
Kmer	The Kmer encoding calculates the occurrence frequencies of k neighboring nucleotide in the RUN (20, 20)
Pseudo Dinucleotide Composition (PseKNC)	PseKNC represents a DNA or RNA sequence with a discrete model or vector yet still keep considerable sequence order information, particularly the global or long-range sequence order information, via the physicochemical properties of its constituent oligonucleotides.
Nucleotide Chemical Property (NCP)	There are four different kinds of nucleotides in RNA and each nucleotide has different chemical structure and binding properties, whereas all types of nucleotides can be classified into three major groups based on chemical properties.
Pseudo Dinucleotide Composition (PseDNC)	PseDNC feature encoding can cover local sequence-order and the global sequence-order information into the feature vector of the RUN (20, 20).
Series Correlation Pseudo Dinucleotide Composition (SCPseDNC)	SCPseDNC reflects a series of correlation pseudo dinucleotide composition in the RUN (20, 20).
