# Supplementary material for: Deciphering RNA modification and post-transcriptional regulation with NetRNApan
Source: Brief Bioinform. 2025 Dec 26;26(6):bbaf690. doi: 10.1093/bib/bbaf690 (PMC12741562; doi:10.1093/bib/bbaf690)
Supplement: Supplementary_Table_2_bbaf690 [file supplementary_table_2_bbaf690.xlsx]

## Sheet: Sheet1
Table S2. Top 50 informative motifs learned from NetRNApan and also matching the known RNA-binding proteins.
Query_ID	Target_ID	Target_ID	Optimal_offset	p-value	E-value	q-value	Overlap	Query_consensus	Target_consensus	Orientation
motif_0	RNCMPT00113	RBM4	1	0.00337296	0.344041	0.199934	6	CCCGGGAUCU	GCGCGGG	+
motif_0	RNCMPT00052	RBM4	1	0.00397868	0.405825	0.199934	6	CCCGGGAUCU	GCGCGGG	+
motif_2	RNCMPT00026	HNRNPK	-2	0.00135421	0.138129	0.137463	7	UUCGAACCCG	CCAACCC	+
motif_3	RNCMPT00056	RBM8A	-2	0.00142218	0.145062	0.139396	7	GAGCCCCCGG	GCGCGCG	+
motif_3	RNCMPT00045	PPRC1	-2	0.00281637	0.28727	0.139396	7	GAGCCCCCGG	GCGCGCG	+
motif_3	RNCMPT00052	RBM4	-4	0.00652376	0.665424	0.173858	6	GAGCCCCCGG	GCGCGGG	+
motif_3	RNCMPT00113	RBM4	-3	0.0070253	0.716581	0.173858	7	GAGCCCCCGG	GCGCGGG	+
motif_4	RNCMPT00162	LIN28A	-1	0.00289277	0.295063	0.12605	7	ACGCAGGACU	CGGAGGA	+
motif_4	RNCMPT00154	RBM5	-2	0.00628394	0.640962	0.12605	7	ACGCAGGACU	GAAGGAG	+
motif_4	RNCMPT00113	RBM4	0	0.0068173	0.695364	0.12605	7	ACGCAGGACU	GCGCGGG	+
motif_4	RNCMPT00052	RBM4	0	0.00738753	0.753528	0.12605	7	ACGCAGGACU	GCGCGGG	+
motif_4	RNCMPT00056	RBM8A	0	0.00738753	0.753528	0.12605	7	ACGCAGGACU	GCGCGCG	+
motif_4	RNCMPT00163	SRSF1	-2	0.00865086	0.882388	0.12605	7	ACGCAGGACU	GGAGGAG	+
motif_4	RNCMPT00109	SRSF1	-2	0.010884	1.11017	0.128135	7	ACGCAGGACU	GGAGGAA	+
motif_4	RNCMPT00108	SRSF1	-2	0.0117252	1.19598	0.128135	7	ACGCAGGACU	GGAGGAG	+
motif_4	RNCMPT00045	PPRC1	-2	0.013579	1.38506	0.131906	7	ACGCAGGACU	GCGCGCG	+
motif_4	RNCMPT00106	SRSF1	-2	0.018076	1.84376	0.15803	7	ACGCAGGACU	GGAGGAC	+
motif_4	RNCMPT00074	SRSF9	-4	0.0207429	2.11577	0.158836	6	ACGCAGGACU	AGGAGCA	+
motif_4	RNCMPT00110	SRSF1	-3	0.0223289	2.27755	0.158836	7	ACGCAGGACU	CAGGACAA	+
motif_4	RNCMPT00107	SRSF1	-2	0.0237606	2.42358	0.158836	7	ACGCAGGACU	GGAGGAA	+
motif_4	RNCMPT00063	SAMD4A	-2	0.0254355	2.59442	0.158836	7	ACGCAGGACU	GCUGGAC	+
motif_4	RNCMPT00178	HNRPLL	0	0.0312528	3.18779	0.182152	7	ACGCAGGACU	ACACACA	+
motif_15	RNCMPT00056	RBM8A	-3	0.00220013	0.224413	0.0706584	7	GAUGCCCGAG	GCGCGCG	+
motif_15	RNCMPT00168	RBFOX1	-2	0.00290255	0.29606	0.0706584	7	GAUGCCCGAG	UGCAUGC	+
motif_15	RNCMPT00018	FUS	-2	0.00317963	0.324322	0.0706584	7	GAUGCCCGAG	UGCGCGC	+
motif_15	RNCMPT00045	PPRC1	-3	0.00317963	0.324322	0.0706584	7	GAUGCCCGAG	GCGCGCG	+
motif_15	RNCMPT00113	RBM4	-3	0.00730532	0.745143	0.116247	7	GAUGCCCGAG	GCGCGGG	+
motif_15	RNCMPT00052	RBM4	-3	0.00788326	0.804093	0.116247	7	GAUGCCCGAG	GCGCGGG	+
motif_15	RNCMPT00071	SNRPA	-1	0.00915448	0.933756	0.116247	7	GAUGCCCGAG	UUGCACA	+
motif_15	RNCMPT00063	SAMD4A	0	0.0132384	1.35032	0.147094	7	GAUGCCCGAG	GCUGGAC	+
motif_15	RNCMPT00020	FXR2	-3	0.0178466	1.82036	0.176263	7	GAUGCCCGAG	GGACGGG	+
motif_17	RNCMPT00045	PPRC1	0	0.00309278	0.315464	0.166703	7	CCACGGCUCA	GCGCGCG	+
motif_17	RNCMPT00052	RBM4	0	0.00333406	0.340074	0.166703	7	CCACGGCUCA	GCGCGGG	+
motif_18	RNCMPT00163	SRSF1	-1	0.000317062	0.0323403	0.0263913	7	AGGAGGACCG	GGAGGAG	+
motif_18	RNCMPT00106	SRSF1	-1	0.000872763	0.0890218	0.0289903	7	AGGAGGACCG	GGAGGAC	+
motif_18	RNCMPT00073	SRSF7	-2	0.00104486	0.106576	0.0289903	8	AGGAGGACCG	GACGACGG	+
motif_18	RNCMPT00107	SRSF1	-1	0.00173312	0.176778	0.0360648	7	AGGAGGACCG	GGAGGAA	+
motif_18	RNCMPT00109	SRSF1	-1	0.00357737	0.364891	0.0595538	7	AGGAGGACCG	GGAGGAA	+
motif_18	RNCMPT00162	LIN28A	0	0.00468276	0.477641	0.0606809	7	AGGAGGACCG	CGGAGGA	+
motif_18	RNCMPT00108	SRSF1	-1	0.00510309	0.520515	0.0606809	7	AGGAGGACCG	GGAGGAG	+
motif_18	RNCMPT00241	RBM45	-2	0.00962639	0.981892	0.100159	7	AGGAGGACCG	GACGACA	+
motif_18	RNCMPT00020	FXR2	-1	0.0141022	1.43842	0.130425	7	AGGAGGACCG	GGACGGG	+
motif_18	RNCMPT00074	SRSF9	0	0.0175993	1.79513	0.139082	7	AGGAGGACCG	AGGAGCA	+
motif_18	RNCMPT00063	SAMD4A	-1	0.0203276	2.07341	0.139082	7	AGGAGGACCG	GCUGGAC	+
motif_18	RNCMPT00110	SRSF1	1	0.0214076	2.18357	0.139082	7	AGGAGGACCG	CAGGACAA	+
motif_18	RNCMPT00036	LIN28A	0	0.0233928	2.38607	0.139082	7	AGGAGGACCG	CGGAGAA	+
motif_18	RNCMPT00154	RBM5	-1	0.0233928	2.38607	0.139082	7	AGGAGGACCG	GAAGGAG	+
motif_18	RNCMPT00045	PPRC1	-3	0.0268361	2.73729	0.13961	7	AGGAGGACCG	GCGCGCG	+
motif_18	RNCMPT00157	PABPN1	-1	0.0268361	2.73729	0.13961	7	AGGAGGACCG	AGAAGAC	+
motif_18	RNCMPT00021	G3BP2	0	0.0369468	3.76857	0.180902	7	AGGAGGACCG	AGGAUGA	+
motif_18	RNCMPT00056	RBM8A	-3	0.0392721	4.00575	0.181605	7	AGGAGGACCG	GCGCGCG	+
motif_18	RNCMPT00016	FMR1	-1	0.041724	4.25585	0.182789	7	AGGAGGACCG	GGACAAG	+
motif_20	RNCMPT00045	PPRC1	0	0.000342841	0.0349698	0.0158234	7	CCGCGCGAGG	GCGCGCG	+
motif_20	RNCMPT00056	RBM8A	0	0.000342841	0.0349698	0.0158234	7	CCGCGCGAGG	GCGCGCG	+
motif_20	RNCMPT00052	RBM4	-2	0.00180329	0.183936	0.0501038	7	CCGCGCGAGG	GCGCGGG	+
motif_20	RNCMPT00113	RBM4	-2	0.00217116	0.221459	0.0501038	7	CCGCGCGAGG	GCGCGGG	+
motif_20	RNCMPT00018	FUS	1	0.0056704	0.578381	0.104684	6	CCGCGCGAGG	UGCGCGC	+
motif_20	RNCMPT00020	FXR2	-2	0.0122063	1.24505	0.173431	7	CCGCGCGAGG	GGACGGG	+
motif_20	RNCMPT00085	ZC3H10	1	0.0131518	1.34149	0.173431	6	CCGCGCGAGG	GCAGCGC	+
motif_43	RNCMPT00162	LIN28A	-1	0.00467998	0.477358	0.182642	7	ACGGAGGCCU	CGGAGGA	+
motif_43	RNCMPT00002	ANKHD1	-4	0.00467998	0.477358	0.182642	6	ACGGAGGCCU	AGACGUA	+
motif_43	RNCMPT00163	SRSF1	-2	0.00559462	0.570651	0.182642	7	ACGGAGGCCU	GGAGGAG	+
