# Supplementary material for: Deciphering RNA modification and post-transcriptional regulation with NetRNApan
Source: Brief Bioinform. 2025 Dec 26;26(6):bbaf690. doi: 10.1093/bib/bbaf690 (PMC12741562; doi:10.1093/bib/bbaf690)
Supplement: Supplementary_Table_3_bbaf690 [file supplementary_table_3_bbaf690.xlsx]

## Sheet: GO_Biological_Process
Table S3. Functional enrichment analysis of identified RNA-binding proteins (RBPs).
Gene_set	Terms	Overlap	P-value	Adjusted P-value	Genes
GO_Biological_Process_2021	regulation of mRNA splicing, via spliceosome (GO:0048024)	10/90	6.87914e-19	1.38959e-16	ZC3H10;RBM4;RBFOX1;FXR2;HNRNPK;RBM8A;FMR1;SRSF7;RBM5;SRSF9
GO_Biological_Process_2021	RNA processing (GO:0006396)	10/179	8.28635e-16	8.36921e-14	RBM4;LIN28A;HNRNPK;RBM8A;PABPN1;FUS;SRSF1;SRSF7;RBM5;SRSF9
GO_Biological_Process_2021	RNA splicing, via transesterification reactions with bulged adenosine as nucleophile (GO:0000377)	10/251	2.5301e-14	1.7036e-12	RBM4;HNRNPK;RBM8A;PABPN1;FUS;SRSF1;SRSF7;RBM5;SNRPA;SRSF9
GO_Biological_Process_2021	mRNA splicing, via spliceosome (GO:0000398)	10/274	6.1033e-14	3.08216e-12	RBM4;HNRNPK;RBM8A;PABPN1;FUS;SRSF1;SRSF7;RBM5;SNRPA;SRSF9
GO_Biological_Process_2021	regulation of alternative mRNA splicing, via spliceosome (GO:0000381)	7/54	7.88301e-14	3.18474e-12	ZC3H10;RBM4;RBFOX1;FXR2;RBM8A;FMR1;RBM5
GO_Biological_Process_2021	mRNA processing (GO:0006397)	10/300	1.51317e-13	5.09435e-12	RBM4;HNRNPK;RBM8A;PABPN1;FUS;SRSF1;SRSF7;RBM5;SNRPA;SRSF9
GO_Biological_Process_2021	RNA 3'-end processing (GO:0031123)	6/69	7.03069e-11	2.02886e-09	LIN28A;RBM8A;PABPN1;SRSF1;SRSF7;SRSF9
GO_Biological_Process_2021	RNA transport (GO:0050658)	6/76	1.27642e-10	3.22296e-09	RBFOX1;RBM8A;FMR1;SRSF1;SRSF7;SRSF9
GO_Biological_Process_2021	gene expression (GO:0010467)	8/356	1.54905e-09	3.47676e-08	RBM4;HNRNPK;RBM8A;PABPN1;SRSF1;SRSF7;RBM5;SRSF9
GO_Biological_Process_2021	mRNA 3'-end processing (GO:0031124)	5/79	1.63747e-08	3.3077e-07	RBM8A;PABPN1;SRSF1;SRSF7;SRSF9

## Sheet: GO_Molecular_Function
Table S3. Functional enrichment analysis of identified RNA-binding proteins (RBPs).
Gene_set	Term	Overlap	P-value	Adjusted P-value	Genes
GO_Molecular_Function_2021	RNA binding (GO:0003723)	20/1406	1.500666e-22	5.102264e-21	ZC3H10;RBFOX1;RBM8A;FUS;FMR1;SRSF1;SAMD4A;PPRC1;ANKHD1;RBM4;LIN28A;FXR2;HNRNPK;PABPN1;G3BP2;RBM45;SRSF7;RBM5;SNRPA;SRSF9
GO_Molecular_Function_2021	mRNA binding (GO:0003729)	11/263	5.176277e-16	8.799671e-15	RBM4;RBFOX1;LIN28A;FXR2;HNRNPK;RBM8A;FMR1;SRSF1;SAMD4A;G3BP2;RBM5
GO_Molecular_Function_2021	miRNA binding (GO:0035198)	4/30	2.417508e-08	2.739842e-07	ZC3H10;RBM4;LIN28A;FMR1
GO_Molecular_Function_2021	regulatory RNA binding (GO:0061980)	4/40	8.007355e-08	6.806252e-07	ZC3H10;RBM4;LIN28A;FMR1
GO_Molecular_Function_2021	G-quadruplex RNA binding (GO:0002151)	2/6	1.571000e-05	1.068280e-04	LIN28A;FMR1
GO_Molecular_Function_2021	sequence-specific mRNA binding (GO:1990825)	2/10	4.701126e-05	2.663971e-04	LIN28A;FMR1
GO_Molecular_Function_2021	mRNA 3'-UTR binding (GO:0003730)	3/85	9.322667e-05	4.528152e-04	RBM4;FXR2;FMR1
GO_Molecular_Function_2021	RNA strand annealing activity (GO:0033592)	1/5	5.239440e-03	1.979344e-02	FMR1
GO_Molecular_Function_2021	annealing activity (GO:0097617)	1/5	5.239440e-03	1.979344e-02	FMR1
GO_Molecular_Function_2021	siRNA binding (GO:0035197)	1/8	8.370562e-03	2.189224e-02	FMR1
