# Supplementary material for: Deciphering RNA modification and post-transcriptional regulation with NetRNApan
Source: Brief Bioinform. 2025 Dec 26;26(6):bbaf690. doi: 10.1093/bib/bbaf690 (PMC12741562; doi:10.1093/bib/bbaf690)
Supplement: Supplementary_Table_4_bbaf690 [file supplementary_table_4_bbaf690.xlsx]

## Sheet: KEGG
Table S4. Enrichment analysis of biological pathways.
Gene_set	Term	Overlap	P-value	Adjusted P-value	Genes
KEGG_2021_Human	Spliceosome	7/150	1.234312e-10	1.357743e-09	HNRNPK;RBM8A;FUS;SRSF1;SRSF7;SNRPA;SRSF9
KEGG_2021_Human	RNA transport	4/186	3.829709e-05	2.106340e-04	FXR2;RBM8A;FUS;FMR1
KEGG_2021_Human	mRNA surveillance pathway	3/98	1.423061e-04	5.217891e-04	RBM8A;PABPN1;FUS
KEGG_2021_Human	Herpes simplex virus 1 infection	3/498	1.462066e-02	4.020682e-02	SRSF1;SRSF7;SRSF9

## Sheet: Reactome
Table S5. Enrichment analysis of biological pathways.
Gene_set	Term	Overlap	P-value	Adjusted P-value	Genes
Reactome_2022	mRNA Splicing - Major Pathway R-HSA-72163	9/181	8.920857e-14	2.776907e-12	HNRNPK;RBM8A;PABPN1;FUS;SRSF1;SRSF7;RBM5;SNRPA;SRSF9
Reactome_2022	mRNA Splicing R-HSA-72172	9/189	1.322337e-13	2.776907e-12	HNRNPK;RBM8A;PABPN1;FUS;SRSF1;SRSF7;RBM5;SNRPA;SRSF9
Reactome_2022	Processing Of Capped Intron-Containing Pre-mRNA R-HSA-72203	9/242	1.240579e-12	1.736811e-11	HNRNPK;RBM8A;PABPN1;FUS;SRSF1;SRSF7;RBM5;SNRPA;SRSF9
Reactome_2022	mRNA 3-End Processing R-HSA-72187	5/58	3.376097e-09	3.544902e-08	RBM8A;PABPN1;SRSF1;SRSF7;SRSF9
Reactome_2022	RNA Polymerase II Transcription Termination R-HSA-73856	5/67	7.073188e-09	5.941478e-08	RBM8A;PABPN1;SRSF1;SRSF7;SRSF9
Reactome_2022	Metabolism Of RNA R-HSA-8953854	9/666	9.797961e-09	6.858573e-08	HNRNPK;RBM8A;PABPN1;FUS;SRSF1;SRSF7;RBM5;SNRPA;SRSF9
Reactome_2022	Transport Of Mature mRNA Derived From An Intron-Containing Transcript R-HSA-159236	4/74	9.851149e-07	5.910689e-06	RBM8A;SRSF1;SRSF7;SRSF9
Reactome_2022	Transport Of Mature Transcript To Cytoplasm R-HSA-72202	4/83	1.563684e-06	8.209343e-06	RBM8A;SRSF1;SRSF7;SRSF9
Reactome_2022	mRNA Splicing - Minor Pathway R-HSA-72165	2/49	1.198639e-03	5.593648e-03	SRSF1;SRSF7
Reactome_2022	RNA Polymerase II Transcription R-HSA-73857	6/1312	1.816890e-03	7.630937e-03	RBFOX1;RBM8A;PABPN1;SRSF1;SRSF7;SRSF9

## Sheet: WikiPathways
Table S5. Enrichment analysis of biological pathways.
Gene_set	Term	Overlap	P-value	Adjusted P-value	Genes
WikiPathways_2019_Human	mRNA Processing WP411	8/126	3.762934e-13	3.010347e-12	HNRNPK;PABPN1;FUS;SRSF1;SRSF7;RBM5;SNRPA;SRSF9
