# Supplementary material for: Deciphering RNA modification and post-transcriptional regulation with NetRNApan
Source: Brief Bioinform. 2025 Dec 26;26(6):bbaf690. doi: 10.1093/bib/bbaf690 (PMC12741562; doi:10.1093/bib/bbaf690)
Supplement: Supplementary_Table_5_bbaf690 [file supplementary_table_5_bbaf690.xlsx]

## Sheet: Changing probability
Table S5. SNPs change probability of m5U modification
SNP	Fragment	Alt_Modified	Alt_Probability	Ref_Modified	Ref_Probability
rs786202611	BMPR1A_rs786202611_ENST00000883498.1|chr10:86921584G>A|+|T_pos:28|T_extract_pos:20|snp_pos:40	0	0.23343354	1	0.74582565
rs786202611	BMPR1A_rs786202611_ENST00000883498.1|chr10:86921584G>A|+|T_pos:47|T_extract_pos:20|snp_pos:40	0	0.014962345	1	0.97365177
rs786202611	BMPR1A_rs786202611_ENST00000926283.1|chr10:86921584G>A|+|T_pos:28|T_extract_pos:20|snp_pos:40	0	0.23343354	1	0.74582565
rs786202611	BMPR1A_rs786202611_ENST00000926283.1|chr10:86921584G>A|+|T_pos:47|T_extract_pos:20|snp_pos:40	0	0.014962345	1	0.97365177
rs786202611	BMPR1A_rs786202611_ENST00000883496.1|chr10:86921584G>A|+|T_pos:28|T_extract_pos:20|snp_pos:40	0	0.23343354	1	0.74582565
rs786202611	BMPR1A_rs786202611_ENST00000883496.1|chr10:86921584G>A|+|T_pos:47|T_extract_pos:20|snp_pos:40	0	0.014962345	1	0.97365177
rs786202611	BMPR1A_rs786202611_ENST00000926284.1|chr10:86921584G>A|+|T_pos:28|T_extract_pos:20|snp_pos:40	0	0.23343354	1	0.74582565
rs786202611	BMPR1A_rs786202611_ENST00000926284.1|chr10:86921584G>A|+|T_pos:47|T_extract_pos:20|snp_pos:40	0	0.014962345	1	0.97365177
rs786202611	BMPR1A_rs786202611_ENST00000713669.1|chr10:86921584G>A|+|T_pos:28|T_extract_pos:20|snp_pos:40	0	0.23343354	1	0.74582565
rs786202611	BMPR1A_rs786202611_ENST00000713669.1|chr10:86921584G>A|+|T_pos:47|T_extract_pos:20|snp_pos:40	0	0.014962345	1	0.97365177
rs786202611	BMPR1A_rs786202611_ENST00000883497.1|chr10:86921584G>A|+|T_pos:28|T_extract_pos:20|snp_pos:40	0	0.23343354	1	0.74582565
rs786202611	BMPR1A_rs786202611_ENST00000883497.1|chr10:86921584G>A|+|T_pos:47|T_extract_pos:20|snp_pos:40	0	0.014962345	1	0.97365177
rs786202611	BMPR1A_rs786202611_ENST00000883499.1|chr10:86921584G>A|+|T_pos:28|T_extract_pos:20|snp_pos:40	0	0.23343354	1	0.74582565
rs786202611	BMPR1A_rs786202611_ENST00000883499.1|chr10:86921584G>A|+|T_pos:47|T_extract_pos:20|snp_pos:40	0	0.014962345	1	0.97365177
rs786202611	BMPR1A_rs786202611_ENST00000943087.1|chr10:86921584G>A|+|T_pos:28|T_extract_pos:20|snp_pos:40	0	0.23343354	1	0.74582565
rs786202611	BMPR1A_rs786202611_ENST00000943087.1|chr10:86921584G>A|+|T_pos:47|T_extract_pos:20|snp_pos:40	0	0.014962345	1	0.97365177
rs786202611	BMPR1A_rs786202611_ENST00000943088.1|chr10:86921584G>A|+|T_pos:28|T_extract_pos:20|snp_pos:40	0	0.23343354	1	0.74582565
rs786202611	BMPR1A_rs786202611_ENST00000943088.1|chr10:86921584G>A|+|T_pos:47|T_extract_pos:20|snp_pos:40	0	0.014962345	1	0.97365177
rs786202611	BMPR1A_rs786202611_ENST00000883500.1|chr10:86921584G>A|+|T_pos:28|T_extract_pos:20|snp_pos:40	0	0.23343354	1	0.74582565
rs786202611	BMPR1A_rs786202611_ENST00000883500.1|chr10:86921584G>A|+|T_pos:47|T_extract_pos:20|snp_pos:40	0	0.014962345	1	0.97365177
rs786202611	BMPR1A_rs786202611_ENST00000883502.1|chr10:86921584G>A|+|T_pos:28|T_extract_pos:20|snp_pos:40	0	0.23343354	1	0.74582565
rs786202611	BMPR1A_rs786202611_ENST00000883502.1|chr10:86921584G>A|+|T_pos:47|T_extract_pos:20|snp_pos:40	0	0.014962345	1	0.97365177
rs786202611	BMPR1A_rs786202611_ENST00000926287.1|chr10:86921584G>A|+|T_pos:28|T_extract_pos:20|snp_pos:40	0	0.23343354	1	0.74582565
rs786202611	BMPR1A_rs786202611_ENST00000926287.1|chr10:86921584G>A|+|T_pos:47|T_extract_pos:20|snp_pos:40	0	0.014962345	1	0.97365177
rs786202611	BMPR1A_rs786202611_ENST00000635816.2|chr10:86921584G>A|+|T_pos:28|T_extract_pos:20|snp_pos:40	0	0.23343354	1	0.74582565
rs786202611	BMPR1A_rs786202611_ENST00000635816.2|chr10:86921584G>A|+|T_pos:47|T_extract_pos:20|snp_pos:40	0	0.014962345	1	0.97365177
rs786202611	BMPR1A_rs786202611_ENST00000638429.1|chr10:86921584G>A|+|T_pos:28|T_extract_pos:20|snp_pos:40	0	0.23343354	1	0.74582565
rs786202611	BMPR1A_rs786202611_ENST00000638429.1|chr10:86921584G>A|+|T_pos:47|T_extract_pos:20|snp_pos:40	0	0.014962345	1	0.97365177
rs786202611	BMPR1A_rs786202611_ENST00000926285.1|chr10:86921584G>A|+|T_pos:28|T_extract_pos:20|snp_pos:40	0	0.23343354	1	0.74582565
rs786202611	BMPR1A_rs786202611_ENST00000926285.1|chr10:86921584G>A|+|T_pos:47|T_extract_pos:20|snp_pos:40	0	0.014962345	1	0.97365177
rs786202611	BMPR1A_rs786202611_ENST00000926286.1|chr10:86921584G>A|+|T_pos:28|T_extract_pos:20|snp_pos:40	0	0.23343354	1	0.74582565
rs786202611	BMPR1A_rs786202611_ENST00000926286.1|chr10:86921584G>A|+|T_pos:47|T_extract_pos:20|snp_pos:40	0	0.014962345	1	0.97365177
rs786202611	BMPR1A_rs786202611_ENST00000636056.2|chr10:86921584G>A|+|T_pos:28|T_extract_pos:20|snp_pos:40	0	0.23343354	1	0.74582565
rs786202611	BMPR1A_rs786202611_ENST00000636056.2|chr10:86921584G>A|+|T_pos:47|T_extract_pos:20|snp_pos:40	0	0.014962345	1	0.97365177
rs786202611	BMPR1A_rs786202611_ENST00000713670.1|chr10:86921584G>A|+|T_pos:28|T_extract_pos:20|snp_pos:40	0	0.23343354	1	0.74582565
rs786202611	BMPR1A_rs786202611_ENST00000713670.1|chr10:86921584G>A|+|T_pos:47|T_extract_pos:20|snp_pos:40	0	0.014962345	1	0.97365177
rs786202611	BMPR1A_rs786202611_ENST00000943089.1|chr10:86921584G>A|+|T_pos:28|T_extract_pos:20|snp_pos:40	0	0.23343354	1	0.74582565
rs786202611	BMPR1A_rs786202611_ENST00000943089.1|chr10:86921584G>A|+|T_pos:47|T_extract_pos:20|snp_pos:40	0	0.014962345	1	0.97365177
rs786202611	BMPR1A_rs786202611_ENST00000926288.1|chr10:86921584G>A|+|T_pos:28|T_extract_pos:20|snp_pos:40	0	0.23343354	1	0.74582565
rs786202611	BMPR1A_rs786202611_ENST00000926288.1|chr10:86921584G>A|+|T_pos:47|T_extract_pos:20|snp_pos:40	0	0.014962345	1	0.97365177
rs786202611	BMPR1A_rs786202611_ENST00000372037.8|chr10:86921584G>A|+|T_pos:28|T_extract_pos:20|snp_pos:40	0	0.23343354	1	0.74582565
rs786202611	BMPR1A_rs786202611_ENST00000372037.8|chr10:86921584G>A|+|T_pos:47|T_extract_pos:20|snp_pos:40	0	0.014962345	1	0.97365177
rs786202611	BMPR1A_rs786202611_ENST00000713671.1|chr10:86921584G>A|+|T_pos:28|T_extract_pos:20|snp_pos:40	0	0.23343354	1	0.74582565
rs786202611	BMPR1A_rs786202611_ENST00000713671.1|chr10:86921584G>A|+|T_pos:47|T_extract_pos:20|snp_pos:40	0	0.014962345	1	0.97365177
rs786202611	BMPR1A_rs786202611_ENST00000713672.1|chr10:86921584G>A|+|T_pos:28|T_extract_pos:20|snp_pos:40	0	0.23343354	1	0.74582565
rs786202611	BMPR1A_rs786202611_ENST00000713672.1|chr10:86921584G>A|+|T_pos:47|T_extract_pos:20|snp_pos:40	0	0.014962345	1	0.97365177
rs786202611	BMPR1A_rs786202611_ENST00000713673.1|chr10:86921584G>A|+|T_pos:28|T_extract_pos:20|snp_pos:40	0	0.23343354	1	0.74582565
rs786202611	BMPR1A_rs786202611_ENST00000713673.1|chr10:86921584G>A|+|T_pos:47|T_extract_pos:20|snp_pos:40	0	0.014962345	1	0.97365177
rs786202611	BMPR1A_rs786202611_ENST00000713674.1|chr10:86921584G>A|+|T_pos:28|T_extract_pos:20|snp_pos:40	0	0.23343354	1	0.74582565
rs786202611	BMPR1A_rs786202611_ENST00000713674.1|chr10:86921584G>A|+|T_pos:47|T_extract_pos:20|snp_pos:40	0	0.014962345	1	0.97365177
rs786202611	BMPR1A_rs786202611_ENST00000926289.1|chr10:86921584G>A|+|T_pos:28|T_extract_pos:20|snp_pos:40	0	0.23343354	1	0.74582565
rs786202611	BMPR1A_rs786202611_ENST00000926289.1|chr10:86921584G>A|+|T_pos:47|T_extract_pos:20|snp_pos:40	0	0.014962345	1	0.97365177
rs786202611	BMPR1A_rs786202611_ENST00000480152.3|chr10:86921584G>A|+|T_pos:28|T_extract_pos:20|snp_pos:40	0	0.23343354	1	0.74582565
rs786202611	BMPR1A_rs786202611_ENST00000480152.3|chr10:86921584G>A|+|T_pos:47|T_extract_pos:20|snp_pos:40	0	0.014962345	1	0.97365177
rs786202611	BMPR1A_rs786202611_ENST00000926290.1|chr10:86921584G>A|+|T_pos:28|T_extract_pos:20|snp_pos:40	0	0.23343354	1	0.74582565
rs786202611	BMPR1A_rs786202611_ENST00000926290.1|chr10:86921584G>A|+|T_pos:47|T_extract_pos:20|snp_pos:40	0	0.014962345	1	0.97365177
rs786202611	BMPR1A_rs786202611_ENST00000713675.1|chr10:86921584G>A|+|T_pos:28|T_extract_pos:20|snp_pos:40	0	0.23343354	1	0.74582565
rs786202611	BMPR1A_rs786202611_ENST00000713675.1|chr10:86921584G>A|+|T_pos:47|T_extract_pos:20|snp_pos:40	0	0.014962345	1	0.97365177
rs786202611	BMPR1A_rs786202611_ENST00000926291.1|chr10:86921584G>A|+|T_pos:28|T_extract_pos:20|snp_pos:40	0	0.23343354	1	0.74582565
rs786202611	BMPR1A_rs786202611_ENST00000926291.1|chr10:86921584G>A|+|T_pos:47|T_extract_pos:20|snp_pos:40	0	0.014962345	1	0.97365177
rs786202611	BMPR1A_rs786202611_ENST00000926292.1|chr10:86921584G>A|+|T_pos:28|T_extract_pos:20|snp_pos:40	0	0.23343354	1	0.74582565
rs786202611	BMPR1A_rs786202611_ENST00000926292.1|chr10:86921584G>A|+|T_pos:47|T_extract_pos:20|snp_pos:40	0	0.014962345	1	0.97365177
rs786202611	BMPR1A_rs786202611_ENST00000883501.1|chr10:86921584G>A|+|T_pos:28|T_extract_pos:20|snp_pos:40	0	0.23343354	1	0.74582565
rs786202611	BMPR1A_rs786202611_ENST00000883501.1|chr10:86921584G>A|+|T_pos:47|T_extract_pos:20|snp_pos:40	0	0.014962345	1	0.97365177
rs786202611	BMPR1A_rs786202611_ENST00000943090.1|chr10:86921584G>A|+|T_pos:28|T_extract_pos:20|snp_pos:40	0	0.23343354	1	0.74582565
rs786202611	BMPR1A_rs786202611_ENST00000943090.1|chr10:86921584G>A|+|T_pos:47|T_extract_pos:20|snp_pos:40	0	0.014962345	1	0.97365177
rs786202611	BMPR1A_rs786202611_ENST00000943092.1|chr10:86921584G>A|+|T_pos:28|T_extract_pos:20|snp_pos:40	0	0.23343354	1	0.74582565
rs786202611	BMPR1A_rs786202611_ENST00000943092.1|chr10:86921584G>A|+|T_pos:47|T_extract_pos:20|snp_pos:40	0	0.014962345	1	0.97365177
rs786202611	BMPR1A_rs786202611_ENST00000943091.1|chr10:86921584G>A|+|T_pos:28|T_extract_pos:20|snp_pos:40	0	0.23343354	1	0.74582565
rs786202611	BMPR1A_rs786202611_ENST00000943091.1|chr10:86921584G>A|+|T_pos:47|T_extract_pos:20|snp_pos:40	0	0.014962345	1	0.97365177
rs786202611	BMPR1A_rs786202611_ENST00000943093.1|chr10:86921584G>A|+|T_pos:28|T_extract_pos:20|snp_pos:40	0	0.23343354	1	0.74582565
rs786202611	BMPR1A_rs786202611_ENST00000943093.1|chr10:86921584G>A|+|T_pos:47|T_extract_pos:20|snp_pos:40	0	0.014962345	1	0.97365177
rs786202611	BMPR1A_rs786202611_ENST00000883503.1|chr10:86921584G>A|+|T_pos:28|T_extract_pos:20|snp_pos:40	0	0.23343354	1	0.74582565
rs786202611	BMPR1A_rs786202611_ENST00000883503.1|chr10:86921584G>A|+|T_pos:47|T_extract_pos:20|snp_pos:40	0	0.014962345	1	0.97365177
rs786202611	BMPR1A_rs786202611_ENST00000943094.1|chr10:86921584G>A|+|T_pos:28|T_extract_pos:20|snp_pos:40	0	0.23343354	1	0.74582565
rs786202611	BMPR1A_rs786202611_ENST00000943094.1|chr10:86921584G>A|+|T_pos:47|T_extract_pos:20|snp_pos:40	0	0.014962345	1	0.97365177
rs786202611	BMPR1A_rs786202611_ENST00000943095.1|chr10:86921584G>A|+|T_pos:28|T_extract_pos:20|snp_pos:40	0	0.23343354	1	0.74582565
rs786202611	BMPR1A_rs786202611_ENST00000943095.1|chr10:86921584G>A|+|T_pos:47|T_extract_pos:20|snp_pos:40	0	0.014962345	1	0.97365177
rs786202611	BMPR1A_rs786202611_ENST00000943096.1|chr10:86921584G>A|+|T_pos:28|T_extract_pos:20|snp_pos:40	0	0.23343354	1	0.74582565
rs786202611	BMPR1A_rs786202611_ENST00000943096.1|chr10:86921584G>A|+|T_pos:47|T_extract_pos:20|snp_pos:40	0	0.014962345	1	0.97365177
rs786202611	BMPR1A_rs786202611_ENST00000926293.1|chr10:86921584G>A|+|T_pos:28|T_extract_pos:20|snp_pos:40	0	0.23343354	1	0.74582565
rs786202611	BMPR1A_rs786202611_ENST00000926293.1|chr10:86921584G>A|+|T_pos:47|T_extract_pos:20|snp_pos:40	0	0.014962345	1	0.97365177
rs786204854	PTEN_rs786204854_ENST00000688308.1|chr10:87894051G>A|+|T_pos:29|T_extract_pos:20|snp_pos:40	0	0.40152413	1	0.72582465
rs786204854	PTEN_rs786204854_ENST00000688308.1|chr10:87894051G>A|+|T_pos:32|T_extract_pos:20|snp_pos:40	0	0.26081413	1	0.7085396
rs786204854	PTEN_rs786204854_ENST00000693560.1|chr10:87894051G>A|+|T_pos:29|T_extract_pos:20|snp_pos:40	0	0.40152413	1	0.72582465
rs786204854	PTEN_rs786204854_ENST00000693560.1|chr10:87894051G>A|+|T_pos:32|T_extract_pos:20|snp_pos:40	0	0.26081413	1	0.7085396
rs786204854	PTEN_rs786204854_ENST00000700029.2|chr10:87894051G>A|+|T_pos:29|T_extract_pos:20|snp_pos:40	0	0.40152413	1	0.72582465
rs786204854	PTEN_rs786204854_ENST00000700029.2|chr10:87894051G>A|+|T_pos:32|T_extract_pos:20|snp_pos:40	0	0.26081413	1	0.7085396
rs786204854	PTEN_rs786204854_ENST00000713837.1|chr10:87894051G>A|+|T_pos:29|T_extract_pos:20|snp_pos:40	0	0.40152413	1	0.72582465
rs786204854	PTEN_rs786204854_ENST00000713837.1|chr10:87894051G>A|+|T_pos:32|T_extract_pos:20|snp_pos:40	0	0.26081413	1	0.7085396
rs786204854	PTEN_rs786204854_ENST00000371953.8|chr10:87894051G>A|+|T_pos:29|T_extract_pos:20|snp_pos:40	0	0.40152413	1	0.72582465
rs786204854	PTEN_rs786204854_ENST00000371953.8|chr10:87894051G>A|+|T_pos:32|T_extract_pos:20|snp_pos:40	0	0.26081413	1	0.7085396
rs786204854	PTEN_rs786204854_ENST00000706955.1|chr10:87894051G>A|+|T_pos:32|T_extract_pos:20|snp_pos:40	0	0.20945534	1	0.6339671
rs786204854	PTEN_rs786204854_ENST00000710265.1|chr10:87894051G>A|+|T_pos:29|T_extract_pos:20|snp_pos:40	0	0.40152413	1	0.72582465
rs786204854	PTEN_rs786204854_ENST00000710265.1|chr10:87894051G>A|+|T_pos:32|T_extract_pos:20|snp_pos:40	0	0.26081413	1	0.7085396
rs786204854	PTEN_rs786204854_ENST00000713839.1|chr10:87894051G>A|+|T_pos:29|T_extract_pos:20|snp_pos:40	0	0.40152413	1	0.72582465
rs786204854	PTEN_rs786204854_ENST00000713839.1|chr10:87894051G>A|+|T_pos:32|T_extract_pos:20|snp_pos:40	0	0.26081413	1	0.7085396
rs786204854	PTEN_rs786204854_ENST00000700021.1|chr10:87894051G>A|+|T_pos:29|T_extract_pos:20|snp_pos:40	0	0.40152413	1	0.72582465
rs786204854	PTEN_rs786204854_ENST00000700021.1|chr10:87894051G>A|+|T_pos:32|T_extract_pos:20|snp_pos:40	0	0.26081413	1	0.7085396
rs786204854	PTEN_rs786204854_ENST00000700022.1|chr10:87894051G>A|+|T_pos:29|T_extract_pos:20|snp_pos:40	0	0.40152413	1	0.72582465
rs786204854	PTEN_rs786204854_ENST00000700022.1|chr10:87894051G>A|+|T_pos:32|T_extract_pos:20|snp_pos:40	0	0.26081413	1	0.7085396
rs786204854	PTEN_rs786204854_ENST00000686459.1|chr10:87894051G>A|+|T_pos:29|T_extract_pos:20|snp_pos:40	0	0.40152413	1	0.72582465
rs786204854	PTEN_rs786204854_ENST00000686459.1|chr10:87894051G>A|+|T_pos:32|T_extract_pos:20|snp_pos:40	0	0.26081413	1	0.7085396
rs786204854	PTEN_rs786204854_ENST00000472832.3|chr10:87894051G>A|+|T_pos:29|T_extract_pos:20|snp_pos:40	0	0.40152413	1	0.72582465
rs786204854	PTEN_rs786204854_ENST00000472832.3|chr10:87894051G>A|+|T_pos:32|T_extract_pos:20|snp_pos:40	0	0.26081413	1	0.7085396
rs786204854	PTEN_rs786204854_ENST00000688922.2|chr10:87894051G>A|+|T_pos:29|T_extract_pos:20|snp_pos:40	0	0.40152413	1	0.72582465
rs786204854	PTEN_rs786204854_ENST00000688922.2|chr10:87894051G>A|+|T_pos:32|T_extract_pos:20|snp_pos:40	0	0.26081413	1	0.7085396
rs786204854	PTEN_rs786204854_ENST00000462694.1|chr10:87894051G>A|+|T_pos:29|T_extract_pos:20|snp_pos:40	0	0.40152413	1	0.72582465
rs786204854	PTEN_rs786204854_ENST00000462694.1|chr10:87894051G>A|+|T_pos:32|T_extract_pos:20|snp_pos:40	0	0.26081413	1	0.7085396
rs121909222	PTEN_rs121909222_ENST00000688308.1|chr10:87933127A>G|+|T_pos:44|T_extract_pos:20|snp_pos:40	1	0.5925163	0	0.00695011
rs121909222	PTEN_rs121909222_ENST00000688308.1|chr10:87933127A>G|+|T_pos:50|T_extract_pos:20|snp_pos:40	1	0.9994074	0	0.48804617
rs121909222	PTEN_rs121909222_ENST00000693560.1|chr10:87933127A>G|+|T_pos:44|T_extract_pos:20|snp_pos:40	1	0.5925163	0	0.00695011
rs121909222	PTEN_rs121909222_ENST00000693560.1|chr10:87933127A>G|+|T_pos:50|T_extract_pos:20|snp_pos:40	1	0.9994074	0	0.48804617
rs121909222	PTEN_rs121909222_ENST00000700029.2|chr10:87933127A>G|+|T_pos:44|T_extract_pos:20|snp_pos:40	1	0.5925163	0	0.00695011
rs121909222	PTEN_rs121909222_ENST00000700029.2|chr10:87933127A>G|+|T_pos:50|T_extract_pos:20|snp_pos:40	1	0.9994074	0	0.48804617
rs121909222	PTEN_rs121909222_ENST00000713837.1|chr10:87933127A>G|+|T_pos:44|T_extract_pos:20|snp_pos:40	1	0.5925163	0	0.00695011
rs121909222	PTEN_rs121909222_ENST00000713837.1|chr10:87933127A>G|+|T_pos:50|T_extract_pos:20|snp_pos:40	1	0.9994074	0	0.48804617
rs121909222	PTEN_rs121909222_ENST00000371953.8|chr10:87933127A>G|+|T_pos:44|T_extract_pos:20|snp_pos:40	1	0.5925163	0	0.00695011
rs121909222	PTEN_rs121909222_ENST00000371953.8|chr10:87933127A>G|+|T_pos:50|T_extract_pos:20|snp_pos:40	1	0.9994074	0	0.48804617
rs121909222	PTEN_rs121909222_ENST00000706955.1|chr10:87933127A>G|+|T_pos:44|T_extract_pos:20|snp_pos:40	1	0.5925163	0	0.00695011
rs121909222	PTEN_rs121909222_ENST00000706955.1|chr10:87933127A>G|+|T_pos:50|T_extract_pos:20|snp_pos:40	1	0.9994074	0	0.48804617
rs121909222	PTEN_rs121909222_ENST00000710265.1|chr10:87933127A>G|+|T_pos:44|T_extract_pos:20|snp_pos:40	1	0.5925163	0	0.00695011
rs121909222	PTEN_rs121909222_ENST00000710265.1|chr10:87933127A>G|+|T_pos:50|T_extract_pos:20|snp_pos:40	1	0.9994074	0	0.48804617
rs121909222	PTEN_rs121909222_ENST00000713839.1|chr10:87933127A>G|+|T_pos:44|T_extract_pos:20|snp_pos:40	1	0.5925163	0	0.00695011
rs121909222	PTEN_rs121909222_ENST00000713839.1|chr10:87933127A>G|+|T_pos:50|T_extract_pos:20|snp_pos:40	1	0.9994074	0	0.48804617
rs121909222	PTEN_rs121909222_ENST00000700021.1|chr10:87933127A>G|+|T_pos:44|T_extract_pos:20|snp_pos:40	1	0.5925163	0	0.00695011
rs121909222	PTEN_rs121909222_ENST00000700021.1|chr10:87933127A>G|+|T_pos:50|T_extract_pos:20|snp_pos:40	1	0.9994074	0	0.48804617
rs121909222	PTEN_rs121909222_ENST00000700022.1|chr10:87933127A>G|+|T_pos:44|T_extract_pos:20|snp_pos:40	1	0.5925163	0	0.00695011
rs121909222	PTEN_rs121909222_ENST00000700022.1|chr10:87933127A>G|+|T_pos:50|T_extract_pos:20|snp_pos:40	1	0.9994074	0	0.48804617
rs121909222	PTEN_rs121909222_ENST00000686459.1|chr10:87933127A>G|+|T_pos:44|T_extract_pos:20|snp_pos:40	1	0.5925163	0	0.00695011
rs121909222	PTEN_rs121909222_ENST00000686459.1|chr10:87933127A>G|+|T_pos:50|T_extract_pos:20|snp_pos:40	1	0.9994074	0	0.48804617
rs121909222	PTEN_rs121909222_ENST00000472832.3|chr10:87933127A>G|+|T_pos:44|T_extract_pos:20|snp_pos:40	1	0.5925163	0	0.00695011
rs121909222	PTEN_rs121909222_ENST00000472832.3|chr10:87933127A>G|+|T_pos:50|T_extract_pos:20|snp_pos:40	1	0.9994074	0	0.48804617
rs121909222	PTEN_rs121909222_ENST00000688922.2|chr10:87933127A>G|+|T_pos:44|T_extract_pos:20|snp_pos:40	1	0.5925163	0	0.00695011
rs121909222	PTEN_rs121909222_ENST00000688922.2|chr10:87933127A>G|+|T_pos:50|T_extract_pos:20|snp_pos:40	1	0.9994074	0	0.48804617
rs121909222	PTEN_rs121909222_ENST00000688158.2|chr10:87933127A>G|+|T_pos:44|T_extract_pos:20|snp_pos:40	1	0.5925163	0	0.00695011
rs121909222	PTEN_rs121909222_ENST00000688158.2|chr10:87933127A>G|+|T_pos:50|T_extract_pos:20|snp_pos:40	1	0.9994074	0	0.48804617
rs121909222	PTEN_rs121909222_ENST00000498703.1|chr10:87933127A>G|+|T_pos:44|T_extract_pos:20|snp_pos:40	1	0.5925163	0	0.00695011
rs121909222	PTEN_rs121909222_ENST00000498703.1|chr10:87933127A>G|+|T_pos:50|T_extract_pos:20|snp_pos:40	1	0.9994074	0	0.48804617
rs587781255	PTEN_rs587781255_ENST00000688308.1|chr10:87933138G>A|+|T_pos:54|T_extract_pos:20|snp_pos:40	0	0.11305204	1	0.99415183
rs587781255	PTEN_rs587781255_ENST00000693560.1|chr10:87933138G>A|+|T_pos:54|T_extract_pos:20|snp_pos:40	0	0.11305204	1	0.99415183
rs587781255	PTEN_rs587781255_ENST00000700029.2|chr10:87933138G>A|+|T_pos:54|T_extract_pos:20|snp_pos:40	0	0.11305204	1	0.99415183
rs587781255	PTEN_rs587781255_ENST00000713837.1|chr10:87933138G>A|+|T_pos:54|T_extract_pos:20|snp_pos:40	0	0.11305204	1	0.99415183
rs587781255	PTEN_rs587781255_ENST00000371953.8|chr10:87933138G>A|+|T_pos:54|T_extract_pos:20|snp_pos:40	0	0.11305204	1	0.99415183
rs587781255	PTEN_rs587781255_ENST00000706955.1|chr10:87933138G>A|+|T_pos:54|T_extract_pos:20|snp_pos:40	0	0.11305204	1	0.99415183
rs587781255	PTEN_rs587781255_ENST00000710265.1|chr10:87933138G>A|+|T_pos:54|T_extract_pos:20|snp_pos:40	0	0.11305204	1	0.99415183
rs587781255	PTEN_rs587781255_ENST00000713839.1|chr10:87933138G>A|+|T_pos:54|T_extract_pos:20|snp_pos:40	0	0.11305204	1	0.99415183
rs587781255	PTEN_rs587781255_ENST00000700021.1|chr10:87933138G>A|+|T_pos:54|T_extract_pos:20|snp_pos:40	0	0.11305204	1	0.99415183
rs587781255	PTEN_rs587781255_ENST00000700022.1|chr10:87933138G>A|+|T_pos:54|T_extract_pos:20|snp_pos:40	0	0.11305204	1	0.99415183
rs587781255	PTEN_rs587781255_ENST00000686459.1|chr10:87933138G>A|+|T_pos:54|T_extract_pos:20|snp_pos:40	0	0.11305204	1	0.99415183
rs587781255	PTEN_rs587781255_ENST00000472832.3|chr10:87933138G>A|+|T_pos:54|T_extract_pos:20|snp_pos:40	0	0.11305204	1	0.99415183
rs587781255	PTEN_rs587781255_ENST00000688922.2|chr10:87933138G>A|+|T_pos:54|T_extract_pos:20|snp_pos:40	0	0.11305204	1	0.99415183
rs587781255	PTEN_rs587781255_ENST00000688158.2|chr10:87933138G>A|+|T_pos:54|T_extract_pos:20|snp_pos:40	0	0.11305204	1	0.99415183
rs587781255	PTEN_rs587781255_ENST00000498703.1|chr10:87933138G>A|+|T_pos:54|T_extract_pos:20|snp_pos:40	0	0.11305204	1	0.99415183
rs1859977029	PTEN_rs1859977029_ENST00000688308.1|chr10:87933153G>A|+|T_pos:47|T_extract_pos:20|snp_pos:40	0	0.295746	1	0.998316
rs1859977029	PTEN_rs1859977029_ENST00000693560.1|chr10:87933153G>A|+|T_pos:47|T_extract_pos:20|snp_pos:40	0	0.295746	1	0.998316
rs1859977029	PTEN_rs1859977029_ENST00000700029.2|chr10:87933153G>A|+|T_pos:47|T_extract_pos:20|snp_pos:40	0	0.295746	1	0.998316
rs1859977029	PTEN_rs1859977029_ENST00000713837.1|chr10:87933153G>A|+|T_pos:47|T_extract_pos:20|snp_pos:40	0	0.295746	1	0.998316
rs1859977029	PTEN_rs1859977029_ENST00000371953.8|chr10:87933153G>A|+|T_pos:47|T_extract_pos:20|snp_pos:40	0	0.295746	1	0.998316
rs1859977029	PTEN_rs1859977029_ENST00000706955.1|chr10:87933153G>A|+|T_pos:47|T_extract_pos:20|snp_pos:40	0	0.295746	1	0.998316
rs1859977029	PTEN_rs1859977029_ENST00000710265.1|chr10:87933153G>A|+|T_pos:47|T_extract_pos:20|snp_pos:40	0	0.295746	1	0.998316
rs1859977029	PTEN_rs1859977029_ENST00000713839.1|chr10:87933153G>A|+|T_pos:47|T_extract_pos:20|snp_pos:40	0	0.295746	1	0.998316
rs1859977029	PTEN_rs1859977029_ENST00000700021.1|chr10:87933153G>A|+|T_pos:47|T_extract_pos:20|snp_pos:40	0	0.295746	1	0.998316
rs1859977029	PTEN_rs1859977029_ENST00000700022.1|chr10:87933153G>A|+|T_pos:47|T_extract_pos:20|snp_pos:40	0	0.295746	1	0.998316
rs1859977029	PTEN_rs1859977029_ENST00000686459.1|chr10:87933153G>A|+|T_pos:47|T_extract_pos:20|snp_pos:40	0	0.295746	1	0.998316
rs1859977029	PTEN_rs1859977029_ENST00000472832.3|chr10:87933153G>A|+|T_pos:47|T_extract_pos:20|snp_pos:40	0	0.295746	1	0.998316
rs1859977029	PTEN_rs1859977029_ENST00000688922.2|chr10:87933153G>A|+|T_pos:47|T_extract_pos:20|snp_pos:40	0	0.295746	1	0.998316
rs1859977029	PTEN_rs1859977029_ENST00000688158.2|chr10:87933153G>A|+|T_pos:47|T_extract_pos:20|snp_pos:40	0	0.295746	1	0.998316
rs1859977029	PTEN_rs1859977029_ENST00000498703.1|chr10:87933153G>A|+|T_pos:47|T_extract_pos:20|snp_pos:40	0	0.295746	1	0.998316
rs876660507	PTEN_rs876660507_ENST00000700024.1|chr10:87952134G>A|+|T_pos:28|T_extract_pos:20|snp_pos:40	0	0.18393844	1	0.526389
rs876660507	PTEN_rs876660507_ENST00000700025.1|chr10:87952134G>A|+|T_pos:28|T_extract_pos:20|snp_pos:40	0	0.18393844	1	0.526389
rs121913294	PTEN_rs121913294_ENST00000688308.1|chr10:87952143G>A|+|T_pos:42|T_extract_pos:20|snp_pos:40	0	0.015543848	1	0.6638746
rs121913294	PTEN_rs121913294_ENST00000688308.1|chr10:87952143G>A|+|T_pos:44|T_extract_pos:20|snp_pos:40	0	0.007912219	1	0.8952129
rs121913294	PTEN_rs121913294_ENST00000688308.1|chr10:87952143G>A|+|T_pos:46|T_extract_pos:20|snp_pos:40	0	0.17281768	1	0.99844885
rs121913294	PTEN_rs121913294_ENST00000688308.1|chr10:87952143G>A|+|T_pos:48|T_extract_pos:20|snp_pos:40	0	0.024849743	1	0.9958383
rs121913294	PTEN_rs121913294_ENST00000688308.1|chr10:87952143G>A|+|T_pos:50|T_extract_pos:20|snp_pos:40	0	0.024396747	1	0.97867954
rs121913294	PTEN_rs121913294_ENST00000688308.1|chr10:87952143G>A|+|T_pos:51|T_extract_pos:20|snp_pos:40	0	0.009871483	1	0.7400495
rs121913294	PTEN_rs121913294_ENST00000688308.1|chr10:87952143G>A|+|T_pos:54|T_extract_pos:20|snp_pos:40	0	0.047372013	1	0.9715243
rs121913294	PTEN_rs121913294_ENST00000688308.1|chr10:87952143G>A|+|T_pos:56|T_extract_pos:20|snp_pos:40	0	0.027167648	1	0.82780945
rs121913294	PTEN_rs121913294_ENST00000693560.1|chr10:87952143G>A|+|T_pos:42|T_extract_pos:20|snp_pos:40	0	0.015543848	1	0.6638746
rs121913294	PTEN_rs121913294_ENST00000693560.1|chr10:87952143G>A|+|T_pos:44|T_extract_pos:20|snp_pos:40	0	0.007912219	1	0.8952129
rs121913294	PTEN_rs121913294_ENST00000693560.1|chr10:87952143G>A|+|T_pos:46|T_extract_pos:20|snp_pos:40	0	0.17281768	1	0.99844885
rs121913294	PTEN_rs121913294_ENST00000693560.1|chr10:87952143G>A|+|T_pos:48|T_extract_pos:20|snp_pos:40	0	0.024849743	1	0.9958383
rs121913294	PTEN_rs121913294_ENST00000693560.1|chr10:87952143G>A|+|T_pos:50|T_extract_pos:20|snp_pos:40	0	0.024396747	1	0.97867954
rs121913294	PTEN_rs121913294_ENST00000693560.1|chr10:87952143G>A|+|T_pos:51|T_extract_pos:20|snp_pos:40	0	0.009871483	1	0.7400495
rs121913294	PTEN_rs121913294_ENST00000693560.1|chr10:87952143G>A|+|T_pos:54|T_extract_pos:20|snp_pos:40	0	0.047372013	1	0.9715243
rs121913294	PTEN_rs121913294_ENST00000693560.1|chr10:87952143G>A|+|T_pos:56|T_extract_pos:20|snp_pos:40	0	0.027167648	1	0.82780945
rs121913294	PTEN_rs121913294_ENST00000700029.2|chr10:87952143G>A|+|T_pos:42|T_extract_pos:20|snp_pos:40	0	0.015543848	1	0.6638746
rs121913294	PTEN_rs121913294_ENST00000700029.2|chr10:87952143G>A|+|T_pos:44|T_extract_pos:20|snp_pos:40	0	0.007912219	1	0.8952129
rs121913294	PTEN_rs121913294_ENST00000700029.2|chr10:87952143G>A|+|T_pos:46|T_extract_pos:20|snp_pos:40	0	0.17281768	1	0.99844885
rs121913294	PTEN_rs121913294_ENST00000700029.2|chr10:87952143G>A|+|T_pos:48|T_extract_pos:20|snp_pos:40	0	0.024849743	1	0.9958383
rs121913294	PTEN_rs121913294_ENST00000700029.2|chr10:87952143G>A|+|T_pos:50|T_extract_pos:20|snp_pos:40	0	0.024396747	1	0.97867954
rs121913294	PTEN_rs121913294_ENST00000700029.2|chr10:87952143G>A|+|T_pos:51|T_extract_pos:20|snp_pos:40	0	0.009871483	1	0.7400495
rs121913294	PTEN_rs121913294_ENST00000700029.2|chr10:87952143G>A|+|T_pos:54|T_extract_pos:20|snp_pos:40	0	0.047372013	1	0.9715243
rs121913294	PTEN_rs121913294_ENST00000700029.2|chr10:87952143G>A|+|T_pos:56|T_extract_pos:20|snp_pos:40	0	0.027167648	1	0.82780945
rs121913294	PTEN_rs121913294_ENST00000713837.1|chr10:87952143G>A|+|T_pos:42|T_extract_pos:20|snp_pos:40	0	0.015543848	1	0.6638746
rs121913294	PTEN_rs121913294_ENST00000713837.1|chr10:87952143G>A|+|T_pos:44|T_extract_pos:20|snp_pos:40	0	0.007912219	1	0.8952129
rs121913294	PTEN_rs121913294_ENST00000713837.1|chr10:87952143G>A|+|T_pos:46|T_extract_pos:20|snp_pos:40	0	0.17281768	1	0.99844885
rs121913294	PTEN_rs121913294_ENST00000713837.1|chr10:87952143G>A|+|T_pos:48|T_extract_pos:20|snp_pos:40	0	0.024849743	1	0.9958383
rs121913294	PTEN_rs121913294_ENST00000713837.1|chr10:87952143G>A|+|T_pos:50|T_extract_pos:20|snp_pos:40	0	0.024396747	1	0.97867954
rs121913294	PTEN_rs121913294_ENST00000713837.1|chr10:87952143G>A|+|T_pos:51|T_extract_pos:20|snp_pos:40	0	0.009871483	1	0.7400495
rs121913294	PTEN_rs121913294_ENST00000713837.1|chr10:87952143G>A|+|T_pos:54|T_extract_pos:20|snp_pos:40	0	0.047372013	1	0.9715243
rs121913294	PTEN_rs121913294_ENST00000713837.1|chr10:87952143G>A|+|T_pos:56|T_extract_pos:20|snp_pos:40	0	0.027167648	1	0.82780945
rs121913294	PTEN_rs121913294_ENST00000371953.8|chr10:87952143G>A|+|T_pos:42|T_extract_pos:20|snp_pos:40	0	0.015543848	1	0.6638746
rs121913294	PTEN_rs121913294_ENST00000371953.8|chr10:87952143G>A|+|T_pos:44|T_extract_pos:20|snp_pos:40	0	0.007912219	1	0.8952129
rs121913294	PTEN_rs121913294_ENST00000371953.8|chr10:87952143G>A|+|T_pos:46|T_extract_pos:20|snp_pos:40	0	0.17281768	1	0.99844885
rs121913294	PTEN_rs121913294_ENST00000371953.8|chr10:87952143G>A|+|T_pos:48|T_extract_pos:20|snp_pos:40	0	0.024849743	1	0.9958383
rs121913294	PTEN_rs121913294_ENST00000371953.8|chr10:87952143G>A|+|T_pos:50|T_extract_pos:20|snp_pos:40	0	0.024396747	1	0.97867954
rs121913294	PTEN_rs121913294_ENST00000371953.8|chr10:87952143G>A|+|T_pos:51|T_extract_pos:20|snp_pos:40	0	0.009871483	1	0.7400495
rs121913294	PTEN_rs121913294_ENST00000371953.8|chr10:87952143G>A|+|T_pos:54|T_extract_pos:20|snp_pos:40	0	0.047372013	1	0.9715243
rs121913294	PTEN_rs121913294_ENST00000371953.8|chr10:87952143G>A|+|T_pos:56|T_extract_pos:20|snp_pos:40	0	0.027167648	1	0.82780945
rs121913294	PTEN_rs121913294_ENST00000706955.1|chr10:87952143G>A|+|T_pos:42|T_extract_pos:20|snp_pos:40	0	0.015543848	1	0.6638746
rs121913294	PTEN_rs121913294_ENST00000706955.1|chr10:87952143G>A|+|T_pos:44|T_extract_pos:20|snp_pos:40	0	0.007912219	1	0.8952129
rs121913294	PTEN_rs121913294_ENST00000706955.1|chr10:87952143G>A|+|T_pos:46|T_extract_pos:20|snp_pos:40	0	0.17281768	1	0.99844885
rs121913294	PTEN_rs121913294_ENST00000706955.1|chr10:87952143G>A|+|T_pos:48|T_extract_pos:20|snp_pos:40	0	0.024849743	1	0.9958383
rs121913294	PTEN_rs121913294_ENST00000706955.1|chr10:87952143G>A|+|T_pos:50|T_extract_pos:20|snp_pos:40	0	0.024396747	1	0.97867954
rs121913294	PTEN_rs121913294_ENST00000706955.1|chr10:87952143G>A|+|T_pos:51|T_extract_pos:20|snp_pos:40	0	0.009871483	1	0.7400495
rs121913294	PTEN_rs121913294_ENST00000706955.1|chr10:87952143G>A|+|T_pos:54|T_extract_pos:20|snp_pos:40	0	0.047372013	1	0.9715243
rs121913294	PTEN_rs121913294_ENST00000706955.1|chr10:87952143G>A|+|T_pos:56|T_extract_pos:20|snp_pos:40	0	0.027167648	1	0.82780945
rs121913294	PTEN_rs121913294_ENST00000710265.1|chr10:87952143G>A|+|T_pos:42|T_extract_pos:20|snp_pos:40	0	0.015543848	1	0.6638746
rs121913294	PTEN_rs121913294_ENST00000710265.1|chr10:87952143G>A|+|T_pos:44|T_extract_pos:20|snp_pos:40	0	0.007912219	1	0.8952129
rs121913294	PTEN_rs121913294_ENST00000710265.1|chr10:87952143G>A|+|T_pos:46|T_extract_pos:20|snp_pos:40	0	0.17281768	1	0.99844885
rs121913294	PTEN_rs121913294_ENST00000710265.1|chr10:87952143G>A|+|T_pos:48|T_extract_pos:20|snp_pos:40	0	0.024849743	1	0.9958383
rs121913294	PTEN_rs121913294_ENST00000710265.1|chr10:87952143G>A|+|T_pos:50|T_extract_pos:20|snp_pos:40	0	0.024396747	1	0.97867954
rs121913294	PTEN_rs121913294_ENST00000710265.1|chr10:87952143G>A|+|T_pos:51|T_extract_pos:20|snp_pos:40	0	0.009871483	1	0.7400495
rs121913294	PTEN_rs121913294_ENST00000710265.1|chr10:87952143G>A|+|T_pos:54|T_extract_pos:20|snp_pos:40	0	0.047372013	1	0.9715243
rs121913294	PTEN_rs121913294_ENST00000710265.1|chr10:87952143G>A|+|T_pos:56|T_extract_pos:20|snp_pos:40	0	0.027167648	1	0.82780945
rs121913294	PTEN_rs121913294_ENST00000713839.1|chr10:87952143G>A|+|T_pos:42|T_extract_pos:20|snp_pos:40	0	0.015543848	1	0.6638746
rs121913294	PTEN_rs121913294_ENST00000713839.1|chr10:87952143G>A|+|T_pos:44|T_extract_pos:20|snp_pos:40	0	0.007912219	1	0.8952129
rs121913294	PTEN_rs121913294_ENST00000713839.1|chr10:87952143G>A|+|T_pos:46|T_extract_pos:20|snp_pos:40	0	0.17281768	1	0.99844885
rs121913294	PTEN_rs121913294_ENST00000713839.1|chr10:87952143G>A|+|T_pos:48|T_extract_pos:20|snp_pos:40	0	0.024849743	1	0.9958383
rs121913294	PTEN_rs121913294_ENST00000713839.1|chr10:87952143G>A|+|T_pos:50|T_extract_pos:20|snp_pos:40	0	0.024396747	1	0.97867954
rs121913294	PTEN_rs121913294_ENST00000713839.1|chr10:87952143G>A|+|T_pos:51|T_extract_pos:20|snp_pos:40	0	0.009871483	1	0.7400495
rs121913294	PTEN_rs121913294_ENST00000713839.1|chr10:87952143G>A|+|T_pos:54|T_extract_pos:20|snp_pos:40	0	0.047372013	1	0.9715243
rs121913294	PTEN_rs121913294_ENST00000713839.1|chr10:87952143G>A|+|T_pos:56|T_extract_pos:20|snp_pos:40	0	0.027167648	1	0.82780945
rs121913294	PTEN_rs121913294_ENST00000700021.1|chr10:87952143G>A|+|T_pos:42|T_extract_pos:20|snp_pos:40	0	0.015543848	1	0.6638746
rs121913294	PTEN_rs121913294_ENST00000700021.1|chr10:87952143G>A|+|T_pos:44|T_extract_pos:20|snp_pos:40	0	0.007912219	1	0.8952129
rs121913294	PTEN_rs121913294_ENST00000700021.1|chr10:87952143G>A|+|T_pos:46|T_extract_pos:20|snp_pos:40	0	0.17281768	1	0.99844885
rs121913294	PTEN_rs121913294_ENST00000700021.1|chr10:87952143G>A|+|T_pos:48|T_extract_pos:20|snp_pos:40	0	0.024849743	1	0.9958383
rs121913294	PTEN_rs121913294_ENST00000700021.1|chr10:87952143G>A|+|T_pos:50|T_extract_pos:20|snp_pos:40	0	0.024396747	1	0.97867954
rs121913294	PTEN_rs121913294_ENST00000700021.1|chr10:87952143G>A|+|T_pos:51|T_extract_pos:20|snp_pos:40	0	0.009871483	1	0.7400495
rs121913294	PTEN_rs121913294_ENST00000700021.1|chr10:87952143G>A|+|T_pos:54|T_extract_pos:20|snp_pos:40	0	0.047372013	1	0.9715243
rs121913294	PTEN_rs121913294_ENST00000700021.1|chr10:87952143G>A|+|T_pos:56|T_extract_pos:20|snp_pos:40	0	0.027167648	1	0.82780945
rs121913294	PTEN_rs121913294_ENST00000686459.1|chr10:87952143G>A|+|T_pos:42|T_extract_pos:20|snp_pos:40	0	0.015543848	1	0.6638746
rs121913294	PTEN_rs121913294_ENST00000686459.1|chr10:87952143G>A|+|T_pos:44|T_extract_pos:20|snp_pos:40	0	0.007912219	1	0.8952129
rs121913294	PTEN_rs121913294_ENST00000686459.1|chr10:87952143G>A|+|T_pos:46|T_extract_pos:20|snp_pos:40	0	0.17281768	1	0.99844885
rs121913294	PTEN_rs121913294_ENST00000686459.1|chr10:87952143G>A|+|T_pos:48|T_extract_pos:20|snp_pos:40	0	0.024849743	1	0.9958383
rs121913294	PTEN_rs121913294_ENST00000686459.1|chr10:87952143G>A|+|T_pos:50|T_extract_pos:20|snp_pos:40	0	0.024396747	1	0.97867954
rs121913294	PTEN_rs121913294_ENST00000686459.1|chr10:87952143G>A|+|T_pos:51|T_extract_pos:20|snp_pos:40	0	0.009871483	1	0.7400495
rs121913294	PTEN_rs121913294_ENST00000686459.1|chr10:87952143G>A|+|T_pos:54|T_extract_pos:20|snp_pos:40	0	0.047372013	1	0.9715243
rs121913294	PTEN_rs121913294_ENST00000686459.1|chr10:87952143G>A|+|T_pos:56|T_extract_pos:20|snp_pos:40	0	0.027167648	1	0.82780945
rs121913294	PTEN_rs121913294_ENST00000472832.3|chr10:87952143G>A|+|T_pos:42|T_extract_pos:20|snp_pos:40	0	0.015543848	1	0.6638746
rs121913294	PTEN_rs121913294_ENST00000472832.3|chr10:87952143G>A|+|T_pos:44|T_extract_pos:20|snp_pos:40	0	0.007912219	1	0.8952129
rs121913294	PTEN_rs121913294_ENST00000472832.3|chr10:87952143G>A|+|T_pos:46|T_extract_pos:20|snp_pos:40	0	0.17281768	1	0.99844885
rs121913294	PTEN_rs121913294_ENST00000472832.3|chr10:87952143G>A|+|T_pos:48|T_extract_pos:20|snp_pos:40	0	0.024849743	1	0.9958383
rs121913294	PTEN_rs121913294_ENST00000472832.3|chr10:87952143G>A|+|T_pos:50|T_extract_pos:20|snp_pos:40	0	0.024396747	1	0.97867954
rs121913294	PTEN_rs121913294_ENST00000472832.3|chr10:87952143G>A|+|T_pos:51|T_extract_pos:20|snp_pos:40	0	0.009871483	1	0.7400495
rs121913294	PTEN_rs121913294_ENST00000472832.3|chr10:87952143G>A|+|T_pos:54|T_extract_pos:20|snp_pos:40	0	0.047372013	1	0.9715243
rs121913294	PTEN_rs121913294_ENST00000472832.3|chr10:87952143G>A|+|T_pos:56|T_extract_pos:20|snp_pos:40	0	0.027167648	1	0.82780945
rs121913294	PTEN_rs121913294_ENST00000688922.2|chr10:87952143G>A|+|T_pos:42|T_extract_pos:20|snp_pos:40	0	0.015543848	1	0.6638746
rs121913294	PTEN_rs121913294_ENST00000688922.2|chr10:87952143G>A|+|T_pos:44|T_extract_pos:20|snp_pos:40	0	0.007912219	1	0.8952129
rs121913294	PTEN_rs121913294_ENST00000688922.2|chr10:87952143G>A|+|T_pos:46|T_extract_pos:20|snp_pos:40	0	0.17281768	1	0.99844885
rs121913294	PTEN_rs121913294_ENST00000688922.2|chr10:87952143G>A|+|T_pos:48|T_extract_pos:20|snp_pos:40	0	0.024849743	1	0.9958383
rs121913294	PTEN_rs121913294_ENST00000688922.2|chr10:87952143G>A|+|T_pos:50|T_extract_pos:20|snp_pos:40	0	0.024396747	1	0.97867954
rs121913294	PTEN_rs121913294_ENST00000688922.2|chr10:87952143G>A|+|T_pos:51|T_extract_pos:20|snp_pos:40	0	0.009871483	1	0.7400495
rs121913294	PTEN_rs121913294_ENST00000688922.2|chr10:87952143G>A|+|T_pos:54|T_extract_pos:20|snp_pos:40	0	0.047372013	1	0.9715243
rs121913294	PTEN_rs121913294_ENST00000688922.2|chr10:87952143G>A|+|T_pos:56|T_extract_pos:20|snp_pos:40	0	0.027167648	1	0.82780945
rs121913294	PTEN_rs121913294_ENST00000688158.2|chr10:87952143G>A|+|T_pos:42|T_extract_pos:20|snp_pos:40	0	0.015543848	1	0.6638746
rs121913294	PTEN_rs121913294_ENST00000688158.2|chr10:87952143G>A|+|T_pos:44|T_extract_pos:20|snp_pos:40	0	0.007912219	1	0.8952129
rs121913294	PTEN_rs121913294_ENST00000688158.2|chr10:87952143G>A|+|T_pos:46|T_extract_pos:20|snp_pos:40	0	0.17281768	1	0.99844885
rs121913294	PTEN_rs121913294_ENST00000688158.2|chr10:87952143G>A|+|T_pos:48|T_extract_pos:20|snp_pos:40	0	0.024849743	1	0.9958383
rs121913294	PTEN_rs121913294_ENST00000688158.2|chr10:87952143G>A|+|T_pos:50|T_extract_pos:20|snp_pos:40	0	0.024396747	1	0.97867954
rs121913294	PTEN_rs121913294_ENST00000688158.2|chr10:87952143G>A|+|T_pos:51|T_extract_pos:20|snp_pos:40	0	0.009871483	1	0.7400495
rs121913294	PTEN_rs121913294_ENST00000688158.2|chr10:87952143G>A|+|T_pos:54|T_extract_pos:20|snp_pos:40	0	0.047372013	1	0.9715243
rs121913294	PTEN_rs121913294_ENST00000688158.2|chr10:87952143G>A|+|T_pos:56|T_extract_pos:20|snp_pos:40	0	0.027167648	1	0.82780945
rs121913294	PTEN_rs121913294_ENST00000700023.1|chr10:87952143G>A|+|T_pos:42|T_extract_pos:20|snp_pos:40	0	0.015543848	1	0.6638746
rs121913294	PTEN_rs121913294_ENST00000700023.1|chr10:87952143G>A|+|T_pos:44|T_extract_pos:20|snp_pos:40	0	0.007912219	1	0.8952129
rs121913294	PTEN_rs121913294_ENST00000700023.1|chr10:87952143G>A|+|T_pos:46|T_extract_pos:20|snp_pos:40	0	0.17281768	1	0.99844885
rs121913294	PTEN_rs121913294_ENST00000700023.1|chr10:87952143G>A|+|T_pos:48|T_extract_pos:20|snp_pos:40	0	0.024849743	1	0.9958383
rs121913294	PTEN_rs121913294_ENST00000700023.1|chr10:87952143G>A|+|T_pos:50|T_extract_pos:20|snp_pos:40	0	0.024396747	1	0.97867954
rs121913294	PTEN_rs121913294_ENST00000700023.1|chr10:87952143G>A|+|T_pos:51|T_extract_pos:20|snp_pos:40	0	0.009871483	1	0.7400495
rs121913294	PTEN_rs121913294_ENST00000700023.1|chr10:87952143G>A|+|T_pos:54|T_extract_pos:20|snp_pos:40	0	0.047372013	1	0.9715243
rs121913294	PTEN_rs121913294_ENST00000700023.1|chr10:87952143G>A|+|T_pos:56|T_extract_pos:20|snp_pos:40	0	0.027167648	1	0.82780945
rs121913294	PTEN_rs121913294_ENST00000700024.1|chr10:87952143G>A|+|T_pos:42|T_extract_pos:20|snp_pos:40	0	0.015543848	1	0.6638746
rs121913294	PTEN_rs121913294_ENST00000700024.1|chr10:87952143G>A|+|T_pos:44|T_extract_pos:20|snp_pos:40	0	0.007912219	1	0.8952129
rs121913294	PTEN_rs121913294_ENST00000700024.1|chr10:87952143G>A|+|T_pos:46|T_extract_pos:20|snp_pos:40	0	0.17281768	1	0.99844885
rs121913294	PTEN_rs121913294_ENST00000700024.1|chr10:87952143G>A|+|T_pos:48|T_extract_pos:20|snp_pos:40	0	0.024849743	1	0.9958383
rs121913294	PTEN_rs121913294_ENST00000700024.1|chr10:87952143G>A|+|T_pos:50|T_extract_pos:20|snp_pos:40	0	0.024396747	1	0.97867954
rs121913294	PTEN_rs121913294_ENST00000700024.1|chr10:87952143G>A|+|T_pos:51|T_extract_pos:20|snp_pos:40	0	0.009871483	1	0.7400495
rs121913294	PTEN_rs121913294_ENST00000700024.1|chr10:87952143G>A|+|T_pos:54|T_extract_pos:20|snp_pos:40	0	0.047372013	1	0.9715243
rs121913294	PTEN_rs121913294_ENST00000700024.1|chr10:87952143G>A|+|T_pos:56|T_extract_pos:20|snp_pos:40	0	0.027167648	1	0.82780945
rs121913294	PTEN_rs121913294_ENST00000700025.1|chr10:87952143G>A|+|T_pos:42|T_extract_pos:20|snp_pos:40	0	0.015543848	1	0.6638746
rs121913294	PTEN_rs121913294_ENST00000700025.1|chr10:87952143G>A|+|T_pos:44|T_extract_pos:20|snp_pos:40	0	0.007912219	1	0.8952129
rs121913294	PTEN_rs121913294_ENST00000700025.1|chr10:87952143G>A|+|T_pos:46|T_extract_pos:20|snp_pos:40	0	0.17281768	1	0.99844885
rs121913294	PTEN_rs121913294_ENST00000700025.1|chr10:87952143G>A|+|T_pos:48|T_extract_pos:20|snp_pos:40	0	0.024849743	1	0.9958383
rs121913294	PTEN_rs121913294_ENST00000700025.1|chr10:87952143G>A|+|T_pos:50|T_extract_pos:20|snp_pos:40	0	0.024396747	1	0.97867954
rs121913294	PTEN_rs121913294_ENST00000700025.1|chr10:87952143G>A|+|T_pos:51|T_extract_pos:20|snp_pos:40	0	0.009871483	1	0.7400495
rs121913294	PTEN_rs121913294_ENST00000700025.1|chr10:87952143G>A|+|T_pos:54|T_extract_pos:20|snp_pos:40	0	0.047372013	1	0.9715243
rs121913294	PTEN_rs121913294_ENST00000700025.1|chr10:87952143G>A|+|T_pos:56|T_extract_pos:20|snp_pos:40	0	0.027167648	1	0.82780945
rs121913474	FGFR2_rs121913474_ENST00000358487.10|chr10:121515260A>G|-|T_pos:36|T_extract_pos:20|snp_pos:38	1	0.76264745	0	0.48008934
rs121913474	FGFR2_rs121913474_ENST00000358487.10|chr10:121515260A>G|-|T_pos:40|T_extract_pos:20|snp_pos:38	1	0.66841036	0	0.18914685
rs121913474	FGFR2_rs121913474_ENST00000358487.10|chr10:121515260A>G|-|T_pos:44|T_extract_pos:20|snp_pos:38	1	0.7337794	0	0.18292207
rs121913474	FGFR2_rs121913474_ENST00000457416.7|chr10:121515260A>G|-|T_pos:36|T_extract_pos:20|snp_pos:38	1	0.76264745	0	0.48008934
rs121913474	FGFR2_rs121913474_ENST00000457416.7|chr10:121515260A>G|-|T_pos:40|T_extract_pos:20|snp_pos:38	1	0.66841036	0	0.18914685
rs121913474	FGFR2_rs121913474_ENST00000457416.7|chr10:121515260A>G|-|T_pos:44|T_extract_pos:20|snp_pos:38	1	0.7337794	0	0.18292207
rs121913474	FGFR2_rs121913474_ENST00000369061.8|chr10:121515260A>G|-|T_pos:36|T_extract_pos:20|snp_pos:38	1	0.76264745	0	0.48008934
rs121913474	FGFR2_rs121913474_ENST00000369061.8|chr10:121515260A>G|-|T_pos:40|T_extract_pos:20|snp_pos:38	1	0.66841036	0	0.18914685
rs121913474	FGFR2_rs121913474_ENST00000369061.8|chr10:121515260A>G|-|T_pos:44|T_extract_pos:20|snp_pos:38	1	0.7337794	0	0.18292207
rs121913474	FGFR2_rs121913474_ENST00000357555.9|chr10:121515260A>G|-|T_pos:36|T_extract_pos:20|snp_pos:38	1	0.76264745	0	0.48008934
rs121913474	FGFR2_rs121913474_ENST00000357555.9|chr10:121515260A>G|-|T_pos:40|T_extract_pos:20|snp_pos:38	1	0.66841036	0	0.18914685
rs121913474	FGFR2_rs121913474_ENST00000357555.9|chr10:121515260A>G|-|T_pos:44|T_extract_pos:20|snp_pos:38	1	0.7337794	0	0.18292207
rs121913474	FGFR2_rs121913474_ENST00000937093.1|chr10:121515260A>G|-|T_pos:36|T_extract_pos:20|snp_pos:38	1	0.76264745	0	0.48008934
rs121913474	FGFR2_rs121913474_ENST00000937093.1|chr10:121515260A>G|-|T_pos:40|T_extract_pos:20|snp_pos:38	1	0.66841036	0	0.18914685
rs121913474	FGFR2_rs121913474_ENST00000937093.1|chr10:121515260A>G|-|T_pos:44|T_extract_pos:20|snp_pos:38	1	0.7337794	0	0.18292207
rs121913474	FGFR2_rs121913474_ENST00000613048.4|chr10:121515260A>G|-|T_pos:36|T_extract_pos:20|snp_pos:38	1	0.76264745	0	0.48008934
rs121913474	FGFR2_rs121913474_ENST00000613048.4|chr10:121515260A>G|-|T_pos:40|T_extract_pos:20|snp_pos:38	1	0.66841036	0	0.18914685
rs121913474	FGFR2_rs121913474_ENST00000613048.4|chr10:121515260A>G|-|T_pos:44|T_extract_pos:20|snp_pos:38	1	0.7337794	0	0.18292207
rs121913474	FGFR2_rs121913474_ENST00000682296.1|chr10:121515260A>G|-|T_pos:36|T_extract_pos:20|snp_pos:38	1	0.76264745	0	0.48008934
rs121913474	FGFR2_rs121913474_ENST00000682296.1|chr10:121515260A>G|-|T_pos:40|T_extract_pos:20|snp_pos:38	1	0.66841036	0	0.18914685
rs121913474	FGFR2_rs121913474_ENST00000682296.1|chr10:121515260A>G|-|T_pos:44|T_extract_pos:20|snp_pos:38	1	0.7337794	0	0.18292207
rs121913474	FGFR2_rs121913474_ENST00000638709.2|chr10:121515260A>G|-|T_pos:36|T_extract_pos:20|snp_pos:38	1	0.76264745	0	0.48008934
rs121913474	FGFR2_rs121913474_ENST00000638709.2|chr10:121515260A>G|-|T_pos:40|T_extract_pos:20|snp_pos:38	1	0.66841036	0	0.18914685
rs121913474	FGFR2_rs121913474_ENST00000638709.2|chr10:121515260A>G|-|T_pos:44|T_extract_pos:20|snp_pos:38	1	0.7337794	0	0.18292207
rs121913474	FGFR2_rs121913474_ENST00000682772.1|chr10:121515260A>G|-|T_pos:36|T_extract_pos:20|snp_pos:38	1	0.76264745	0	0.48008934
rs121913474	FGFR2_rs121913474_ENST00000682772.1|chr10:121515260A>G|-|T_pos:40|T_extract_pos:20|snp_pos:38	1	0.66841036	0	0.18914685
rs121913474	FGFR2_rs121913474_ENST00000682772.1|chr10:121515260A>G|-|T_pos:44|T_extract_pos:20|snp_pos:38	1	0.7337794	0	0.18292207
rs121913474	FGFR2_rs121913474_ENST00000683418.1|chr10:121515260A>G|-|T_pos:36|T_extract_pos:20|snp_pos:38	1	0.76264745	0	0.48008934
rs121913474	FGFR2_rs121913474_ENST00000683418.1|chr10:121515260A>G|-|T_pos:40|T_extract_pos:20|snp_pos:38	1	0.66841036	0	0.18914685
rs121913474	FGFR2_rs121913474_ENST00000683418.1|chr10:121515260A>G|-|T_pos:44|T_extract_pos:20|snp_pos:38	1	0.7337794	0	0.18292207
rs121913474	FGFR2_rs121913474_ENST00000351936.11|chr10:121515260A>G|-|T_pos:36|T_extract_pos:20|snp_pos:38	1	0.76264745	0	0.48008934
rs121913474	FGFR2_rs121913474_ENST00000351936.11|chr10:121515260A>G|-|T_pos:40|T_extract_pos:20|snp_pos:38	1	0.66841036	0	0.18914685
rs121913474	FGFR2_rs121913474_ENST00000351936.11|chr10:121515260A>G|-|T_pos:44|T_extract_pos:20|snp_pos:38	1	0.7337794	0	0.18292207
rs121913474	FGFR2_rs121913474_ENST00000682550.1|chr10:121515260A>G|-|T_pos:36|T_extract_pos:20|snp_pos:38	1	0.76264745	0	0.48008934
rs121913474	FGFR2_rs121913474_ENST00000682550.1|chr10:121515260A>G|-|T_pos:40|T_extract_pos:20|snp_pos:38	1	0.66841036	0	0.18914685
rs121913474	FGFR2_rs121913474_ENST00000682550.1|chr10:121515260A>G|-|T_pos:44|T_extract_pos:20|snp_pos:38	1	0.7337794	0	0.18292207
rs121913474	FGFR2_rs121913474_ENST00000683211.1|chr10:121515260A>G|-|T_pos:36|T_extract_pos:20|snp_pos:38	1	0.76264745	0	0.48008934
rs121913474	FGFR2_rs121913474_ENST00000683211.1|chr10:121515260A>G|-|T_pos:40|T_extract_pos:20|snp_pos:38	1	0.66841036	0	0.18914685
rs121913474	FGFR2_rs121913474_ENST00000683211.1|chr10:121515260A>G|-|T_pos:44|T_extract_pos:20|snp_pos:38	1	0.7337794	0	0.18292207
rs121913474	FGFR2_rs121913474_ENST00000478859.5|chr10:121515260A>G|-|T_pos:36|T_extract_pos:20|snp_pos:38	1	0.76264745	0	0.48008934
rs121913474	FGFR2_rs121913474_ENST00000478859.5|chr10:121515260A>G|-|T_pos:40|T_extract_pos:20|snp_pos:38	1	0.66841036	0	0.18914685
rs121913474	FGFR2_rs121913474_ENST00000478859.5|chr10:121515260A>G|-|T_pos:44|T_extract_pos:20|snp_pos:38	1	0.7337794	0	0.18292207
rs121913474	FGFR2_rs121913474_ENST00000684153.1|chr10:121515260A>G|-|T_pos:36|T_extract_pos:20|snp_pos:38	1	0.76264745	0	0.48008934
rs121913474	FGFR2_rs121913474_ENST00000684153.1|chr10:121515260A>G|-|T_pos:40|T_extract_pos:20|snp_pos:38	1	0.66841036	0	0.18914685
rs121913474	FGFR2_rs121913474_ENST00000684153.1|chr10:121515260A>G|-|T_pos:44|T_extract_pos:20|snp_pos:38	1	0.7337794	0	0.18292207
rs121913474	FGFR2_rs121913474_ENST00000356226.8|chr10:121515260A>G|-|T_pos:36|T_extract_pos:20|snp_pos:38	1	0.76264745	0	0.48008934
rs121913474	FGFR2_rs121913474_ENST00000356226.8|chr10:121515260A>G|-|T_pos:40|T_extract_pos:20|snp_pos:38	1	0.66841036	0	0.18914685
rs121913474	FGFR2_rs121913474_ENST00000356226.8|chr10:121515260A>G|-|T_pos:44|T_extract_pos:20|snp_pos:38	1	0.7337794	0	0.18292207
rs121913474	FGFR2_rs121913474_ENST00000604236.5|chr10:121515260A>G|-|T_pos:36|T_extract_pos:20|snp_pos:38	1	0.76264745	0	0.48008934
rs121913474	FGFR2_rs121913474_ENST00000604236.5|chr10:121515260A>G|-|T_pos:40|T_extract_pos:20|snp_pos:38	1	0.66841036	0	0.18914685
rs121913474	FGFR2_rs121913474_ENST00000604236.5|chr10:121515260A>G|-|T_pos:44|T_extract_pos:20|snp_pos:38	1	0.7337794	0	0.18292207
rs121913474	FGFR2_rs121913474_ENST00000369059.5|chr10:121515260A>G|-|T_pos:36|T_extract_pos:20|snp_pos:38	1	0.76264745	0	0.48008934
rs121913474	FGFR2_rs121913474_ENST00000369059.5|chr10:121515260A>G|-|T_pos:40|T_extract_pos:20|snp_pos:38	1	0.66841036	0	0.18914685
rs121913474	FGFR2_rs121913474_ENST00000369059.5|chr10:121515260A>G|-|T_pos:44|T_extract_pos:20|snp_pos:38	1	0.7337794	0	0.18292207
rs121913474	FGFR2_rs121913474_ENST00000346997.6|chr10:121515260A>G|-|T_pos:36|T_extract_pos:20|snp_pos:38	1	0.76264745	0	0.48008934
rs121913474	FGFR2_rs121913474_ENST00000346997.6|chr10:121515260A>G|-|T_pos:40|T_extract_pos:20|snp_pos:38	1	0.66841036	0	0.18914685
rs121913474	FGFR2_rs121913474_ENST00000346997.6|chr10:121515260A>G|-|T_pos:44|T_extract_pos:20|snp_pos:38	1	0.7337794	0	0.18292207
rs121913474	FGFR2_rs121913474_ENST00000360144.7|chr10:121515260A>G|-|T_pos:36|T_extract_pos:20|snp_pos:38	1	0.76264745	0	0.48008934
rs121913474	FGFR2_rs121913474_ENST00000360144.7|chr10:121515260A>G|-|T_pos:40|T_extract_pos:20|snp_pos:38	1	0.66841036	0	0.18914685
rs121913474	FGFR2_rs121913474_ENST00000360144.7|chr10:121515260A>G|-|T_pos:44|T_extract_pos:20|snp_pos:38	1	0.7337794	0	0.18292207
rs121913474	FGFR2_rs121913474_ENST00000369056.5|chr10:121515260A>G|-|T_pos:36|T_extract_pos:20|snp_pos:38	1	0.76264745	0	0.48008934
rs121913474	FGFR2_rs121913474_ENST00000369056.5|chr10:121515260A>G|-|T_pos:40|T_extract_pos:20|snp_pos:38	1	0.66841036	0	0.18914685
rs121913474	FGFR2_rs121913474_ENST00000369056.5|chr10:121515260A>G|-|T_pos:44|T_extract_pos:20|snp_pos:38	1	0.7337794	0	0.18292207
rs121913474	FGFR2_rs121913474_ENST00000369058.7|chr10:121515260A>G|-|T_pos:36|T_extract_pos:20|snp_pos:38	1	0.76264745	0	0.48008934
rs121913474	FGFR2_rs121913474_ENST00000369058.7|chr10:121515260A>G|-|T_pos:40|T_extract_pos:20|snp_pos:38	1	0.66841036	0	0.18914685
rs121913474	FGFR2_rs121913474_ENST00000369058.7|chr10:121515260A>G|-|T_pos:44|T_extract_pos:20|snp_pos:38	1	0.7337794	0	0.18292207
rs121913474	FGFR2_rs121913474_ENST00000336553.10|chr10:121515260A>G|-|T_pos:36|T_extract_pos:20|snp_pos:38	1	0.76264745	0	0.48008934
rs121913474	FGFR2_rs121913474_ENST00000336553.10|chr10:121515260A>G|-|T_pos:40|T_extract_pos:20|snp_pos:38	1	0.66841036	0	0.18914685
rs121913474	FGFR2_rs121913474_ENST00000336553.10|chr10:121515260A>G|-|T_pos:44|T_extract_pos:20|snp_pos:38	1	0.7337794	0	0.18292207
rs104894261	MEN1_rs104894261_ENST00000377316.6|chr11:64804588G>A|-|T_pos:48|T_extract_pos:20|snp_pos:41	0	0.11182448	1	0.92698956
rs104894261	MEN1_rs104894261_ENST00000377316.6|chr11:64804588G>A|-|T_pos:54|T_extract_pos:20|snp_pos:41	0	0.24432561	1	0.99225974
rs104894261	MEN1_rs104894261_ENST00000917701.1|chr11:64804588G>A|-|T_pos:48|T_extract_pos:20|snp_pos:41	0	0.11182448	1	0.92698956
rs104894261	MEN1_rs104894261_ENST00000917701.1|chr11:64804588G>A|-|T_pos:54|T_extract_pos:20|snp_pos:41	0	0.24432561	1	0.99225974
rs104894261	MEN1_rs104894261_ENST00000864597.1|chr11:64804588G>A|-|T_pos:48|T_extract_pos:20|snp_pos:41	0	0.11182448	1	0.92698956
rs104894261	MEN1_rs104894261_ENST00000864597.1|chr11:64804588G>A|-|T_pos:54|T_extract_pos:20|snp_pos:41	0	0.24432561	1	0.99225974
rs104894261	MEN1_rs104894261_ENST00000315422.9|chr11:64804588G>A|-|T_pos:48|T_extract_pos:20|snp_pos:41	0	0.11182448	1	0.92698956
rs104894261	MEN1_rs104894261_ENST00000315422.9|chr11:64804588G>A|-|T_pos:54|T_extract_pos:20|snp_pos:41	0	0.24432561	1	0.99225974
rs104894261	MEN1_rs104894261_ENST00000962403.1|chr11:64804588G>A|-|T_pos:48|T_extract_pos:20|snp_pos:41	0	0.11182448	1	0.92698956
rs104894261	MEN1_rs104894261_ENST00000962403.1|chr11:64804588G>A|-|T_pos:54|T_extract_pos:20|snp_pos:41	0	0.24432561	1	0.99225974
rs104894261	MEN1_rs104894261_ENST00000672079.2|chr11:64804588G>A|-|T_pos:48|T_extract_pos:20|snp_pos:41	0	0.11182448	1	0.92698956
rs104894261	MEN1_rs104894261_ENST00000672079.2|chr11:64804588G>A|-|T_pos:54|T_extract_pos:20|snp_pos:41	0	0.24432561	1	0.99225974
rs104894261	MEN1_rs104894261_ENST00000917711.1|chr11:64804588G>A|-|T_pos:48|T_extract_pos:20|snp_pos:41	0	0.11182448	1	0.92698956
rs104894261	MEN1_rs104894261_ENST00000917711.1|chr11:64804588G>A|-|T_pos:54|T_extract_pos:20|snp_pos:41	0	0.24432561	1	0.99225974
rs104894261	MEN1_rs104894261_ENST00000917710.1|chr11:64804588G>A|-|T_pos:48|T_extract_pos:20|snp_pos:41	0	0.11182448	1	0.92698956
rs104894261	MEN1_rs104894261_ENST00000917710.1|chr11:64804588G>A|-|T_pos:54|T_extract_pos:20|snp_pos:41	0	0.24432561	1	0.99225974
rs104894261	MEN1_rs104894261_ENST00000917709.1|chr11:64804588G>A|-|T_pos:48|T_extract_pos:20|snp_pos:41	0	0.11182448	1	0.92698956
rs104894261	MEN1_rs104894261_ENST00000917709.1|chr11:64804588G>A|-|T_pos:54|T_extract_pos:20|snp_pos:41	0	0.24432561	1	0.99225974
rs104894261	MEN1_rs104894261_ENST00000917707.1|chr11:64804588G>A|-|T_pos:48|T_extract_pos:20|snp_pos:41	0	0.11182448	1	0.92698956
rs104894261	MEN1_rs104894261_ENST00000917707.1|chr11:64804588G>A|-|T_pos:54|T_extract_pos:20|snp_pos:41	0	0.24432561	1	0.99225974
rs104894261	MEN1_rs104894261_ENST00000413626.2|chr11:64804588G>A|-|T_pos:48|T_extract_pos:20|snp_pos:41	0	0.11182448	1	0.92698956
rs104894261	MEN1_rs104894261_ENST00000413626.2|chr11:64804588G>A|-|T_pos:54|T_extract_pos:20|snp_pos:41	0	0.24432561	1	0.99225974
rs104894261	MEN1_rs104894261_ENST00000864602.1|chr11:64804588G>A|-|T_pos:48|T_extract_pos:20|snp_pos:41	0	0.11182448	1	0.92698956
rs104894261	MEN1_rs104894261_ENST00000864602.1|chr11:64804588G>A|-|T_pos:54|T_extract_pos:20|snp_pos:41	0	0.24432561	1	0.99225974
rs104894261	MEN1_rs104894261_ENST00000917706.1|chr11:64804588G>A|-|T_pos:48|T_extract_pos:20|snp_pos:41	0	0.11182448	1	0.92698956
rs104894261	MEN1_rs104894261_ENST00000917706.1|chr11:64804588G>A|-|T_pos:54|T_extract_pos:20|snp_pos:41	0	0.24432561	1	0.99225974
rs104894261	MEN1_rs104894261_ENST00000917705.1|chr11:64804588G>A|-|T_pos:48|T_extract_pos:20|snp_pos:41	0	0.11182448	1	0.92698956
rs104894261	MEN1_rs104894261_ENST00000917705.1|chr11:64804588G>A|-|T_pos:54|T_extract_pos:20|snp_pos:41	0	0.24432561	1	0.99225974
rs104894261	MEN1_rs104894261_ENST00000917704.1|chr11:64804588G>A|-|T_pos:48|T_extract_pos:20|snp_pos:41	0	0.11182448	1	0.92698956
rs104894261	MEN1_rs104894261_ENST00000917704.1|chr11:64804588G>A|-|T_pos:54|T_extract_pos:20|snp_pos:41	0	0.24432561	1	0.99225974
rs104894261	MEN1_rs104894261_ENST00000377313.7|chr11:64804588G>A|-|T_pos:48|T_extract_pos:20|snp_pos:41	0	0.11182448	1	0.92698956
rs104894261	MEN1_rs104894261_ENST00000377313.7|chr11:64804588G>A|-|T_pos:54|T_extract_pos:20|snp_pos:41	0	0.24432561	1	0.99225974
rs104894261	MEN1_rs104894261_ENST00000450708.7|chr11:64804588G>A|-|T_pos:48|T_extract_pos:20|snp_pos:41	0	0.11182448	1	0.92698956
rs104894261	MEN1_rs104894261_ENST00000450708.7|chr11:64804588G>A|-|T_pos:54|T_extract_pos:20|snp_pos:41	0	0.24432561	1	0.99225974
rs104894261	MEN1_rs104894261_ENST00000394376.7|chr11:64804588G>A|-|T_pos:48|T_extract_pos:20|snp_pos:41	0	0.11182448	1	0.92698956
rs104894261	MEN1_rs104894261_ENST00000394376.7|chr11:64804588G>A|-|T_pos:54|T_extract_pos:20|snp_pos:41	0	0.24432561	1	0.99225974
rs104894261	MEN1_rs104894261_ENST00000377321.5|chr11:64804588G>A|-|T_pos:48|T_extract_pos:20|snp_pos:41	0	0.11182448	1	0.92698956
rs104894261	MEN1_rs104894261_ENST00000377321.5|chr11:64804588G>A|-|T_pos:54|T_extract_pos:20|snp_pos:41	0	0.24432561	1	0.99225974
rs104894261	MEN1_rs104894261_ENST00000917703.1|chr11:64804588G>A|-|T_pos:48|T_extract_pos:20|snp_pos:41	0	0.11182448	1	0.92698956
rs104894261	MEN1_rs104894261_ENST00000917703.1|chr11:64804588G>A|-|T_pos:54|T_extract_pos:20|snp_pos:41	0	0.24432561	1	0.99225974
rs104894261	MEN1_rs104894261_ENST00000917702.1|chr11:64804588G>A|-|T_pos:48|T_extract_pos:20|snp_pos:41	0	0.11182448	1	0.92698956
rs104894261	MEN1_rs104894261_ENST00000917702.1|chr11:64804588G>A|-|T_pos:54|T_extract_pos:20|snp_pos:41	0	0.24432561	1	0.99225974
rs104894261	MEN1_rs104894261_ENST00000864600.1|chr11:64804588G>A|-|T_pos:48|T_extract_pos:20|snp_pos:41	0	0.11182448	1	0.92698956
rs104894261	MEN1_rs104894261_ENST00000864600.1|chr11:64804588G>A|-|T_pos:54|T_extract_pos:20|snp_pos:41	0	0.24432561	1	0.99225974
rs104894261	MEN1_rs104894261_ENST00000864601.1|chr11:64804588G>A|-|T_pos:48|T_extract_pos:20|snp_pos:41	0	0.11182448	1	0.92698956
rs104894261	MEN1_rs104894261_ENST00000864601.1|chr11:64804588G>A|-|T_pos:54|T_extract_pos:20|snp_pos:41	0	0.24432561	1	0.99225974
rs104894261	MEN1_rs104894261_ENST00000917700.1|chr11:64804588G>A|-|T_pos:48|T_extract_pos:20|snp_pos:41	0	0.11182448	1	0.92698956
rs104894261	MEN1_rs104894261_ENST00000917700.1|chr11:64804588G>A|-|T_pos:54|T_extract_pos:20|snp_pos:41	0	0.24432561	1	0.99225974
rs104894261	MEN1_rs104894261_ENST00000917699.1|chr11:64804588G>A|-|T_pos:48|T_extract_pos:20|snp_pos:41	0	0.11182448	1	0.92698956
rs104894261	MEN1_rs104894261_ENST00000917699.1|chr11:64804588G>A|-|T_pos:54|T_extract_pos:20|snp_pos:41	0	0.24432561	1	0.99225974
rs104894261	MEN1_rs104894261_ENST00000864598.1|chr11:64804588G>A|-|T_pos:48|T_extract_pos:20|snp_pos:41	0	0.11182448	1	0.92698956
rs104894261	MEN1_rs104894261_ENST00000864598.1|chr11:64804588G>A|-|T_pos:54|T_extract_pos:20|snp_pos:41	0	0.24432561	1	0.99225974
rs104894261	MEN1_rs104894261_ENST00000377326.7|chr11:64804588G>A|-|T_pos:48|T_extract_pos:20|snp_pos:41	0	0.11182448	1	0.92698956
rs104894261	MEN1_rs104894261_ENST00000377326.7|chr11:64804588G>A|-|T_pos:54|T_extract_pos:20|snp_pos:41	0	0.24432561	1	0.99225974
rs104894261	MEN1_rs104894261_ENST00000710881.1|chr11:64804588G>A|-|T_pos:48|T_extract_pos:20|snp_pos:41	0	0.11182448	1	0.92698956
rs104894261	MEN1_rs104894261_ENST00000710881.1|chr11:64804588G>A|-|T_pos:54|T_extract_pos:20|snp_pos:41	0	0.24432561	1	0.99225974
rs104894261	MEN1_rs104894261_ENST00000312049.11|chr11:64804588G>A|-|T_pos:48|T_extract_pos:20|snp_pos:41	0	0.11182448	1	0.92698956
rs104894261	MEN1_rs104894261_ENST00000312049.11|chr11:64804588G>A|-|T_pos:54|T_extract_pos:20|snp_pos:41	0	0.24432561	1	0.99225974
rs104894261	MEN1_rs104894261_ENST00000864596.1|chr11:64804588G>A|-|T_pos:48|T_extract_pos:20|snp_pos:41	0	0.11182448	1	0.92698956
rs104894261	MEN1_rs104894261_ENST00000864596.1|chr11:64804588G>A|-|T_pos:54|T_extract_pos:20|snp_pos:41	0	0.24432561	1	0.99225974
rs104894261	MEN1_rs104894261_ENST00000864594.1|chr11:64804588G>A|-|T_pos:48|T_extract_pos:20|snp_pos:41	0	0.11182448	1	0.92698956
rs104894261	MEN1_rs104894261_ENST00000864594.1|chr11:64804588G>A|-|T_pos:54|T_extract_pos:20|snp_pos:41	0	0.24432561	1	0.99225974
rs104894261	MEN1_rs104894261_ENST00000864595.1|chr11:64804588G>A|-|T_pos:48|T_extract_pos:20|snp_pos:41	0	0.11182448	1	0.92698956
rs104894261	MEN1_rs104894261_ENST00000864595.1|chr11:64804588G>A|-|T_pos:54|T_extract_pos:20|snp_pos:41	0	0.24432561	1	0.99225974
rs104894261	MEN1_rs104894261_ENST00000424912.2|chr11:64804588G>A|-|T_pos:48|T_extract_pos:20|snp_pos:41	0	0.11182448	1	0.92698956
rs104894261	MEN1_rs104894261_ENST00000424912.2|chr11:64804588G>A|-|T_pos:54|T_extract_pos:20|snp_pos:41	0	0.24432561	1	0.99225974
rs104894261	MEN1_rs104894261_ENST00000429702.6|chr11:64804588G>A|-|T_pos:48|T_extract_pos:20|snp_pos:41	0	0.11182448	1	0.92698956
rs104894261	MEN1_rs104894261_ENST00000429702.6|chr11:64804588G>A|-|T_pos:54|T_extract_pos:20|snp_pos:41	0	0.24432561	1	0.99225974
rs104894261	MEN1_rs104894261_ENST00000917708.1|chr11:64804588G>A|-|T_pos:48|T_extract_pos:20|snp_pos:41	0	0.11182448	1	0.92698956
rs104894261	MEN1_rs104894261_ENST00000917708.1|chr11:64804588G>A|-|T_pos:54|T_extract_pos:20|snp_pos:41	0	0.24432561	1	0.99225974
rs104894261	MEN1_rs104894261_ENST00000864599.1|chr11:64804588G>A|-|T_pos:48|T_extract_pos:20|snp_pos:41	0	0.11182448	1	0.92698956
rs104894261	MEN1_rs104894261_ENST00000864599.1|chr11:64804588G>A|-|T_pos:54|T_extract_pos:20|snp_pos:41	0	0.24432561	1	0.99225974
rs104894261	MEN1_rs104894261_ENST00000478548.3|chr11:64804588G>A|-|T_pos:48|T_extract_pos:20|snp_pos:41	0	0.11182448	1	0.92698956
rs104894261	MEN1_rs104894261_ENST00000478548.3|chr11:64804588G>A|-|T_pos:54|T_extract_pos:20|snp_pos:41	0	0.24432561	1	0.99225974
rs104894261	MEN1_rs104894261_ENST00000672304.1|chr11:64804588G>A|-|T_pos:48|T_extract_pos:20|snp_pos:41	0	0.11182448	1	0.92698956
rs104894261	MEN1_rs104894261_ENST00000672304.1|chr11:64804588G>A|-|T_pos:54|T_extract_pos:20|snp_pos:41	0	0.24432561	1	0.99225974
rs104894261	MEN1_rs104894261_ENST00000394374.8|chr11:64804588G>A|-|T_pos:48|T_extract_pos:20|snp_pos:41	0	0.11182448	1	0.92698956
rs104894261	MEN1_rs104894261_ENST00000394374.8|chr11:64804588G>A|-|T_pos:54|T_extract_pos:20|snp_pos:41	0	0.24432561	1	0.99225974
rs104894261	MEN1_rs104894261_ENST00000440873.6|chr11:64804588G>A|-|T_pos:48|T_extract_pos:20|snp_pos:41	0	0.11182448	1	0.92698956
rs104894261	MEN1_rs104894261_ENST00000440873.6|chr11:64804588G>A|-|T_pos:54|T_extract_pos:20|snp_pos:41	0	0.24432561	1	0.99225974
rs104894261	MEN1_rs104894261_ENST00000671939.2|chr11:64804588G>A|-|T_pos:48|T_extract_pos:20|snp_pos:41	0	0.11182448	1	0.92698956
rs104894261	MEN1_rs104894261_ENST00000671939.2|chr11:64804588G>A|-|T_pos:54|T_extract_pos:20|snp_pos:41	0	0.24432561	1	0.99225974
rs104894261	MEN1_rs104894261_ENST00000671965.2|chr11:64804588G>A|-|T_pos:48|T_extract_pos:20|snp_pos:41	0	0.11182448	1	0.92698956
rs104894261	MEN1_rs104894261_ENST00000671965.2|chr11:64804588G>A|-|T_pos:54|T_extract_pos:20|snp_pos:41	0	0.24432561	1	0.99225974
rs1057516620	ATM_rs1057516620_ENST00000601453.3|chr11:108256225C>G|+|T_pos:50|T_extract_pos:20|snp_pos:40	0	0.38362882	1	0.79287016
rs1057516620	ATM_rs1057516620_ENST00000452508.7|chr11:108256225C>G|+|T_pos:50|T_extract_pos:20|snp_pos:40	0	0.38362882	1	0.79287016
rs1057516620	ATM_rs1057516620_ENST00000531525.3|chr11:108256225C>G|+|T_pos:50|T_extract_pos:20|snp_pos:40	0	0.38362882	1	0.79287016
rs1057516620	ATM_rs1057516620_ENST00000713840.1|chr11:108256225C>G|+|T_pos:50|T_extract_pos:20|snp_pos:40	0	0.38362882	1	0.79287016
rs1057516620	ATM_rs1057516620_ENST00000713841.1|chr11:108256225C>G|+|T_pos:50|T_extract_pos:20|snp_pos:40	0	0.38362882	1	0.79287016
rs1057516620	ATM_rs1057516620_ENST00000713842.1|chr11:108256225C>G|+|T_pos:50|T_extract_pos:20|snp_pos:40	0	0.38362882	1	0.79287016
rs1057516620	ATM_rs1057516620_ENST00000683174.2|chr11:108256225C>G|+|T_pos:50|T_extract_pos:20|snp_pos:40	0	0.38362882	1	0.79287016
rs1057516620	ATM_rs1057516620_ENST00000713843.1|chr11:108256225C>G|+|T_pos:50|T_extract_pos:20|snp_pos:40	0	0.38362882	1	0.79287016
rs1057516620	ATM_rs1057516620_ENST00000529588.6|chr11:108256225C>G|+|T_pos:50|T_extract_pos:20|snp_pos:40	0	0.38362882	1	0.79287016
rs1057516620	ATM_rs1057516620_ENST00000675843.1|chr11:108256225C>G|+|T_pos:50|T_extract_pos:20|snp_pos:40	0	0.38362882	1	0.79287016
rs1057516620	ATM_rs1057516620_ENST00000713593.1|chr11:108256225C>G|+|T_pos:50|T_extract_pos:20|snp_pos:40	0	0.38362882	1	0.79287016
rs1057516620	ATM_rs1057516620_ENST00000527805.6|chr11:108256225C>G|+|T_pos:50|T_extract_pos:20|snp_pos:40	0	0.38362882	1	0.79287016
rs1057516620	ATM_rs1057516620_ENST00000971291.1|chr11:108256225C>G|+|T_pos:50|T_extract_pos:20|snp_pos:40	0	0.38362882	1	0.79287016
rs1057516620	ATM_rs1057516620_ENST00000923922.1|chr11:108256225C>G|+|T_pos:50|T_extract_pos:20|snp_pos:40	0	0.38362882	1	0.79287016
rs1057516620	ATM_rs1057516620_ENST00000675595.1|chr11:108256225C>G|+|T_pos:50|T_extract_pos:20|snp_pos:40	0	0.38362882	1	0.79287016
rs1057516620	ATM_rs1057516620_ENST00000713844.1|chr11:108256225C>G|+|T_pos:50|T_extract_pos:20|snp_pos:40	0	0.38362882	1	0.79287016
rs1057516620	ATM_rs1057516620_ENST00000278616.10|chr11:108256225C>G|+|T_pos:50|T_extract_pos:20|snp_pos:40	0	0.38362882	1	0.79287016
rs1057516620	ATM_rs1057516620_ENST00000684061.1|chr11:108256225C>G|+|T_pos:50|T_extract_pos:20|snp_pos:40	0	0.38362882	1	0.79287016
rs1057516620	ATM_rs1057516620_ENST00000682516.1|chr11:108256225C>G|+|T_pos:50|T_extract_pos:20|snp_pos:40	0	0.38362882	1	0.79287016
rs1057516620	ATM_rs1057516620_ENST00000684037.1|chr11:108256225C>G|+|T_pos:50|T_extract_pos:20|snp_pos:40	0	0.38362882	1	0.79287016
rs1057516620	ATM_rs1057516620_ENST00000683605.1|chr11:108256225C>G|+|T_pos:50|T_extract_pos:20|snp_pos:40	0	0.38362882	1	0.79287016
rs121913530	KRAS_rs121913530_ENST00000256078.10|chr12:25245351C>A|-|T_pos:42|T_extract_pos:20|snp_pos:38	0	0.060453832	1	0.77366424
rs121913530	KRAS_rs121913530_ENST00000311936.8|chr12:25245351C>A|-|T_pos:42|T_extract_pos:20|snp_pos:38	0	0.060453832	1	0.77366424
rs121913530	KRAS_rs121913530_ENST00000686877.1|chr12:25245351C>A|-|T_pos:42|T_extract_pos:20|snp_pos:38	0	0.060453832	1	0.77366424
rs121913530	KRAS_rs121913530_ENST00000685328.1|chr12:25245351C>A|-|T_pos:42|T_extract_pos:20|snp_pos:38	0	0.060453832	1	0.77366424
rs121913530	KRAS_rs121913530_ENST00000693229.1|chr12:25245351C>A|-|T_pos:42|T_extract_pos:20|snp_pos:38	0	0.060453832	1	0.77366424
rs121913530	KRAS_rs121913530_ENST00000687356.1|chr12:25245351C>A|-|T_pos:42|T_extract_pos:20|snp_pos:38	0	0.060453832	1	0.77366424
rs121913530	KRAS_rs121913530_ENST00000688940.1|chr12:25245351C>A|-|T_pos:42|T_extract_pos:20|snp_pos:38	0	0.060453832	1	0.77366424
rs121913530	KRAS_rs121913530_ENST00000690804.1|chr12:25245351C>A|-|T_pos:42|T_extract_pos:20|snp_pos:38	0	0.060453832	1	0.77366424
rs121913530	KRAS_rs121913530_ENST00000894155.1|chr12:25245351C>A|-|T_pos:42|T_extract_pos:20|snp_pos:38	0	0.060453832	1	0.77366424
rs121913530	KRAS_rs121913530_ENST00000940422.1|chr12:25245351C>A|-|T_pos:42|T_extract_pos:20|snp_pos:38	0	0.060453832	1	0.77366424
rs121913530	KRAS_rs121913530_ENST00000557334.6|chr12:25245351C>A|-|T_pos:42|T_extract_pos:20|snp_pos:38	0	0.060453832	1	0.77366424
rs121913530	KRAS_rs121913530_ENST00000686969.1|chr12:25245351C>A|-|T_pos:42|T_extract_pos:20|snp_pos:38	0	0.060453832	1	0.77366424
rs121913530	KRAS_rs121913530_ENST00000556131.2|chr12:25245351C>A|-|T_pos:42|T_extract_pos:20|snp_pos:38	0	0.060453832	1	0.77366424
rs1057519893	ERBB3_rs1057519893_ENST00000549282.5|chr12:56085070G>A|+|T_pos:44|T_extract_pos:20|snp_pos:40	0	0.4442799	1	0.97264683
rs1057519893	ERBB3_rs1057519893_ENST00000549061.5|chr12:56085070G>A|+|T_pos:44|T_extract_pos:20|snp_pos:40	0	0.4442799	1	0.97264683
rs1057519893	ERBB3_rs1057519893_ENST00000926495.1|chr12:56085070G>A|+|T_pos:44|T_extract_pos:20|snp_pos:40	0	0.4442799	1	0.97264683
rs1057519893	ERBB3_rs1057519893_ENST00000683059.1|chr12:56085070G>A|+|T_pos:44|T_extract_pos:20|snp_pos:40	0	0.4442799	1	0.97264683
rs1057519893	ERBB3_rs1057519893_ENST00000411731.6|chr12:56085070G>A|+|T_pos:44|T_extract_pos:20|snp_pos:40	0	0.4442799	1	0.97264683
rs1057519893	ERBB3_rs1057519893_ENST00000549672.6|chr12:56085070G>A|+|T_pos:44|T_extract_pos:20|snp_pos:40	0	0.4442799	1	0.97264683
rs1057519893	ERBB3_rs1057519893_ENST00000682431.1|chr12:56085070G>A|+|T_pos:44|T_extract_pos:20|snp_pos:40	0	0.4442799	1	0.97264683
rs1057519893	ERBB3_rs1057519893_ENST00000878115.1|chr12:56085070G>A|+|T_pos:44|T_extract_pos:20|snp_pos:40	0	0.4442799	1	0.97264683
rs1057519893	ERBB3_rs1057519893_ENST00000267101.8|chr12:56085070G>A|+|T_pos:44|T_extract_pos:20|snp_pos:40	0	0.4442799	1	0.97264683
rs1057519893	ERBB3_rs1057519893_ENST00000551085.5|chr12:56085070G>A|+|T_pos:44|T_extract_pos:20|snp_pos:40	0	0.4442799	1	0.97264683
rs1057519893	ERBB3_rs1057519893_ENST00000684500.1|chr12:56085070G>A|+|T_pos:44|T_extract_pos:20|snp_pos:40	0	0.4442799	1	0.97264683
rs1057519893	ERBB3_rs1057519893_ENST00000878113.1|chr12:56085070G>A|+|T_pos:44|T_extract_pos:20|snp_pos:40	0	0.4442799	1	0.97264683
rs1057519893	ERBB3_rs1057519893_ENST00000878114.1|chr12:56085070G>A|+|T_pos:44|T_extract_pos:20|snp_pos:40	0	0.4442799	1	0.97264683
rs1057519893	ERBB3_rs1057519893_ENST00000546884.1|chr12:56085070G>A|+|T_pos:44|T_extract_pos:20|snp_pos:40	0	0.4442799	1	0.97264683
rs1057519893	ERBB3_rs1057519893_ENST00000551242.5|chr12:56085070G>A|+|T_pos:44|T_extract_pos:20|snp_pos:40	0	0.4442799	1	0.97264683
rs1057519893	ERBB3_rs1057519893_ENST00000683653.1|chr12:56085070G>A|+|T_pos:44|T_extract_pos:20|snp_pos:40	0	0.4442799	1	0.97264683
rs1057519893	ERBB3_rs1057519893_ENST00000683164.1|chr12:56085070G>A|+|T_pos:44|T_extract_pos:20|snp_pos:40	0	0.4442799	1	0.97264683
rs1057519893	ERBB3_rs1057519893_ENST00000415288.6|chr12:56085070G>A|+|T_pos:44|T_extract_pos:20|snp_pos:40	0	0.4442799	1	0.97264683
rs1057519893	ERBB3_rs1057519893_ENST00000683018.1|chr12:56085070G>A|+|T_pos:44|T_extract_pos:20|snp_pos:40	0	0.4442799	1	0.97264683
rs121918455	PTPN11_rs121918455_ENST00000882515.1|chr12:112477720A>G|+|T_pos:26|T_extract_pos:20|snp_pos:40	0	0.47414252	1	0.5185235
rs121918455	PTPN11_rs121918455_ENST00000882515.1|chr12:112477720A>G|+|T_pos:57|T_extract_pos:20|snp_pos:40	1	0.5725174	0	0.06709212
rs121918455	PTPN11_rs121918455_ENST00000882515.1|chr12:112477720A>G|+|T_pos:59|T_extract_pos:20|snp_pos:40	1	0.81849784	0	0.20426735
rs121918455	PTPN11_rs121918455_ENST00000882516.1|chr12:112477720A>G|+|T_pos:26|T_extract_pos:20|snp_pos:40	0	0.47414252	1	0.5185235
rs121918455	PTPN11_rs121918455_ENST00000882516.1|chr12:112477720A>G|+|T_pos:57|T_extract_pos:20|snp_pos:40	1	0.5725174	0	0.06709212
rs121918455	PTPN11_rs121918455_ENST00000882516.1|chr12:112477720A>G|+|T_pos:59|T_extract_pos:20|snp_pos:40	1	0.81849784	0	0.20426735
rs121918455	PTPN11_rs121918455_ENST00000882517.1|chr12:112477720A>G|+|T_pos:26|T_extract_pos:20|snp_pos:40	0	0.47414252	1	0.5185235
rs121918455	PTPN11_rs121918455_ENST00000882517.1|chr12:112477720A>G|+|T_pos:57|T_extract_pos:20|snp_pos:40	1	0.5725174	0	0.06709212
rs121918455	PTPN11_rs121918455_ENST00000882517.1|chr12:112477720A>G|+|T_pos:59|T_extract_pos:20|snp_pos:40	1	0.81849784	0	0.20426735
rs121918455	PTPN11_rs121918455_ENST00000914889.1|chr12:112477720A>G|+|T_pos:26|T_extract_pos:20|snp_pos:40	0	0.47414252	1	0.5185235
rs121918455	PTPN11_rs121918455_ENST00000914889.1|chr12:112477720A>G|+|T_pos:57|T_extract_pos:20|snp_pos:40	1	0.5725174	0	0.06709212
rs121918455	PTPN11_rs121918455_ENST00000914889.1|chr12:112477720A>G|+|T_pos:59|T_extract_pos:20|snp_pos:40	1	0.81849784	0	0.20426735
rs121918455	PTPN11_rs121918455_ENST00000914890.1|chr12:112477720A>G|+|T_pos:26|T_extract_pos:20|snp_pos:40	0	0.47414252	1	0.5185235
rs121918455	PTPN11_rs121918455_ENST00000914890.1|chr12:112477720A>G|+|T_pos:57|T_extract_pos:20|snp_pos:40	1	0.5725174	0	0.06709212
rs121918455	PTPN11_rs121918455_ENST00000914890.1|chr12:112477720A>G|+|T_pos:59|T_extract_pos:20|snp_pos:40	1	0.81849784	0	0.20426735
rs121918455	PTPN11_rs121918455_ENST00000971611.1|chr12:112477720A>G|+|T_pos:26|T_extract_pos:20|snp_pos:40	0	0.47414252	1	0.5185235
rs121918455	PTPN11_rs121918455_ENST00000971611.1|chr12:112477720A>G|+|T_pos:57|T_extract_pos:20|snp_pos:40	1	0.5725174	0	0.06709212
rs121918455	PTPN11_rs121918455_ENST00000971611.1|chr12:112477720A>G|+|T_pos:59|T_extract_pos:20|snp_pos:40	1	0.81849784	0	0.20426735
rs121918455	PTPN11_rs121918455_ENST00000639857.2|chr12:112477720A>G|+|T_pos:26|T_extract_pos:20|snp_pos:40	0	0.47414252	1	0.5185235
rs121918455	PTPN11_rs121918455_ENST00000639857.2|chr12:112477720A>G|+|T_pos:57|T_extract_pos:20|snp_pos:40	1	0.5725174	0	0.06709212
rs121918455	PTPN11_rs121918455_ENST00000639857.2|chr12:112477720A>G|+|T_pos:59|T_extract_pos:20|snp_pos:40	1	0.81849784	0	0.20426735
rs121918455	PTPN11_rs121918455_ENST00000690210.1|chr12:112477720A>G|+|T_pos:26|T_extract_pos:20|snp_pos:40	0	0.47414252	1	0.5185235
rs121918455	PTPN11_rs121918455_ENST00000690210.1|chr12:112477720A>G|+|T_pos:57|T_extract_pos:20|snp_pos:40	1	0.5725174	0	0.06709212
rs121918455	PTPN11_rs121918455_ENST00000690210.1|chr12:112477720A>G|+|T_pos:59|T_extract_pos:20|snp_pos:40	1	0.81849784	0	0.20426735
rs121918455	PTPN11_rs121918455_ENST00000688597.1|chr12:112477720A>G|+|T_pos:26|T_extract_pos:20|snp_pos:40	0	0.47414252	1	0.5185235
rs121918455	PTPN11_rs121918455_ENST00000688597.1|chr12:112477720A>G|+|T_pos:57|T_extract_pos:20|snp_pos:40	1	0.5725174	0	0.06709212
rs121918455	PTPN11_rs121918455_ENST00000688597.1|chr12:112477720A>G|+|T_pos:59|T_extract_pos:20|snp_pos:40	1	0.81849784	0	0.20426735
rs121918455	PTPN11_rs121918455_ENST00000692624.1|chr12:112477720A>G|+|T_pos:26|T_extract_pos:20|snp_pos:40	0	0.47414252	1	0.5185235
rs121918455	PTPN11_rs121918455_ENST00000692624.1|chr12:112477720A>G|+|T_pos:57|T_extract_pos:20|snp_pos:40	1	0.5725174	0	0.06709212
rs121918455	PTPN11_rs121918455_ENST00000692624.1|chr12:112477720A>G|+|T_pos:59|T_extract_pos:20|snp_pos:40	1	0.81849784	0	0.20426735
rs121918455	PTPN11_rs121918455_ENST00000685487.1|chr12:112477720A>G|+|T_pos:26|T_extract_pos:20|snp_pos:40	0	0.47414252	1	0.5185235
rs121918455	PTPN11_rs121918455_ENST00000685487.1|chr12:112477720A>G|+|T_pos:57|T_extract_pos:20|snp_pos:40	1	0.5725174	0	0.06709212
rs121918455	PTPN11_rs121918455_ENST00000685487.1|chr12:112477720A>G|+|T_pos:59|T_extract_pos:20|snp_pos:40	1	0.81849784	0	0.20426735
rs121918455	PTPN11_rs121918455_ENST00000392597.5|chr12:112477720A>G|+|T_pos:26|T_extract_pos:20|snp_pos:40	0	0.47414252	1	0.5185235
rs121918455	PTPN11_rs121918455_ENST00000392597.5|chr12:112477720A>G|+|T_pos:57|T_extract_pos:20|snp_pos:40	1	0.5725174	0	0.06709212
rs121918455	PTPN11_rs121918455_ENST00000392597.5|chr12:112477720A>G|+|T_pos:59|T_extract_pos:20|snp_pos:40	1	0.81849784	0	0.20426735
rs121918455	PTPN11_rs121918455_ENST00000687906.1|chr12:112477720A>G|+|T_pos:26|T_extract_pos:20|snp_pos:40	0	0.47414252	1	0.5185235
rs121918455	PTPN11_rs121918455_ENST00000687906.1|chr12:112477720A>G|+|T_pos:57|T_extract_pos:20|snp_pos:40	1	0.5725174	0	0.06709212
rs121918455	PTPN11_rs121918455_ENST00000687906.1|chr12:112477720A>G|+|T_pos:59|T_extract_pos:20|snp_pos:40	1	0.81849784	0	0.20426735
rs121918455	PTPN11_rs121918455_ENST00000882518.1|chr12:112477720A>G|+|T_pos:26|T_extract_pos:20|snp_pos:40	0	0.47414252	1	0.5185235
rs121918455	PTPN11_rs121918455_ENST00000882518.1|chr12:112477720A>G|+|T_pos:57|T_extract_pos:20|snp_pos:40	1	0.5725174	0	0.06709212
rs121918455	PTPN11_rs121918455_ENST00000882518.1|chr12:112477720A>G|+|T_pos:59|T_extract_pos:20|snp_pos:40	1	0.81849784	0	0.20426735
rs121918455	PTPN11_rs121918455_ENST00000351677.7|chr12:112477720A>G|+|T_pos:26|T_extract_pos:20|snp_pos:40	0	0.47414252	1	0.5185235
rs121918455	PTPN11_rs121918455_ENST00000351677.7|chr12:112477720A>G|+|T_pos:57|T_extract_pos:20|snp_pos:40	1	0.5725174	0	0.06709212
rs121918455	PTPN11_rs121918455_ENST00000351677.7|chr12:112477720A>G|+|T_pos:59|T_extract_pos:20|snp_pos:40	1	0.81849784	0	0.20426735
rs121918455	PTPN11_rs121918455_ENST00000971615.1|chr12:112477720A>G|+|T_pos:26|T_extract_pos:20|snp_pos:40	0	0.47414252	1	0.5185235
rs121918455	PTPN11_rs121918455_ENST00000971615.1|chr12:112477720A>G|+|T_pos:57|T_extract_pos:20|snp_pos:40	1	0.5725174	0	0.06709212
rs121918455	PTPN11_rs121918455_ENST00000971615.1|chr12:112477720A>G|+|T_pos:59|T_extract_pos:20|snp_pos:40	1	0.81849784	0	0.20426735
rs121918455	PTPN11_rs121918455_ENST00000635625.1|chr12:112477720A>G|+|T_pos:26|T_extract_pos:20|snp_pos:40	0	0.47414252	1	0.5185235
rs121918455	PTPN11_rs121918455_ENST00000635625.1|chr12:112477720A>G|+|T_pos:57|T_extract_pos:20|snp_pos:40	1	0.5725174	0	0.06709212
rs121918455	PTPN11_rs121918455_ENST00000635625.1|chr12:112477720A>G|+|T_pos:59|T_extract_pos:20|snp_pos:40	1	0.81849784	0	0.20426735
rs80358870	BRCA2_rs80358870_ENST00000544455.6|chr13:32340663C>G|+|T_pos:37|T_extract_pos:20|snp_pos:40	0	0.36292797	1	0.51116616
rs80358870	BRCA2_rs80358870_ENST00000713677.1|chr13:32340663C>G|+|T_pos:37|T_extract_pos:20|snp_pos:40	0	0.36292797	1	0.51116616
rs80358870	BRCA2_rs80358870_ENST00000713678.1|chr13:32340663C>G|+|T_pos:37|T_extract_pos:20|snp_pos:40	0	0.36292797	1	0.51116616
rs80358870	BRCA2_rs80358870_ENST00000530893.7|chr13:32340663C>G|+|T_pos:37|T_extract_pos:20|snp_pos:40	0	0.36292797	1	0.51116616
rs80358870	BRCA2_rs80358870_ENST00000666593.2|chr13:32340663C>G|+|T_pos:37|T_extract_pos:20|snp_pos:40	0	0.36292797	1	0.51116616
rs80358870	BRCA2_rs80358870_ENST00000528762.2|chr13:32340663C>G|+|T_pos:37|T_extract_pos:20|snp_pos:40	0	0.36292797	1	0.51116616
rs80358870	BRCA2_rs80358870_ENST00000665585.2|chr13:32340663C>G|+|T_pos:37|T_extract_pos:20|snp_pos:40	0	0.36292797	1	0.51116616
rs80358870	BRCA2_rs80358870_ENST00000700202.2|chr13:32340663C>G|+|T_pos:37|T_extract_pos:20|snp_pos:40	0	0.36292797	1	0.51116616
rs80358870	BRCA2_rs80358870_ENST00000470094.2|chr13:32340663C>G|+|T_pos:37|T_extract_pos:20|snp_pos:40	0	0.36292797	1	0.51116616
rs80358870	BRCA2_rs80358870_ENST00000380152.8|chr13:32340663C>G|+|T_pos:37|T_extract_pos:20|snp_pos:40	0	0.36292797	1	0.51116616
rs80358870	BRCA2_rs80358870_ENST00000713679.1|chr13:32340663C>G|+|T_pos:37|T_extract_pos:20|snp_pos:40	0	0.36292797	1	0.51116616
rs80358870	BRCA2_rs80358870_ENST00000713680.1|chr13:32340663C>G|+|T_pos:37|T_extract_pos:20|snp_pos:40	0	0.36292797	1	0.51116616
rs80358870	BRCA2_rs80358870_ENST00000680887.1|chr13:32340663C>G|+|T_pos:37|T_extract_pos:20|snp_pos:40	0	0.36292797	1	0.51116616
rs80358870	BRCA2_rs80358870_ENST00000614259.2|chr13:32340663C>G|+|T_pos:37|T_extract_pos:20|snp_pos:40	0	0.36292797	1	0.51116616
rs775912475	DICER1_rs775912475_ENST00000529720.2|chr14:95091302C>A|-|T_pos:46|T_extract_pos:20|snp_pos:33	1	0.5845954	0	0.42149317
rs775912475	DICER1_rs775912475_ENST00000674628.2|chr14:95091302C>A|-|T_pos:46|T_extract_pos:20|snp_pos:33	1	0.5845954	0	0.42149317
rs775912475	DICER1_rs775912475_ENST00000343455.8|chr14:95091302C>A|-|T_pos:46|T_extract_pos:20|snp_pos:33	1	0.5845954	0	0.42149317
rs775912475	DICER1_rs775912475_ENST00000924636.1|chr14:95091302C>A|-|T_pos:46|T_extract_pos:20|snp_pos:33	1	0.5845954	0	0.42149317
rs775912475	DICER1_rs775912475_ENST00000696920.1|chr14:95091302C>A|-|T_pos:46|T_extract_pos:20|snp_pos:33	1	0.5845954	0	0.42149317
rs775912475	DICER1_rs775912475_ENST00000531162.7|chr14:95091302C>A|-|T_pos:46|T_extract_pos:20|snp_pos:33	1	0.5845954	0	0.42149317
rs775912475	DICER1_rs775912475_ENST00000696921.1|chr14:95091302C>A|-|T_pos:46|T_extract_pos:20|snp_pos:33	1	0.5845954	0	0.42149317
rs775912475	DICER1_rs775912475_ENST00000675540.2|chr14:95091302C>A|-|T_pos:46|T_extract_pos:20|snp_pos:33	1	0.5845954	0	0.42149317
rs775912475	DICER1_rs775912475_ENST00000526495.6|chr14:95091302C>A|-|T_pos:46|T_extract_pos:20|snp_pos:33	1	0.5845954	0	0.42149317
rs775912475	DICER1_rs775912475_ENST00000696922.1|chr14:95091302C>A|-|T_pos:46|T_extract_pos:20|snp_pos:33	1	0.5845954	0	0.42149317
rs775912475	DICER1_rs775912475_ENST00000696923.1|chr14:95091302C>A|-|T_pos:46|T_extract_pos:20|snp_pos:33	1	0.5845954	0	0.42149317
rs775912475	DICER1_rs775912475_ENST00000696924.1|chr14:95091302C>A|-|T_pos:46|T_extract_pos:20|snp_pos:33	1	0.5845954	0	0.42149317
rs775912475	DICER1_rs775912475_ENST00000696733.1|chr14:95091302C>A|-|T_pos:46|T_extract_pos:20|snp_pos:33	1	0.5845954	0	0.42149317
rs775912475	DICER1_rs775912475_ENST00000696734.1|chr14:95091302C>A|-|T_pos:46|T_extract_pos:20|snp_pos:33	1	0.5845954	0	0.42149317
rs775912475	DICER1_rs775912475_ENST00000860615.1|chr14:95091302C>A|-|T_pos:46|T_extract_pos:20|snp_pos:33	1	0.5845954	0	0.42149317
rs775912475	DICER1_rs775912475_ENST00000393063.6|chr14:95091302C>A|-|T_pos:46|T_extract_pos:20|snp_pos:33	1	0.5845954	0	0.42149317
rs775912475	DICER1_rs775912475_ENST00000675995.1|chr14:95091302C>A|-|T_pos:46|T_extract_pos:20|snp_pos:33	1	0.5845954	0	0.42149317
rs775912475	DICER1_rs775912475_ENST00000696925.1|chr14:95091302C>A|-|T_pos:46|T_extract_pos:20|snp_pos:33	1	0.5845954	0	0.42149317
rs775912475	DICER1_rs775912475_ENST00000527414.5|chr14:95091302C>A|-|T_pos:46|T_extract_pos:20|snp_pos:33	1	0.5845954	0	0.42149317
rs775912475	DICER1_rs775912475_ENST00000696735.1|chr14:95091302C>A|-|T_pos:46|T_extract_pos:20|snp_pos:33	1	0.5845954	0	0.42149317
rs775912475	DICER1_rs775912475_ENST00000860620.1|chr14:95091302C>A|-|T_pos:46|T_extract_pos:20|snp_pos:33	1	0.5845954	0	0.42149317
rs775912475	DICER1_rs775912475_ENST00000860619.1|chr14:95091302C>A|-|T_pos:46|T_extract_pos:20|snp_pos:33	1	0.5845954	0	0.42149317
rs775912475	DICER1_rs775912475_ENST00000860618.1|chr14:95091302C>A|-|T_pos:46|T_extract_pos:20|snp_pos:33	1	0.5845954	0	0.42149317
rs775912475	DICER1_rs775912475_ENST00000860617.1|chr14:95091302C>A|-|T_pos:46|T_extract_pos:20|snp_pos:33	1	0.5845954	0	0.42149317
rs775912475	DICER1_rs775912475_ENST00000860616.1|chr14:95091302C>A|-|T_pos:46|T_extract_pos:20|snp_pos:33	1	0.5845954	0	0.42149317
rs775912475	DICER1_rs775912475_ENST00000556045.6|chr14:95091302C>A|-|T_pos:46|T_extract_pos:20|snp_pos:33	1	0.5845954	0	0.42149317
rs775912475	DICER1_rs775912475_ENST00000696736.1|chr14:95091302C>A|-|T_pos:46|T_extract_pos:20|snp_pos:33	1	0.5845954	0	0.42149317
rs775912475	DICER1_rs775912475_ENST00000527554.2|chr14:95091302C>A|-|T_pos:46|T_extract_pos:20|snp_pos:33	1	0.5845954	0	0.42149317
rs1057519729	MAP2K1_rs1057519729_ENST00000901534.1|chr15:66435113A>C|+|T_pos:55|T_extract_pos:20|snp_pos:40	1	0.9878857	0	0.013388336
rs1057519729	MAP2K1_rs1057519729_ENST00000901534.1|chr15:66435113A>C|+|T_pos:56|T_extract_pos:20|snp_pos:40	1	0.9997846	0	0.27254793
rs730882029	TP53_rs730882029_ENST00000635293.1|chr17:7670685G>A|-|T_pos:47|T_extract_pos:20|snp_pos:41	0	0.34334654	1	0.99951196
rs730882029	TP53_rs730882029_ENST00000635293.1|chr17:7670685G>A|-|T_pos:51|T_extract_pos:20|snp_pos:41	0	0.0016230345	1	0.99097127
rs730882029	TP53_rs730882029_ENST00000635293.1|chr17:7670685G>A|-|T_pos:59|T_extract_pos:20|snp_pos:41	0	0.20270023	1	0.9369651
rs730882029	TP53_rs730882029_ENST00000714356.1|chr17:7670685G>A|-|T_pos:47|T_extract_pos:20|snp_pos:41	0	0.34334654	1	0.99951196
rs730882029	TP53_rs730882029_ENST00000714356.1|chr17:7670685G>A|-|T_pos:51|T_extract_pos:20|snp_pos:41	0	0.0016230345	1	0.99097127
rs730882029	TP53_rs730882029_ENST00000714356.1|chr17:7670685G>A|-|T_pos:59|T_extract_pos:20|snp_pos:41	0	0.20270023	1	0.9369651
rs730882029	TP53_rs730882029_ENST00000504290.5|chr17:7670685G>A|-|T_pos:47|T_extract_pos:20|snp_pos:41	0	0.34334654	1	0.99951196
rs730882029	TP53_rs730882029_ENST00000504290.5|chr17:7670685G>A|-|T_pos:51|T_extract_pos:20|snp_pos:41	0	0.0016230345	1	0.99097127
rs730882029	TP53_rs730882029_ENST00000504290.5|chr17:7670685G>A|-|T_pos:59|T_extract_pos:20|snp_pos:41	0	0.20270023	1	0.9369651
rs730882029	TP53_rs730882029_ENST00000504937.5|chr17:7670685G>A|-|T_pos:47|T_extract_pos:20|snp_pos:41	0	0.34334654	1	0.99951196
rs730882029	TP53_rs730882029_ENST00000504937.5|chr17:7670685G>A|-|T_pos:51|T_extract_pos:20|snp_pos:41	0	0.0016230345	1	0.99097127
rs730882029	TP53_rs730882029_ENST00000504937.5|chr17:7670685G>A|-|T_pos:59|T_extract_pos:20|snp_pos:41	0	0.20270023	1	0.9369651
rs730882029	TP53_rs730882029_ENST00000510385.5|chr17:7670685G>A|-|T_pos:47|T_extract_pos:20|snp_pos:41	0	0.34334654	1	0.99951196
rs730882029	TP53_rs730882029_ENST00000510385.5|chr17:7670685G>A|-|T_pos:51|T_extract_pos:20|snp_pos:41	0	0.0016230345	1	0.99097127
rs730882029	TP53_rs730882029_ENST00000510385.5|chr17:7670685G>A|-|T_pos:59|T_extract_pos:20|snp_pos:41	0	0.20270023	1	0.9369651
rs730882029	TP53_rs730882029_ENST00000610623.4|chr17:7670685G>A|-|T_pos:47|T_extract_pos:20|snp_pos:41	0	0.34334654	1	0.99951196
rs730882029	TP53_rs730882029_ENST00000610623.4|chr17:7670685G>A|-|T_pos:51|T_extract_pos:20|snp_pos:41	0	0.0016230345	1	0.99097127
rs730882029	TP53_rs730882029_ENST00000610623.4|chr17:7670685G>A|-|T_pos:59|T_extract_pos:20|snp_pos:41	0	0.20270023	1	0.9369651
rs730882029	TP53_rs730882029_ENST00000618944.4|chr17:7670685G>A|-|T_pos:47|T_extract_pos:20|snp_pos:41	0	0.34334654	1	0.99951196
rs730882029	TP53_rs730882029_ENST00000618944.4|chr17:7670685G>A|-|T_pos:51|T_extract_pos:20|snp_pos:41	0	0.0016230345	1	0.99097127
rs730882029	TP53_rs730882029_ENST00000618944.4|chr17:7670685G>A|-|T_pos:59|T_extract_pos:20|snp_pos:41	0	0.20270023	1	0.9369651
rs730882029	TP53_rs730882029_ENST00000619186.4|chr17:7670685G>A|-|T_pos:47|T_extract_pos:20|snp_pos:41	0	0.34334654	1	0.99951196
rs730882029	TP53_rs730882029_ENST00000619186.4|chr17:7670685G>A|-|T_pos:51|T_extract_pos:20|snp_pos:41	0	0.0016230345	1	0.99097127
rs730882029	TP53_rs730882029_ENST00000619186.4|chr17:7670685G>A|-|T_pos:59|T_extract_pos:20|snp_pos:41	0	0.20270023	1	0.9369651
rs730882029	TP53_rs730882029_ENST00000610292.4|chr17:7670685G>A|-|T_pos:47|T_extract_pos:20|snp_pos:41	0	0.34334654	1	0.99951196
rs730882029	TP53_rs730882029_ENST00000610292.4|chr17:7670685G>A|-|T_pos:51|T_extract_pos:20|snp_pos:41	0	0.0016230345	1	0.99097127
rs730882029	TP53_rs730882029_ENST00000610292.4|chr17:7670685G>A|-|T_pos:59|T_extract_pos:20|snp_pos:41	0	0.20270023	1	0.9369651
rs730882029	TP53_rs730882029_ENST00000620739.4|chr17:7670685G>A|-|T_pos:47|T_extract_pos:20|snp_pos:41	0	0.34334654	1	0.99951196
rs730882029	TP53_rs730882029_ENST00000620739.4|chr17:7670685G>A|-|T_pos:51|T_extract_pos:20|snp_pos:41	0	0.0016230345	1	0.99097127
rs730882029	TP53_rs730882029_ENST00000620739.4|chr17:7670685G>A|-|T_pos:59|T_extract_pos:20|snp_pos:41	0	0.20270023	1	0.9369651
rs730882029	TP53_rs730882029_ENST00000420246.6|chr17:7670685G>A|-|T_pos:47|T_extract_pos:20|snp_pos:41	0	0.34334654	1	0.99951196
rs730882029	TP53_rs730882029_ENST00000420246.6|chr17:7670685G>A|-|T_pos:51|T_extract_pos:20|snp_pos:41	0	0.0016230345	1	0.99097127
rs730882029	TP53_rs730882029_ENST00000420246.6|chr17:7670685G>A|-|T_pos:59|T_extract_pos:20|snp_pos:41	0	0.20270023	1	0.9369651
rs730882029	TP53_rs730882029_ENST00000455263.6|chr17:7670685G>A|-|T_pos:47|T_extract_pos:20|snp_pos:41	0	0.34334654	1	0.99951196
rs730882029	TP53_rs730882029_ENST00000455263.6|chr17:7670685G>A|-|T_pos:51|T_extract_pos:20|snp_pos:41	0	0.0016230345	1	0.99097127
rs730882029	TP53_rs730882029_ENST00000455263.6|chr17:7670685G>A|-|T_pos:59|T_extract_pos:20|snp_pos:41	0	0.20270023	1	0.9369651
rs730882029	TP53_rs730882029_ENST00000610538.4|chr17:7670685G>A|-|T_pos:47|T_extract_pos:20|snp_pos:41	0	0.34334654	1	0.99951196
rs730882029	TP53_rs730882029_ENST00000610538.4|chr17:7670685G>A|-|T_pos:51|T_extract_pos:20|snp_pos:41	0	0.0016230345	1	0.99097127
rs730882029	TP53_rs730882029_ENST00000610538.4|chr17:7670685G>A|-|T_pos:59|T_extract_pos:20|snp_pos:41	0	0.20270023	1	0.9369651
rs730882029	TP53_rs730882029_ENST00000622645.4|chr17:7670685G>A|-|T_pos:47|T_extract_pos:20|snp_pos:41	0	0.34334654	1	0.99951196
rs730882029	TP53_rs730882029_ENST00000622645.4|chr17:7670685G>A|-|T_pos:51|T_extract_pos:20|snp_pos:41	0	0.0016230345	1	0.99097127
rs730882029	TP53_rs730882029_ENST00000622645.4|chr17:7670685G>A|-|T_pos:59|T_extract_pos:20|snp_pos:41	0	0.20270023	1	0.9369651
rs730882029	TP53_rs730882029_ENST00000714357.1|chr17:7670685G>A|-|T_pos:47|T_extract_pos:20|snp_pos:41	0	0.34334654	1	0.99951196
rs730882029	TP53_rs730882029_ENST00000714357.1|chr17:7670685G>A|-|T_pos:51|T_extract_pos:20|snp_pos:41	0	0.0016230345	1	0.99097127
rs730882029	TP53_rs730882029_ENST00000714357.1|chr17:7670685G>A|-|T_pos:59|T_extract_pos:20|snp_pos:41	0	0.20270023	1	0.9369651
rs730882029	TP53_rs730882029_ENST00000508793.6|chr17:7670685G>A|-|T_pos:47|T_extract_pos:20|snp_pos:41	0	0.34334654	1	0.99951196
rs730882029	TP53_rs730882029_ENST00000508793.6|chr17:7670685G>A|-|T_pos:51|T_extract_pos:20|snp_pos:41	0	0.0016230345	1	0.99097127
rs730882029	TP53_rs730882029_ENST00000508793.6|chr17:7670685G>A|-|T_pos:59|T_extract_pos:20|snp_pos:41	0	0.20270023	1	0.9369651
rs730882029	TP53_rs730882029_ENST00000923567.1|chr17:7670685G>A|-|T_pos:47|T_extract_pos:20|snp_pos:41	0	0.34334654	1	0.99951196
rs730882029	TP53_rs730882029_ENST00000923567.1|chr17:7670685G>A|-|T_pos:51|T_extract_pos:20|snp_pos:41	0	0.0016230345	1	0.99097127
rs730882029	TP53_rs730882029_ENST00000923567.1|chr17:7670685G>A|-|T_pos:59|T_extract_pos:20|snp_pos:41	0	0.20270023	1	0.9369651
rs730882029	TP53_rs730882029_ENST00000949117.1|chr17:7670685G>A|-|T_pos:47|T_extract_pos:20|snp_pos:41	0	0.34334654	1	0.99951196
rs730882029	TP53_rs730882029_ENST00000949117.1|chr17:7670685G>A|-|T_pos:51|T_extract_pos:20|snp_pos:41	0	0.0016230345	1	0.99097127
rs730882029	TP53_rs730882029_ENST00000949117.1|chr17:7670685G>A|-|T_pos:59|T_extract_pos:20|snp_pos:41	0	0.20270023	1	0.9369651
rs730882029	TP53_rs730882029_ENST00000923569.1|chr17:7670685G>A|-|T_pos:47|T_extract_pos:20|snp_pos:41	0	0.34334654	1	0.99951196
rs730882029	TP53_rs730882029_ENST00000923569.1|chr17:7670685G>A|-|T_pos:51|T_extract_pos:20|snp_pos:41	0	0.0016230345	1	0.99097127
rs730882029	TP53_rs730882029_ENST00000923569.1|chr17:7670685G>A|-|T_pos:59|T_extract_pos:20|snp_pos:41	0	0.20270023	1	0.9369651
rs730882029	TP53_rs730882029_ENST00000923568.1|chr17:7670685G>A|-|T_pos:47|T_extract_pos:20|snp_pos:41	0	0.34334654	1	0.99951196
rs730882029	TP53_rs730882029_ENST00000923568.1|chr17:7670685G>A|-|T_pos:51|T_extract_pos:20|snp_pos:41	0	0.0016230345	1	0.99097127
rs730882029	TP53_rs730882029_ENST00000923568.1|chr17:7670685G>A|-|T_pos:59|T_extract_pos:20|snp_pos:41	0	0.20270023	1	0.9369651
rs730882029	TP53_rs730882029_ENST00000503591.2|chr17:7670685G>A|-|T_pos:47|T_extract_pos:20|snp_pos:41	0	0.34334654	1	0.99951196
rs730882029	TP53_rs730882029_ENST00000503591.2|chr17:7670685G>A|-|T_pos:51|T_extract_pos:20|snp_pos:41	0	0.0016230345	1	0.99097127
rs730882029	TP53_rs730882029_ENST00000503591.2|chr17:7670685G>A|-|T_pos:59|T_extract_pos:20|snp_pos:41	0	0.20270023	1	0.9369651
rs730882029	TP53_rs730882029_ENST00000514944.6|chr17:7670685G>A|-|T_pos:47|T_extract_pos:20|snp_pos:41	0	0.34334654	1	0.99951196
rs730882029	TP53_rs730882029_ENST00000514944.6|chr17:7670685G>A|-|T_pos:51|T_extract_pos:20|snp_pos:41	0	0.0016230345	1	0.99097127
rs730882029	TP53_rs730882029_ENST00000514944.6|chr17:7670685G>A|-|T_pos:59|T_extract_pos:20|snp_pos:41	0	0.20270023	1	0.9369651
rs730882029	TP53_rs730882029_ENST00000445888.6|chr17:7670685G>A|-|T_pos:47|T_extract_pos:20|snp_pos:41	0	0.34334654	1	0.99951196
rs730882029	TP53_rs730882029_ENST00000445888.6|chr17:7670685G>A|-|T_pos:51|T_extract_pos:20|snp_pos:41	0	0.0016230345	1	0.99097127
rs730882029	TP53_rs730882029_ENST00000445888.6|chr17:7670685G>A|-|T_pos:59|T_extract_pos:20|snp_pos:41	0	0.20270023	1	0.9369651
rs730882029	TP53_rs730882029_ENST00000509690.6|chr17:7670685G>A|-|T_pos:47|T_extract_pos:20|snp_pos:41	0	0.34334654	1	0.99951196
rs730882029	TP53_rs730882029_ENST00000509690.6|chr17:7670685G>A|-|T_pos:51|T_extract_pos:20|snp_pos:41	0	0.0016230345	1	0.99097127
rs730882029	TP53_rs730882029_ENST00000509690.6|chr17:7670685G>A|-|T_pos:59|T_extract_pos:20|snp_pos:41	0	0.20270023	1	0.9369651
rs730882029	TP53_rs730882029_ENST00000604348.6|chr17:7670685G>A|-|T_pos:47|T_extract_pos:20|snp_pos:41	0	0.34334654	1	0.99951196
rs730882029	TP53_rs730882029_ENST00000604348.6|chr17:7670685G>A|-|T_pos:51|T_extract_pos:20|snp_pos:41	0	0.0016230345	1	0.99097127
rs730882029	TP53_rs730882029_ENST00000604348.6|chr17:7670685G>A|-|T_pos:59|T_extract_pos:20|snp_pos:41	0	0.20270023	1	0.9369651
rs730882029	TP53_rs730882029_ENST00000619485.4|chr17:7670685G>A|-|T_pos:47|T_extract_pos:20|snp_pos:41	0	0.34334654	1	0.99951196
rs730882029	TP53_rs730882029_ENST00000619485.4|chr17:7670685G>A|-|T_pos:51|T_extract_pos:20|snp_pos:41	0	0.0016230345	1	0.99097127
rs730882029	TP53_rs730882029_ENST00000619485.4|chr17:7670685G>A|-|T_pos:59|T_extract_pos:20|snp_pos:41	0	0.20270023	1	0.9369651
rs730882029	TP53_rs730882029_ENST00000269305.9|chr17:7670685G>A|-|T_pos:47|T_extract_pos:20|snp_pos:41	0	0.34334654	1	0.99951196
rs730882029	TP53_rs730882029_ENST00000269305.9|chr17:7670685G>A|-|T_pos:51|T_extract_pos:20|snp_pos:41	0	0.0016230345	1	0.99097127
rs730882029	TP53_rs730882029_ENST00000269305.9|chr17:7670685G>A|-|T_pos:59|T_extract_pos:20|snp_pos:41	0	0.20270023	1	0.9369651
rs730882029	TP53_rs730882029_ENST00000714358.1|chr17:7670685G>A|-|T_pos:47|T_extract_pos:20|snp_pos:41	0	0.34334654	1	0.99951196
rs730882029	TP53_rs730882029_ENST00000714358.1|chr17:7670685G>A|-|T_pos:51|T_extract_pos:20|snp_pos:41	0	0.0016230345	1	0.99097127
rs730882029	TP53_rs730882029_ENST00000714358.1|chr17:7670685G>A|-|T_pos:59|T_extract_pos:20|snp_pos:41	0	0.20270023	1	0.9369651
rs730882029	TP53_rs730882029_ENST00000714408.1|chr17:7670685G>A|-|T_pos:47|T_extract_pos:20|snp_pos:41	0	0.34334654	1	0.99951196
rs730882029	TP53_rs730882029_ENST00000714408.1|chr17:7670685G>A|-|T_pos:51|T_extract_pos:20|snp_pos:41	0	0.0016230345	1	0.99097127
rs730882029	TP53_rs730882029_ENST00000714408.1|chr17:7670685G>A|-|T_pos:59|T_extract_pos:20|snp_pos:41	0	0.20270023	1	0.9369651
rs730882029	TP53_rs730882029_ENST00000714409.1|chr17:7670685G>A|-|T_pos:47|T_extract_pos:20|snp_pos:41	0	0.34334654	1	0.99951196
rs730882029	TP53_rs730882029_ENST00000714409.1|chr17:7670685G>A|-|T_pos:51|T_extract_pos:20|snp_pos:41	0	0.0016230345	1	0.99097127
rs730882029	TP53_rs730882029_ENST00000714409.1|chr17:7670685G>A|-|T_pos:59|T_extract_pos:20|snp_pos:41	0	0.20270023	1	0.9369651
rs730882029	TP53_rs730882029_ENST00000923566.1|chr17:7670685G>A|-|T_pos:47|T_extract_pos:20|snp_pos:41	0	0.34334654	1	0.99951196
rs730882029	TP53_rs730882029_ENST00000923566.1|chr17:7670685G>A|-|T_pos:51|T_extract_pos:20|snp_pos:41	0	0.0016230345	1	0.99097127
rs730882029	TP53_rs730882029_ENST00000923566.1|chr17:7670685G>A|-|T_pos:59|T_extract_pos:20|snp_pos:41	0	0.20270023	1	0.9369651
rs730882029	TP53_rs730882029_ENST00000714359.1|chr17:7670685G>A|-|T_pos:47|T_extract_pos:20|snp_pos:41	0	0.34334654	1	0.99951196
rs730882029	TP53_rs730882029_ENST00000714359.1|chr17:7670685G>A|-|T_pos:51|T_extract_pos:20|snp_pos:41	0	0.0016230345	1	0.99097127
rs730882029	TP53_rs730882029_ENST00000714359.1|chr17:7670685G>A|-|T_pos:59|T_extract_pos:20|snp_pos:41	0	0.20270023	1	0.9369651
rs730882029	TP53_rs730882029_ENST00000905353.1|chr17:7670685G>A|-|T_pos:47|T_extract_pos:20|snp_pos:41	0	0.34334654	1	0.99951196
rs730882029	TP53_rs730882029_ENST00000905353.1|chr17:7670685G>A|-|T_pos:51|T_extract_pos:20|snp_pos:41	0	0.0016230345	1	0.99097127
rs730882029	TP53_rs730882029_ENST00000905353.1|chr17:7670685G>A|-|T_pos:59|T_extract_pos:20|snp_pos:41	0	0.20270023	1	0.9369651
rs1597359130	TP53_rs1597359130_ENST00000359597.8|chr17:7673537G>A|-|T_pos:49|T_extract_pos:20|snp_pos:42	1	0.7442244	0	0.49579588
rs1597359130	TP53_rs1597359130_ENST00000504290.5|chr17:7673537G>A|-|T_pos:50|T_extract_pos:20|snp_pos:42	1	0.7404802	0	0.23031828
rs1597359130	TP53_rs1597359130_ENST00000610623.4|chr17:7673537G>A|-|T_pos:50|T_extract_pos:20|snp_pos:42	1	0.7404802	0	0.23031828
rs1597359130	TP53_rs1597359130_ENST00000455263.6|chr17:7673537G>A|-|T_pos:50|T_extract_pos:20|snp_pos:42	1	0.7404802	0	0.23031828
rs1597359130	TP53_rs1597359130_ENST00000610538.4|chr17:7673537G>A|-|T_pos:50|T_extract_pos:20|snp_pos:42	1	0.7404802	0	0.23031828
rs876659384	TP53_rs876659384_ENST00000504290.5|chr17:7673552C>A|-|T_pos:47|T_extract_pos:20|snp_pos:48	1	0.92576146	0	0.41828734
rs876659384	TP53_rs876659384_ENST00000510385.5|chr17:7673552C>A|-|T_pos:47|T_extract_pos:20|snp_pos:48	1	0.9137157	0	0.3689714
rs876659384	TP53_rs876659384_ENST00000610623.4|chr17:7673552C>A|-|T_pos:47|T_extract_pos:20|snp_pos:48	1	0.92576146	0	0.41828734
rs876659384	TP53_rs876659384_ENST00000618944.4|chr17:7673552C>A|-|T_pos:47|T_extract_pos:20|snp_pos:48	1	0.9137157	0	0.3689714
rs876659384	TP53_rs876659384_ENST00000420246.6|chr17:7673552C>A|-|T_pos:47|T_extract_pos:20|snp_pos:48	1	0.9137157	0	0.3689714
rs876659384	TP53_rs876659384_ENST00000455263.6|chr17:7673552C>A|-|T_pos:47|T_extract_pos:20|snp_pos:48	1	0.92576146	0	0.41828734
rs876659384	TP53_rs876659384_ENST00000610538.4|chr17:7673552C>A|-|T_pos:47|T_extract_pos:20|snp_pos:48	1	0.92576146	0	0.41828734
rs876659384	TP53_rs876659384_ENST00000622645.4|chr17:7673552C>A|-|T_pos:47|T_extract_pos:20|snp_pos:48	1	0.9137157	0	0.3689714
rs876659384	TP53_rs876659384_ENST00000576024.2|chr17:7673552C>A|-|T_pos:47|T_extract_pos:20|snp_pos:48	1	0.688619	0	0.13647088
rs121913344	TP53_rs121913344_ENST00000635293.1|chr17:7673704G>A|-|T_pos:36|T_extract_pos:20|snp_pos:39	0	0.08666238	1	0.7027842
rs121913344	TP53_rs121913344_ENST00000714356.1|chr17:7673704G>A|-|T_pos:36|T_extract_pos:20|snp_pos:39	0	0.08666238	1	0.7027842
rs121913344	TP53_rs121913344_ENST00000359597.8|chr17:7673704G>A|-|T_pos:36|T_extract_pos:20|snp_pos:39	0	0.08666238	1	0.7027842
rs121913344	TP53_rs121913344_ENST00000504290.5|chr17:7673704G>A|-|T_pos:36|T_extract_pos:20|snp_pos:39	0	0.08666238	1	0.7027842
rs121913344	TP53_rs121913344_ENST00000504937.5|chr17:7673704G>A|-|T_pos:36|T_extract_pos:20|snp_pos:39	0	0.08666238	1	0.7027842
rs121913344	TP53_rs121913344_ENST00000510385.5|chr17:7673704G>A|-|T_pos:36|T_extract_pos:20|snp_pos:39	0	0.08666238	1	0.7027842
rs121913344	TP53_rs121913344_ENST00000610623.4|chr17:7673704G>A|-|T_pos:36|T_extract_pos:20|snp_pos:39	0	0.08666238	1	0.7027842
rs121913344	TP53_rs121913344_ENST00000618944.4|chr17:7673704G>A|-|T_pos:36|T_extract_pos:20|snp_pos:39	0	0.08666238	1	0.7027842
rs121913344	TP53_rs121913344_ENST00000619186.4|chr17:7673704G>A|-|T_pos:36|T_extract_pos:20|snp_pos:39	0	0.08666238	1	0.7027842
rs121913344	TP53_rs121913344_ENST00000610292.4|chr17:7673704G>A|-|T_pos:36|T_extract_pos:20|snp_pos:39	0	0.08666238	1	0.7027842
rs121913344	TP53_rs121913344_ENST00000620739.4|chr17:7673704G>A|-|T_pos:36|T_extract_pos:20|snp_pos:39	0	0.08666238	1	0.7027842
rs121913344	TP53_rs121913344_ENST00000420246.6|chr17:7673704G>A|-|T_pos:36|T_extract_pos:20|snp_pos:39	0	0.08666238	1	0.7027842
rs121913344	TP53_rs121913344_ENST00000455263.6|chr17:7673704G>A|-|T_pos:36|T_extract_pos:20|snp_pos:39	0	0.08666238	1	0.7027842
rs121913344	TP53_rs121913344_ENST00000610538.4|chr17:7673704G>A|-|T_pos:36|T_extract_pos:20|snp_pos:39	0	0.08666238	1	0.7027842
rs121913344	TP53_rs121913344_ENST00000622645.4|chr17:7673704G>A|-|T_pos:36|T_extract_pos:20|snp_pos:39	0	0.08666238	1	0.7027842
rs121913344	TP53_rs121913344_ENST00000714357.1|chr17:7673704G>A|-|T_pos:36|T_extract_pos:20|snp_pos:39	0	0.08666238	1	0.7027842
rs121913344	TP53_rs121913344_ENST00000508793.6|chr17:7673704G>A|-|T_pos:36|T_extract_pos:20|snp_pos:39	0	0.08666238	1	0.7027842
rs121913344	TP53_rs121913344_ENST00000923567.1|chr17:7673704G>A|-|T_pos:36|T_extract_pos:20|snp_pos:39	0	0.08666238	1	0.7027842
rs121913344	TP53_rs121913344_ENST00000949117.1|chr17:7673704G>A|-|T_pos:36|T_extract_pos:20|snp_pos:39	0	0.08666238	1	0.7027842
rs121913344	TP53_rs121913344_ENST00000923569.1|chr17:7673704G>A|-|T_pos:36|T_extract_pos:20|snp_pos:39	0	0.08666238	1	0.7027842
rs121913344	TP53_rs121913344_ENST00000923568.1|chr17:7673704G>A|-|T_pos:36|T_extract_pos:20|snp_pos:39	0	0.08666238	1	0.7027842
rs121913344	TP53_rs121913344_ENST00000503591.2|chr17:7673704G>A|-|T_pos:36|T_extract_pos:20|snp_pos:39	0	0.08666238	1	0.7027842
rs121913344	TP53_rs121913344_ENST00000514944.6|chr17:7673704G>A|-|T_pos:36|T_extract_pos:20|snp_pos:39	0	0.08666238	1	0.7027842
rs121913344	TP53_rs121913344_ENST00000445888.6|chr17:7673704G>A|-|T_pos:36|T_extract_pos:20|snp_pos:39	0	0.08666238	1	0.7027842
rs121913344	TP53_rs121913344_ENST00000509690.6|chr17:7673704G>A|-|T_pos:36|T_extract_pos:20|snp_pos:39	0	0.08666238	1	0.7027842
rs121913344	TP53_rs121913344_ENST00000604348.6|chr17:7673704G>A|-|T_pos:36|T_extract_pos:20|snp_pos:39	0	0.08666238	1	0.7027842
rs121913344	TP53_rs121913344_ENST00000619485.4|chr17:7673704G>A|-|T_pos:36|T_extract_pos:20|snp_pos:39	0	0.08666238	1	0.7027842
rs121913344	TP53_rs121913344_ENST00000269305.9|chr17:7673704G>A|-|T_pos:36|T_extract_pos:20|snp_pos:39	0	0.08666238	1	0.7027842
rs121913344	TP53_rs121913344_ENST00000714358.1|chr17:7673704G>A|-|T_pos:36|T_extract_pos:20|snp_pos:39	0	0.08666238	1	0.7027842
rs121913344	TP53_rs121913344_ENST00000714408.1|chr17:7673704G>A|-|T_pos:36|T_extract_pos:20|snp_pos:39	0	0.08666238	1	0.7027842
rs121913344	TP53_rs121913344_ENST00000714409.1|chr17:7673704G>A|-|T_pos:36|T_extract_pos:20|snp_pos:39	0	0.08666238	1	0.7027842
rs121913344	TP53_rs121913344_ENST00000576024.2|chr17:7673704G>A|-|T_pos:36|T_extract_pos:20|snp_pos:39	0	0.08666238	1	0.7027842
rs121913344	TP53_rs121913344_ENST00000923566.1|chr17:7673704G>A|-|T_pos:36|T_extract_pos:20|snp_pos:39	0	0.08666238	1	0.7027842
rs121913344	TP53_rs121913344_ENST00000714359.1|chr17:7673704G>A|-|T_pos:36|T_extract_pos:20|snp_pos:39	0	0.08666238	1	0.7027842
rs121913344	TP53_rs121913344_ENST00000905353.1|chr17:7673704G>A|-|T_pos:36|T_extract_pos:20|snp_pos:39	0	0.08666238	1	0.7027842
rs121913343	TP53_rs121913343_ENST00000635293.1|chr17:7673803G>A|-|T_pos:44|T_extract_pos:20|snp_pos:39	0	0.1705806	1	0.9954715
rs121913343	TP53_rs121913343_ENST00000635293.1|chr17:7673803G>A|-|T_pos:45|T_extract_pos:20|snp_pos:39	0	0.03469038	1	0.91702104
rs121913343	TP53_rs121913343_ENST00000635293.1|chr17:7673803G>A|-|T_pos:46|T_extract_pos:20|snp_pos:39	0	0.036934137	1	0.9939475
rs121913343	TP53_rs121913343_ENST00000635293.1|chr17:7673803G>A|-|T_pos:48|T_extract_pos:20|snp_pos:39	0	0.027606905	1	0.9530096
rs121913343	TP53_rs121913343_ENST00000635293.1|chr17:7673803G>A|-|T_pos:57|T_extract_pos:20|snp_pos:39	0	0.04275596	1	0.93523455
rs121913343	TP53_rs121913343_ENST00000714356.1|chr17:7673803G>A|-|T_pos:44|T_extract_pos:20|snp_pos:39	0	0.1705806	1	0.9954715
rs121913343	TP53_rs121913343_ENST00000714356.1|chr17:7673803G>A|-|T_pos:45|T_extract_pos:20|snp_pos:39	0	0.03469038	1	0.91702104
rs121913343	TP53_rs121913343_ENST00000714356.1|chr17:7673803G>A|-|T_pos:46|T_extract_pos:20|snp_pos:39	0	0.036934137	1	0.9939475
rs121913343	TP53_rs121913343_ENST00000714356.1|chr17:7673803G>A|-|T_pos:48|T_extract_pos:20|snp_pos:39	0	0.027606905	1	0.9530096
rs121913343	TP53_rs121913343_ENST00000714356.1|chr17:7673803G>A|-|T_pos:57|T_extract_pos:20|snp_pos:39	0	0.04275596	1	0.93523455
rs121913343	TP53_rs121913343_ENST00000359597.8|chr17:7673803G>A|-|T_pos:44|T_extract_pos:20|snp_pos:39	0	0.1705806	1	0.9954715
rs121913343	TP53_rs121913343_ENST00000359597.8|chr17:7673803G>A|-|T_pos:45|T_extract_pos:20|snp_pos:39	0	0.03469038	1	0.91702104
rs121913343	TP53_rs121913343_ENST00000359597.8|chr17:7673803G>A|-|T_pos:46|T_extract_pos:20|snp_pos:39	0	0.036934137	1	0.9939475
rs121913343	TP53_rs121913343_ENST00000359597.8|chr17:7673803G>A|-|T_pos:48|T_extract_pos:20|snp_pos:39	0	0.027606905	1	0.9530096
rs121913343	TP53_rs121913343_ENST00000359597.8|chr17:7673803G>A|-|T_pos:57|T_extract_pos:20|snp_pos:39	0	0.04275596	1	0.93523455
rs121913343	TP53_rs121913343_ENST00000504290.5|chr17:7673803G>A|-|T_pos:44|T_extract_pos:20|snp_pos:39	0	0.1705806	1	0.9954715
rs121913343	TP53_rs121913343_ENST00000504290.5|chr17:7673803G>A|-|T_pos:45|T_extract_pos:20|snp_pos:39	0	0.03469038	1	0.91702104
rs121913343	TP53_rs121913343_ENST00000504290.5|chr17:7673803G>A|-|T_pos:46|T_extract_pos:20|snp_pos:39	0	0.036934137	1	0.9939475
rs121913343	TP53_rs121913343_ENST00000504290.5|chr17:7673803G>A|-|T_pos:48|T_extract_pos:20|snp_pos:39	0	0.027606905	1	0.9530096
rs121913343	TP53_rs121913343_ENST00000504290.5|chr17:7673803G>A|-|T_pos:57|T_extract_pos:20|snp_pos:39	0	0.04275596	1	0.93523455
rs121913343	TP53_rs121913343_ENST00000504937.5|chr17:7673803G>A|-|T_pos:44|T_extract_pos:20|snp_pos:39	0	0.1705806	1	0.9954715
rs121913343	TP53_rs121913343_ENST00000504937.5|chr17:7673803G>A|-|T_pos:45|T_extract_pos:20|snp_pos:39	0	0.03469038	1	0.91702104
rs121913343	TP53_rs121913343_ENST00000504937.5|chr17:7673803G>A|-|T_pos:46|T_extract_pos:20|snp_pos:39	0	0.036934137	1	0.9939475
rs121913343	TP53_rs121913343_ENST00000504937.5|chr17:7673803G>A|-|T_pos:48|T_extract_pos:20|snp_pos:39	0	0.027606905	1	0.9530096
rs121913343	TP53_rs121913343_ENST00000504937.5|chr17:7673803G>A|-|T_pos:57|T_extract_pos:20|snp_pos:39	0	0.04275596	1	0.93523455
rs121913343	TP53_rs121913343_ENST00000510385.5|chr17:7673803G>A|-|T_pos:44|T_extract_pos:20|snp_pos:39	0	0.1705806	1	0.9954715
rs121913343	TP53_rs121913343_ENST00000510385.5|chr17:7673803G>A|-|T_pos:45|T_extract_pos:20|snp_pos:39	0	0.03469038	1	0.91702104
rs121913343	TP53_rs121913343_ENST00000510385.5|chr17:7673803G>A|-|T_pos:46|T_extract_pos:20|snp_pos:39	0	0.036934137	1	0.9939475
rs121913343	TP53_rs121913343_ENST00000510385.5|chr17:7673803G>A|-|T_pos:48|T_extract_pos:20|snp_pos:39	0	0.027606905	1	0.9530096
rs121913343	TP53_rs121913343_ENST00000510385.5|chr17:7673803G>A|-|T_pos:57|T_extract_pos:20|snp_pos:39	0	0.04275596	1	0.93523455
rs121913343	TP53_rs121913343_ENST00000610623.4|chr17:7673803G>A|-|T_pos:44|T_extract_pos:20|snp_pos:39	0	0.1705806	1	0.9954715
rs121913343	TP53_rs121913343_ENST00000610623.4|chr17:7673803G>A|-|T_pos:45|T_extract_pos:20|snp_pos:39	0	0.03469038	1	0.91702104
rs121913343	TP53_rs121913343_ENST00000610623.4|chr17:7673803G>A|-|T_pos:46|T_extract_pos:20|snp_pos:39	0	0.036934137	1	0.9939475
rs121913343	TP53_rs121913343_ENST00000610623.4|chr17:7673803G>A|-|T_pos:48|T_extract_pos:20|snp_pos:39	0	0.027606905	1	0.9530096
rs121913343	TP53_rs121913343_ENST00000610623.4|chr17:7673803G>A|-|T_pos:57|T_extract_pos:20|snp_pos:39	0	0.04275596	1	0.93523455
rs121913343	TP53_rs121913343_ENST00000618944.4|chr17:7673803G>A|-|T_pos:44|T_extract_pos:20|snp_pos:39	0	0.1705806	1	0.9954715
rs121913343	TP53_rs121913343_ENST00000618944.4|chr17:7673803G>A|-|T_pos:45|T_extract_pos:20|snp_pos:39	0	0.03469038	1	0.91702104
rs121913343	TP53_rs121913343_ENST00000618944.4|chr17:7673803G>A|-|T_pos:46|T_extract_pos:20|snp_pos:39	0	0.036934137	1	0.9939475
rs121913343	TP53_rs121913343_ENST00000618944.4|chr17:7673803G>A|-|T_pos:48|T_extract_pos:20|snp_pos:39	0	0.027606905	1	0.9530096
rs121913343	TP53_rs121913343_ENST00000618944.4|chr17:7673803G>A|-|T_pos:57|T_extract_pos:20|snp_pos:39	0	0.04275596	1	0.93523455
rs121913343	TP53_rs121913343_ENST00000619186.4|chr17:7673803G>A|-|T_pos:44|T_extract_pos:20|snp_pos:39	0	0.1705806	1	0.9954715
rs121913343	TP53_rs121913343_ENST00000619186.4|chr17:7673803G>A|-|T_pos:45|T_extract_pos:20|snp_pos:39	0	0.03469038	1	0.91702104
rs121913343	TP53_rs121913343_ENST00000619186.4|chr17:7673803G>A|-|T_pos:46|T_extract_pos:20|snp_pos:39	0	0.036934137	1	0.9939475
rs121913343	TP53_rs121913343_ENST00000619186.4|chr17:7673803G>A|-|T_pos:48|T_extract_pos:20|snp_pos:39	0	0.027606905	1	0.9530096
rs121913343	TP53_rs121913343_ENST00000619186.4|chr17:7673803G>A|-|T_pos:57|T_extract_pos:20|snp_pos:39	0	0.04275596	1	0.93523455
rs121913343	TP53_rs121913343_ENST00000610292.4|chr17:7673803G>A|-|T_pos:44|T_extract_pos:20|snp_pos:39	0	0.1705806	1	0.9954715
rs121913343	TP53_rs121913343_ENST00000610292.4|chr17:7673803G>A|-|T_pos:45|T_extract_pos:20|snp_pos:39	0	0.03469038	1	0.91702104
rs121913343	TP53_rs121913343_ENST00000610292.4|chr17:7673803G>A|-|T_pos:46|T_extract_pos:20|snp_pos:39	0	0.036934137	1	0.9939475
rs121913343	TP53_rs121913343_ENST00000610292.4|chr17:7673803G>A|-|T_pos:48|T_extract_pos:20|snp_pos:39	0	0.027606905	1	0.9530096
rs121913343	TP53_rs121913343_ENST00000610292.4|chr17:7673803G>A|-|T_pos:57|T_extract_pos:20|snp_pos:39	0	0.04275596	1	0.93523455
rs121913343	TP53_rs121913343_ENST00000620739.4|chr17:7673803G>A|-|T_pos:44|T_extract_pos:20|snp_pos:39	0	0.1705806	1	0.9954715
rs121913343	TP53_rs121913343_ENST00000620739.4|chr17:7673803G>A|-|T_pos:45|T_extract_pos:20|snp_pos:39	0	0.03469038	1	0.91702104
rs121913343	TP53_rs121913343_ENST00000620739.4|chr17:7673803G>A|-|T_pos:46|T_extract_pos:20|snp_pos:39	0	0.036934137	1	0.9939475
rs121913343	TP53_rs121913343_ENST00000620739.4|chr17:7673803G>A|-|T_pos:48|T_extract_pos:20|snp_pos:39	0	0.027606905	1	0.9530096
rs121913343	TP53_rs121913343_ENST00000620739.4|chr17:7673803G>A|-|T_pos:57|T_extract_pos:20|snp_pos:39	0	0.04275596	1	0.93523455
rs121913343	TP53_rs121913343_ENST00000420246.6|chr17:7673803G>A|-|T_pos:44|T_extract_pos:20|snp_pos:39	0	0.1705806	1	0.9954715
rs121913343	TP53_rs121913343_ENST00000420246.6|chr17:7673803G>A|-|T_pos:45|T_extract_pos:20|snp_pos:39	0	0.03469038	1	0.91702104
rs121913343	TP53_rs121913343_ENST00000420246.6|chr17:7673803G>A|-|T_pos:46|T_extract_pos:20|snp_pos:39	0	0.036934137	1	0.9939475
rs121913343	TP53_rs121913343_ENST00000420246.6|chr17:7673803G>A|-|T_pos:48|T_extract_pos:20|snp_pos:39	0	0.027606905	1	0.9530096
rs121913343	TP53_rs121913343_ENST00000420246.6|chr17:7673803G>A|-|T_pos:57|T_extract_pos:20|snp_pos:39	0	0.04275596	1	0.93523455
rs121913343	TP53_rs121913343_ENST00000455263.6|chr17:7673803G>A|-|T_pos:44|T_extract_pos:20|snp_pos:39	0	0.1705806	1	0.9954715
rs121913343	TP53_rs121913343_ENST00000455263.6|chr17:7673803G>A|-|T_pos:45|T_extract_pos:20|snp_pos:39	0	0.03469038	1	0.91702104
rs121913343	TP53_rs121913343_ENST00000455263.6|chr17:7673803G>A|-|T_pos:46|T_extract_pos:20|snp_pos:39	0	0.036934137	1	0.9939475
rs121913343	TP53_rs121913343_ENST00000455263.6|chr17:7673803G>A|-|T_pos:48|T_extract_pos:20|snp_pos:39	0	0.027606905	1	0.9530096
rs121913343	TP53_rs121913343_ENST00000455263.6|chr17:7673803G>A|-|T_pos:57|T_extract_pos:20|snp_pos:39	0	0.04275596	1	0.93523455
rs121913343	TP53_rs121913343_ENST00000610538.4|chr17:7673803G>A|-|T_pos:44|T_extract_pos:20|snp_pos:39	0	0.1705806	1	0.9954715
rs121913343	TP53_rs121913343_ENST00000610538.4|chr17:7673803G>A|-|T_pos:45|T_extract_pos:20|snp_pos:39	0	0.03469038	1	0.91702104
rs121913343	TP53_rs121913343_ENST00000610538.4|chr17:7673803G>A|-|T_pos:46|T_extract_pos:20|snp_pos:39	0	0.036934137	1	0.9939475
rs121913343	TP53_rs121913343_ENST00000610538.4|chr17:7673803G>A|-|T_pos:48|T_extract_pos:20|snp_pos:39	0	0.027606905	1	0.9530096
rs121913343	TP53_rs121913343_ENST00000610538.4|chr17:7673803G>A|-|T_pos:57|T_extract_pos:20|snp_pos:39	0	0.04275596	1	0.93523455
rs121913343	TP53_rs121913343_ENST00000622645.4|chr17:7673803G>A|-|T_pos:44|T_extract_pos:20|snp_pos:39	0	0.1705806	1	0.9954715
rs121913343	TP53_rs121913343_ENST00000622645.4|chr17:7673803G>A|-|T_pos:45|T_extract_pos:20|snp_pos:39	0	0.03469038	1	0.91702104
rs121913343	TP53_rs121913343_ENST00000622645.4|chr17:7673803G>A|-|T_pos:46|T_extract_pos:20|snp_pos:39	0	0.036934137	1	0.9939475
rs121913343	TP53_rs121913343_ENST00000622645.4|chr17:7673803G>A|-|T_pos:48|T_extract_pos:20|snp_pos:39	0	0.027606905	1	0.9530096
rs121913343	TP53_rs121913343_ENST00000622645.4|chr17:7673803G>A|-|T_pos:57|T_extract_pos:20|snp_pos:39	0	0.04275596	1	0.93523455
rs121913343	TP53_rs121913343_ENST00000714357.1|chr17:7673803G>A|-|T_pos:44|T_extract_pos:20|snp_pos:39	0	0.1705806	1	0.9954715
rs121913343	TP53_rs121913343_ENST00000714357.1|chr17:7673803G>A|-|T_pos:45|T_extract_pos:20|snp_pos:39	0	0.03469038	1	0.91702104
rs121913343	TP53_rs121913343_ENST00000714357.1|chr17:7673803G>A|-|T_pos:46|T_extract_pos:20|snp_pos:39	0	0.036934137	1	0.9939475
rs121913343	TP53_rs121913343_ENST00000714357.1|chr17:7673803G>A|-|T_pos:48|T_extract_pos:20|snp_pos:39	0	0.027606905	1	0.9530096
rs121913343	TP53_rs121913343_ENST00000714357.1|chr17:7673803G>A|-|T_pos:57|T_extract_pos:20|snp_pos:39	0	0.04275596	1	0.93523455
rs121913343	TP53_rs121913343_ENST00000508793.6|chr17:7673803G>A|-|T_pos:44|T_extract_pos:20|snp_pos:39	0	0.1705806	1	0.9954715
rs121913343	TP53_rs121913343_ENST00000508793.6|chr17:7673803G>A|-|T_pos:45|T_extract_pos:20|snp_pos:39	0	0.03469038	1	0.91702104
rs121913343	TP53_rs121913343_ENST00000508793.6|chr17:7673803G>A|-|T_pos:46|T_extract_pos:20|snp_pos:39	0	0.036934137	1	0.9939475
rs121913343	TP53_rs121913343_ENST00000508793.6|chr17:7673803G>A|-|T_pos:48|T_extract_pos:20|snp_pos:39	0	0.027606905	1	0.9530096
rs121913343	TP53_rs121913343_ENST00000508793.6|chr17:7673803G>A|-|T_pos:57|T_extract_pos:20|snp_pos:39	0	0.04275596	1	0.93523455
rs121913343	TP53_rs121913343_ENST00000923567.1|chr17:7673803G>A|-|T_pos:44|T_extract_pos:20|snp_pos:39	0	0.1705806	1	0.9954715
rs121913343	TP53_rs121913343_ENST00000923567.1|chr17:7673803G>A|-|T_pos:45|T_extract_pos:20|snp_pos:39	0	0.03469038	1	0.91702104
rs121913343	TP53_rs121913343_ENST00000923567.1|chr17:7673803G>A|-|T_pos:46|T_extract_pos:20|snp_pos:39	0	0.036934137	1	0.9939475
rs121913343	TP53_rs121913343_ENST00000923567.1|chr17:7673803G>A|-|T_pos:48|T_extract_pos:20|snp_pos:39	0	0.027606905	1	0.9530096
rs121913343	TP53_rs121913343_ENST00000923567.1|chr17:7673803G>A|-|T_pos:57|T_extract_pos:20|snp_pos:39	0	0.04275596	1	0.93523455
rs121913343	TP53_rs121913343_ENST00000949117.1|chr17:7673803G>A|-|T_pos:44|T_extract_pos:20|snp_pos:39	0	0.1705806	1	0.9954715
rs121913343	TP53_rs121913343_ENST00000949117.1|chr17:7673803G>A|-|T_pos:45|T_extract_pos:20|snp_pos:39	0	0.03469038	1	0.91702104
rs121913343	TP53_rs121913343_ENST00000949117.1|chr17:7673803G>A|-|T_pos:46|T_extract_pos:20|snp_pos:39	0	0.036934137	1	0.9939475
rs121913343	TP53_rs121913343_ENST00000949117.1|chr17:7673803G>A|-|T_pos:48|T_extract_pos:20|snp_pos:39	0	0.027606905	1	0.9530096
rs121913343	TP53_rs121913343_ENST00000949117.1|chr17:7673803G>A|-|T_pos:57|T_extract_pos:20|snp_pos:39	0	0.04275596	1	0.93523455
rs121913343	TP53_rs121913343_ENST00000923569.1|chr17:7673803G>A|-|T_pos:44|T_extract_pos:20|snp_pos:39	0	0.1705806	1	0.9954715
rs121913343	TP53_rs121913343_ENST00000923569.1|chr17:7673803G>A|-|T_pos:45|T_extract_pos:20|snp_pos:39	0	0.03469038	1	0.91702104
rs121913343	TP53_rs121913343_ENST00000923569.1|chr17:7673803G>A|-|T_pos:46|T_extract_pos:20|snp_pos:39	0	0.036934137	1	0.9939475
rs121913343	TP53_rs121913343_ENST00000923569.1|chr17:7673803G>A|-|T_pos:48|T_extract_pos:20|snp_pos:39	0	0.027606905	1	0.9530096
rs121913343	TP53_rs121913343_ENST00000923569.1|chr17:7673803G>A|-|T_pos:57|T_extract_pos:20|snp_pos:39	0	0.04275596	1	0.93523455
rs121913343	TP53_rs121913343_ENST00000923568.1|chr17:7673803G>A|-|T_pos:44|T_extract_pos:20|snp_pos:39	0	0.1705806	1	0.9954715
rs121913343	TP53_rs121913343_ENST00000923568.1|chr17:7673803G>A|-|T_pos:45|T_extract_pos:20|snp_pos:39	0	0.03469038	1	0.91702104
rs121913343	TP53_rs121913343_ENST00000923568.1|chr17:7673803G>A|-|T_pos:46|T_extract_pos:20|snp_pos:39	0	0.036934137	1	0.9939475
rs121913343	TP53_rs121913343_ENST00000923568.1|chr17:7673803G>A|-|T_pos:48|T_extract_pos:20|snp_pos:39	0	0.027606905	1	0.9530096
rs121913343	TP53_rs121913343_ENST00000923568.1|chr17:7673803G>A|-|T_pos:57|T_extract_pos:20|snp_pos:39	0	0.04275596	1	0.93523455
rs121913343	TP53_rs121913343_ENST00000503591.2|chr17:7673803G>A|-|T_pos:44|T_extract_pos:20|snp_pos:39	0	0.1705806	1	0.9954715
rs121913343	TP53_rs121913343_ENST00000503591.2|chr17:7673803G>A|-|T_pos:45|T_extract_pos:20|snp_pos:39	0	0.03469038	1	0.91702104
rs121913343	TP53_rs121913343_ENST00000503591.2|chr17:7673803G>A|-|T_pos:46|T_extract_pos:20|snp_pos:39	0	0.036934137	1	0.9939475
rs121913343	TP53_rs121913343_ENST00000503591.2|chr17:7673803G>A|-|T_pos:48|T_extract_pos:20|snp_pos:39	0	0.027606905	1	0.9530096
rs121913343	TP53_rs121913343_ENST00000503591.2|chr17:7673803G>A|-|T_pos:57|T_extract_pos:20|snp_pos:39	0	0.04275596	1	0.93523455
rs121913343	TP53_rs121913343_ENST00000514944.6|chr17:7673803G>A|-|T_pos:44|T_extract_pos:20|snp_pos:39	0	0.1705806	1	0.9954715
rs121913343	TP53_rs121913343_ENST00000514944.6|chr17:7673803G>A|-|T_pos:45|T_extract_pos:20|snp_pos:39	0	0.03469038	1	0.91702104
rs121913343	TP53_rs121913343_ENST00000514944.6|chr17:7673803G>A|-|T_pos:46|T_extract_pos:20|snp_pos:39	0	0.036934137	1	0.9939475
rs121913343	TP53_rs121913343_ENST00000514944.6|chr17:7673803G>A|-|T_pos:48|T_extract_pos:20|snp_pos:39	0	0.027606905	1	0.9530096
rs121913343	TP53_rs121913343_ENST00000514944.6|chr17:7673803G>A|-|T_pos:57|T_extract_pos:20|snp_pos:39	0	0.04275596	1	0.93523455
rs121913343	TP53_rs121913343_ENST00000445888.6|chr17:7673803G>A|-|T_pos:44|T_extract_pos:20|snp_pos:39	0	0.1705806	1	0.9954715
rs121913343	TP53_rs121913343_ENST00000445888.6|chr17:7673803G>A|-|T_pos:45|T_extract_pos:20|snp_pos:39	0	0.03469038	1	0.91702104
rs121913343	TP53_rs121913343_ENST00000445888.6|chr17:7673803G>A|-|T_pos:46|T_extract_pos:20|snp_pos:39	0	0.036934137	1	0.9939475
rs121913343	TP53_rs121913343_ENST00000445888.6|chr17:7673803G>A|-|T_pos:48|T_extract_pos:20|snp_pos:39	0	0.027606905	1	0.9530096
rs121913343	TP53_rs121913343_ENST00000445888.6|chr17:7673803G>A|-|T_pos:57|T_extract_pos:20|snp_pos:39	0	0.04275596	1	0.93523455
rs121913343	TP53_rs121913343_ENST00000509690.6|chr17:7673803G>A|-|T_pos:44|T_extract_pos:20|snp_pos:39	0	0.1705806	1	0.9954715
rs121913343	TP53_rs121913343_ENST00000509690.6|chr17:7673803G>A|-|T_pos:45|T_extract_pos:20|snp_pos:39	0	0.03469038	1	0.91702104
rs121913343	TP53_rs121913343_ENST00000509690.6|chr17:7673803G>A|-|T_pos:46|T_extract_pos:20|snp_pos:39	0	0.036934137	1	0.9939475
rs121913343	TP53_rs121913343_ENST00000509690.6|chr17:7673803G>A|-|T_pos:48|T_extract_pos:20|snp_pos:39	0	0.027606905	1	0.9530096
rs121913343	TP53_rs121913343_ENST00000509690.6|chr17:7673803G>A|-|T_pos:57|T_extract_pos:20|snp_pos:39	0	0.04275596	1	0.93523455
rs121913343	TP53_rs121913343_ENST00000604348.6|chr17:7673803G>A|-|T_pos:44|T_extract_pos:20|snp_pos:39	0	0.1705806	1	0.9954715
rs121913343	TP53_rs121913343_ENST00000604348.6|chr17:7673803G>A|-|T_pos:45|T_extract_pos:20|snp_pos:39	0	0.03469038	1	0.91702104
rs121913343	TP53_rs121913343_ENST00000604348.6|chr17:7673803G>A|-|T_pos:46|T_extract_pos:20|snp_pos:39	0	0.036934137	1	0.9939475
rs121913343	TP53_rs121913343_ENST00000604348.6|chr17:7673803G>A|-|T_pos:48|T_extract_pos:20|snp_pos:39	0	0.027606905	1	0.9530096
rs121913343	TP53_rs121913343_ENST00000604348.6|chr17:7673803G>A|-|T_pos:57|T_extract_pos:20|snp_pos:39	0	0.04275596	1	0.93523455
rs121913343	TP53_rs121913343_ENST00000619485.4|chr17:7673803G>A|-|T_pos:44|T_extract_pos:20|snp_pos:39	0	0.1705806	1	0.9954715
rs121913343	TP53_rs121913343_ENST00000619485.4|chr17:7673803G>A|-|T_pos:45|T_extract_pos:20|snp_pos:39	0	0.03469038	1	0.91702104
rs121913343	TP53_rs121913343_ENST00000619485.4|chr17:7673803G>A|-|T_pos:46|T_extract_pos:20|snp_pos:39	0	0.036934137	1	0.9939475
rs121913343	TP53_rs121913343_ENST00000619485.4|chr17:7673803G>A|-|T_pos:48|T_extract_pos:20|snp_pos:39	0	0.027606905	1	0.9530096
rs121913343	TP53_rs121913343_ENST00000619485.4|chr17:7673803G>A|-|T_pos:57|T_extract_pos:20|snp_pos:39	0	0.04275596	1	0.93523455
rs121913343	TP53_rs121913343_ENST00000269305.9|chr17:7673803G>A|-|T_pos:44|T_extract_pos:20|snp_pos:39	0	0.1705806	1	0.9954715
rs121913343	TP53_rs121913343_ENST00000269305.9|chr17:7673803G>A|-|T_pos:45|T_extract_pos:20|snp_pos:39	0	0.03469038	1	0.91702104
rs121913343	TP53_rs121913343_ENST00000269305.9|chr17:7673803G>A|-|T_pos:46|T_extract_pos:20|snp_pos:39	0	0.036934137	1	0.9939475
rs121913343	TP53_rs121913343_ENST00000269305.9|chr17:7673803G>A|-|T_pos:48|T_extract_pos:20|snp_pos:39	0	0.027606905	1	0.9530096
rs121913343	TP53_rs121913343_ENST00000269305.9|chr17:7673803G>A|-|T_pos:57|T_extract_pos:20|snp_pos:39	0	0.04275596	1	0.93523455
rs121913343	TP53_rs121913343_ENST00000714358.1|chr17:7673803G>A|-|T_pos:44|T_extract_pos:20|snp_pos:39	0	0.1705806	1	0.9954715
rs121913343	TP53_rs121913343_ENST00000714358.1|chr17:7673803G>A|-|T_pos:45|T_extract_pos:20|snp_pos:39	0	0.03469038	1	0.91702104
rs121913343	TP53_rs121913343_ENST00000714358.1|chr17:7673803G>A|-|T_pos:46|T_extract_pos:20|snp_pos:39	0	0.036934137	1	0.9939475
rs121913343	TP53_rs121913343_ENST00000714358.1|chr17:7673803G>A|-|T_pos:48|T_extract_pos:20|snp_pos:39	0	0.027606905	1	0.9530096
rs121913343	TP53_rs121913343_ENST00000714358.1|chr17:7673803G>A|-|T_pos:57|T_extract_pos:20|snp_pos:39	0	0.04275596	1	0.93523455
rs121913343	TP53_rs121913343_ENST00000714408.1|chr17:7673803G>A|-|T_pos:44|T_extract_pos:20|snp_pos:39	0	0.1705806	1	0.9954715
rs121913343	TP53_rs121913343_ENST00000714408.1|chr17:7673803G>A|-|T_pos:45|T_extract_pos:20|snp_pos:39	0	0.03469038	1	0.91702104
rs121913343	TP53_rs121913343_ENST00000714408.1|chr17:7673803G>A|-|T_pos:46|T_extract_pos:20|snp_pos:39	0	0.036934137	1	0.9939475
rs121913343	TP53_rs121913343_ENST00000714408.1|chr17:7673803G>A|-|T_pos:48|T_extract_pos:20|snp_pos:39	0	0.027606905	1	0.9530096
rs121913343	TP53_rs121913343_ENST00000714408.1|chr17:7673803G>A|-|T_pos:57|T_extract_pos:20|snp_pos:39	0	0.04275596	1	0.93523455
rs121913343	TP53_rs121913343_ENST00000714409.1|chr17:7673803G>A|-|T_pos:44|T_extract_pos:20|snp_pos:39	0	0.1705806	1	0.9954715
rs121913343	TP53_rs121913343_ENST00000714409.1|chr17:7673803G>A|-|T_pos:45|T_extract_pos:20|snp_pos:39	0	0.03469038	1	0.91702104
rs121913343	TP53_rs121913343_ENST00000714409.1|chr17:7673803G>A|-|T_pos:46|T_extract_pos:20|snp_pos:39	0	0.036934137	1	0.9939475
rs121913343	TP53_rs121913343_ENST00000714409.1|chr17:7673803G>A|-|T_pos:48|T_extract_pos:20|snp_pos:39	0	0.027606905	1	0.9530096
rs121913343	TP53_rs121913343_ENST00000714409.1|chr17:7673803G>A|-|T_pos:57|T_extract_pos:20|snp_pos:39	0	0.04275596	1	0.93523455
rs121913343	TP53_rs121913343_ENST00000576024.2|chr17:7673803G>A|-|T_pos:44|T_extract_pos:20|snp_pos:39	0	0.1705806	1	0.9954715
rs121913343	TP53_rs121913343_ENST00000576024.2|chr17:7673803G>A|-|T_pos:45|T_extract_pos:20|snp_pos:39	0	0.03469038	1	0.91702104
rs121913343	TP53_rs121913343_ENST00000576024.2|chr17:7673803G>A|-|T_pos:46|T_extract_pos:20|snp_pos:39	0	0.036934137	1	0.9939475
rs121913343	TP53_rs121913343_ENST00000576024.2|chr17:7673803G>A|-|T_pos:48|T_extract_pos:20|snp_pos:39	0	0.027606905	1	0.9530096
rs121913343	TP53_rs121913343_ENST00000576024.2|chr17:7673803G>A|-|T_pos:57|T_extract_pos:20|snp_pos:39	0	0.04275596	1	0.93523455
rs121913343	TP53_rs121913343_ENST00000923566.1|chr17:7673803G>A|-|T_pos:44|T_extract_pos:20|snp_pos:39	0	0.1705806	1	0.9954715
rs121913343	TP53_rs121913343_ENST00000923566.1|chr17:7673803G>A|-|T_pos:45|T_extract_pos:20|snp_pos:39	0	0.03469038	1	0.91702104
rs121913343	TP53_rs121913343_ENST00000923566.1|chr17:7673803G>A|-|T_pos:46|T_extract_pos:20|snp_pos:39	0	0.036934137	1	0.9939475
rs121913343	TP53_rs121913343_ENST00000923566.1|chr17:7673803G>A|-|T_pos:48|T_extract_pos:20|snp_pos:39	0	0.027606905	1	0.9530096
rs121913343	TP53_rs121913343_ENST00000923566.1|chr17:7673803G>A|-|T_pos:57|T_extract_pos:20|snp_pos:39	0	0.04275596	1	0.93523455
rs121913343	TP53_rs121913343_ENST00000714359.1|chr17:7673803G>A|-|T_pos:44|T_extract_pos:20|snp_pos:39	0	0.1705806	1	0.9954715
rs121913343	TP53_rs121913343_ENST00000714359.1|chr17:7673803G>A|-|T_pos:45|T_extract_pos:20|snp_pos:39	0	0.03469038	1	0.91702104
rs121913343	TP53_rs121913343_ENST00000714359.1|chr17:7673803G>A|-|T_pos:46|T_extract_pos:20|snp_pos:39	0	0.036934137	1	0.9939475
rs121913343	TP53_rs121913343_ENST00000714359.1|chr17:7673803G>A|-|T_pos:48|T_extract_pos:20|snp_pos:39	0	0.027606905	1	0.9530096
rs121913343	TP53_rs121913343_ENST00000714359.1|chr17:7673803G>A|-|T_pos:57|T_extract_pos:20|snp_pos:39	0	0.04275596	1	0.93523455
rs121913343	TP53_rs121913343_ENST00000905353.1|chr17:7673803G>A|-|T_pos:44|T_extract_pos:20|snp_pos:39	0	0.1705806	1	0.9954715
rs121913343	TP53_rs121913343_ENST00000905353.1|chr17:7673803G>A|-|T_pos:45|T_extract_pos:20|snp_pos:39	0	0.03469038	1	0.91702104
rs121913343	TP53_rs121913343_ENST00000905353.1|chr17:7673803G>A|-|T_pos:46|T_extract_pos:20|snp_pos:39	0	0.036934137	1	0.9939475
rs121913343	TP53_rs121913343_ENST00000905353.1|chr17:7673803G>A|-|T_pos:48|T_extract_pos:20|snp_pos:39	0	0.027606905	1	0.9530096
rs121913343	TP53_rs121913343_ENST00000905353.1|chr17:7673803G>A|-|T_pos:57|T_extract_pos:20|snp_pos:39	0	0.04275596	1	0.93523455
rs28934571	TP53_rs28934571_ENST00000413465.6|chr17:7674216C>A|-|T_pos:21|T_extract_pos:20|snp_pos:41	0	0.43466595	1	0.536821
rs28934571	TP53_rs28934571_ENST00000635293.1|chr17:7674216C>A|-|T_pos:21|T_extract_pos:20|snp_pos:41	0	0.43466595	1	0.536821
rs28934571	TP53_rs28934571_ENST00000714356.1|chr17:7674216C>A|-|T_pos:21|T_extract_pos:20|snp_pos:41	0	0.43466595	1	0.536821
rs28934571	TP53_rs28934571_ENST00000359597.8|chr17:7674216C>A|-|T_pos:21|T_extract_pos:20|snp_pos:41	0	0.43466595	1	0.536821
rs28934571	TP53_rs28934571_ENST00000504290.5|chr17:7674216C>A|-|T_pos:21|T_extract_pos:20|snp_pos:41	0	0.43466595	1	0.536821
rs28934571	TP53_rs28934571_ENST00000504937.5|chr17:7674216C>A|-|T_pos:21|T_extract_pos:20|snp_pos:41	0	0.43466595	1	0.536821
rs28934571	TP53_rs28934571_ENST00000510385.5|chr17:7674216C>A|-|T_pos:21|T_extract_pos:20|snp_pos:41	0	0.43466595	1	0.536821
rs28934571	TP53_rs28934571_ENST00000610623.4|chr17:7674216C>A|-|T_pos:21|T_extract_pos:20|snp_pos:41	0	0.43466595	1	0.536821
rs28934571	TP53_rs28934571_ENST00000618944.4|chr17:7674216C>A|-|T_pos:21|T_extract_pos:20|snp_pos:41	0	0.43466595	1	0.536821
rs28934571	TP53_rs28934571_ENST00000619186.4|chr17:7674216C>A|-|T_pos:21|T_extract_pos:20|snp_pos:41	0	0.43466595	1	0.536821
rs28934571	TP53_rs28934571_ENST00000610292.4|chr17:7674216C>A|-|T_pos:21|T_extract_pos:20|snp_pos:41	0	0.43466595	1	0.536821
rs28934571	TP53_rs28934571_ENST00000620739.4|chr17:7674216C>A|-|T_pos:21|T_extract_pos:20|snp_pos:41	0	0.43466595	1	0.536821
rs28934571	TP53_rs28934571_ENST00000420246.6|chr17:7674216C>A|-|T_pos:21|T_extract_pos:20|snp_pos:41	0	0.43466595	1	0.536821
rs28934571	TP53_rs28934571_ENST00000455263.6|chr17:7674216C>A|-|T_pos:21|T_extract_pos:20|snp_pos:41	0	0.43466595	1	0.536821
rs28934571	TP53_rs28934571_ENST00000610538.4|chr17:7674216C>A|-|T_pos:21|T_extract_pos:20|snp_pos:41	0	0.43466595	1	0.536821
rs28934571	TP53_rs28934571_ENST00000622645.4|chr17:7674216C>A|-|T_pos:21|T_extract_pos:20|snp_pos:41	0	0.43466595	1	0.536821
rs28934571	TP53_rs28934571_ENST00000714357.1|chr17:7674216C>A|-|T_pos:21|T_extract_pos:20|snp_pos:41	0	0.43466595	1	0.536821
rs28934571	TP53_rs28934571_ENST00000508793.6|chr17:7674216C>A|-|T_pos:21|T_extract_pos:20|snp_pos:41	0	0.43466595	1	0.536821
rs28934571	TP53_rs28934571_ENST00000923567.1|chr17:7674216C>A|-|T_pos:21|T_extract_pos:20|snp_pos:41	0	0.43466595	1	0.536821
rs28934571	TP53_rs28934571_ENST00000949117.1|chr17:7674216C>A|-|T_pos:21|T_extract_pos:20|snp_pos:41	0	0.43466595	1	0.536821
rs28934571	TP53_rs28934571_ENST00000923569.1|chr17:7674216C>A|-|T_pos:21|T_extract_pos:20|snp_pos:41	0	0.43466595	1	0.536821
rs28934571	TP53_rs28934571_ENST00000923568.1|chr17:7674216C>A|-|T_pos:21|T_extract_pos:20|snp_pos:41	0	0.43466595	1	0.536821
rs28934571	TP53_rs28934571_ENST00000503591.2|chr17:7674216C>A|-|T_pos:21|T_extract_pos:20|snp_pos:41	0	0.43466595	1	0.536821
rs28934571	TP53_rs28934571_ENST00000514944.6|chr17:7674216C>A|-|T_pos:21|T_extract_pos:20|snp_pos:41	0	0.43466595	1	0.536821
rs28934571	TP53_rs28934571_ENST00000445888.6|chr17:7674216C>A|-|T_pos:21|T_extract_pos:20|snp_pos:41	0	0.43466595	1	0.536821
rs28934571	TP53_rs28934571_ENST00000509690.6|chr17:7674216C>A|-|T_pos:21|T_extract_pos:20|snp_pos:41	0	0.43466595	1	0.536821
rs28934571	TP53_rs28934571_ENST00000604348.6|chr17:7674216C>A|-|T_pos:21|T_extract_pos:20|snp_pos:41	0	0.43466595	1	0.536821
rs28934571	TP53_rs28934571_ENST00000619485.4|chr17:7674216C>A|-|T_pos:21|T_extract_pos:20|snp_pos:41	0	0.43466595	1	0.536821
rs28934571	TP53_rs28934571_ENST00000269305.9|chr17:7674216C>A|-|T_pos:21|T_extract_pos:20|snp_pos:41	0	0.43466595	1	0.536821
rs28934571	TP53_rs28934571_ENST00000714358.1|chr17:7674216C>A|-|T_pos:21|T_extract_pos:20|snp_pos:41	0	0.43466595	1	0.536821
rs28934571	TP53_rs28934571_ENST00000714408.1|chr17:7674216C>A|-|T_pos:21|T_extract_pos:20|snp_pos:41	0	0.43466595	1	0.536821
rs28934571	TP53_rs28934571_ENST00000714409.1|chr17:7674216C>A|-|T_pos:21|T_extract_pos:20|snp_pos:41	0	0.43466595	1	0.536821
rs28934571	TP53_rs28934571_ENST00000576024.2|chr17:7674216C>A|-|T_pos:21|T_extract_pos:20|snp_pos:41	0	0.43466595	1	0.536821
rs28934571	TP53_rs28934571_ENST00000923566.1|chr17:7674216C>A|-|T_pos:21|T_extract_pos:20|snp_pos:41	0	0.43466595	1	0.536821
rs28934571	TP53_rs28934571_ENST00000714359.1|chr17:7674216C>A|-|T_pos:21|T_extract_pos:20|snp_pos:41	0	0.43466595	1	0.536821
rs28934571	TP53_rs28934571_ENST00000905353.1|chr17:7674216C>A|-|T_pos:21|T_extract_pos:20|snp_pos:41	0	0.43466595	1	0.536821
rs121912651	TP53_rs121912651_ENST00000413465.6|chr17:7674221G>A|-|T_pos:26|T_extract_pos:20|snp_pos:41	0	0.20099345	1	0.536821
rs121912651	TP53_rs121912651_ENST00000413465.6|chr17:7674221G>A|-|T_pos:50|T_extract_pos:20|snp_pos:41	0	0.106176466	1	0.9996331
rs121912651	TP53_rs121912651_ENST00000413465.6|chr17:7674221G>A|-|T_pos:53|T_extract_pos:20|snp_pos:41	0	0.024006784	1	0.9903796
rs121912651	TP53_rs121912651_ENST00000635293.1|chr17:7674221G>A|-|T_pos:26|T_extract_pos:20|snp_pos:41	0	0.20099345	1	0.536821
rs121912651	TP53_rs121912651_ENST00000635293.1|chr17:7674221G>A|-|T_pos:50|T_extract_pos:20|snp_pos:41	0	0.106176466	1	0.9996331
rs121912651	TP53_rs121912651_ENST00000635293.1|chr17:7674221G>A|-|T_pos:53|T_extract_pos:20|snp_pos:41	0	0.024006784	1	0.9903796
rs121912651	TP53_rs121912651_ENST00000714356.1|chr17:7674221G>A|-|T_pos:26|T_extract_pos:20|snp_pos:41	0	0.20099345	1	0.536821
rs121912651	TP53_rs121912651_ENST00000714356.1|chr17:7674221G>A|-|T_pos:50|T_extract_pos:20|snp_pos:41	0	0.106176466	1	0.9996331
rs121912651	TP53_rs121912651_ENST00000714356.1|chr17:7674221G>A|-|T_pos:53|T_extract_pos:20|snp_pos:41	0	0.024006784	1	0.9903796
rs121912651	TP53_rs121912651_ENST00000359597.8|chr17:7674221G>A|-|T_pos:26|T_extract_pos:20|snp_pos:41	0	0.20099345	1	0.536821
rs121912651	TP53_rs121912651_ENST00000359597.8|chr17:7674221G>A|-|T_pos:50|T_extract_pos:20|snp_pos:41	0	0.106176466	1	0.9996331
rs121912651	TP53_rs121912651_ENST00000359597.8|chr17:7674221G>A|-|T_pos:53|T_extract_pos:20|snp_pos:41	0	0.024006784	1	0.9903796
rs121912651	TP53_rs121912651_ENST00000504290.5|chr17:7674221G>A|-|T_pos:26|T_extract_pos:20|snp_pos:41	0	0.20099345	1	0.536821
rs121912651	TP53_rs121912651_ENST00000504290.5|chr17:7674221G>A|-|T_pos:50|T_extract_pos:20|snp_pos:41	0	0.106176466	1	0.9996331
rs121912651	TP53_rs121912651_ENST00000504290.5|chr17:7674221G>A|-|T_pos:53|T_extract_pos:20|snp_pos:41	0	0.024006784	1	0.9903796
rs121912651	TP53_rs121912651_ENST00000504937.5|chr17:7674221G>A|-|T_pos:26|T_extract_pos:20|snp_pos:41	0	0.20099345	1	0.536821
rs121912651	TP53_rs121912651_ENST00000504937.5|chr17:7674221G>A|-|T_pos:50|T_extract_pos:20|snp_pos:41	0	0.106176466	1	0.9996331
rs121912651	TP53_rs121912651_ENST00000504937.5|chr17:7674221G>A|-|T_pos:53|T_extract_pos:20|snp_pos:41	0	0.024006784	1	0.9903796
rs121912651	TP53_rs121912651_ENST00000510385.5|chr17:7674221G>A|-|T_pos:26|T_extract_pos:20|snp_pos:41	0	0.20099345	1	0.536821
rs121912651	TP53_rs121912651_ENST00000510385.5|chr17:7674221G>A|-|T_pos:50|T_extract_pos:20|snp_pos:41	0	0.106176466	1	0.9996331
rs121912651	TP53_rs121912651_ENST00000510385.5|chr17:7674221G>A|-|T_pos:53|T_extract_pos:20|snp_pos:41	0	0.024006784	1	0.9903796
rs121912651	TP53_rs121912651_ENST00000610623.4|chr17:7674221G>A|-|T_pos:26|T_extract_pos:20|snp_pos:41	0	0.20099345	1	0.536821
rs121912651	TP53_rs121912651_ENST00000610623.4|chr17:7674221G>A|-|T_pos:50|T_extract_pos:20|snp_pos:41	0	0.106176466	1	0.9996331
rs121912651	TP53_rs121912651_ENST00000610623.4|chr17:7674221G>A|-|T_pos:53|T_extract_pos:20|snp_pos:41	0	0.024006784	1	0.9903796
rs121912651	TP53_rs121912651_ENST00000618944.4|chr17:7674221G>A|-|T_pos:26|T_extract_pos:20|snp_pos:41	0	0.20099345	1	0.536821
rs121912651	TP53_rs121912651_ENST00000618944.4|chr17:7674221G>A|-|T_pos:50|T_extract_pos:20|snp_pos:41	0	0.106176466	1	0.9996331
rs121912651	TP53_rs121912651_ENST00000618944.4|chr17:7674221G>A|-|T_pos:53|T_extract_pos:20|snp_pos:41	0	0.024006784	1	0.9903796
rs121912651	TP53_rs121912651_ENST00000619186.4|chr17:7674221G>A|-|T_pos:26|T_extract_pos:20|snp_pos:41	0	0.20099345	1	0.536821
rs121912651	TP53_rs121912651_ENST00000619186.4|chr17:7674221G>A|-|T_pos:50|T_extract_pos:20|snp_pos:41	0	0.106176466	1	0.9996331
rs121912651	TP53_rs121912651_ENST00000619186.4|chr17:7674221G>A|-|T_pos:53|T_extract_pos:20|snp_pos:41	0	0.024006784	1	0.9903796
rs121912651	TP53_rs121912651_ENST00000610292.4|chr17:7674221G>A|-|T_pos:26|T_extract_pos:20|snp_pos:41	0	0.20099345	1	0.536821
rs121912651	TP53_rs121912651_ENST00000610292.4|chr17:7674221G>A|-|T_pos:50|T_extract_pos:20|snp_pos:41	0	0.106176466	1	0.9996331
rs121912651	TP53_rs121912651_ENST00000610292.4|chr17:7674221G>A|-|T_pos:53|T_extract_pos:20|snp_pos:41	0	0.024006784	1	0.9903796
rs121912651	TP53_rs121912651_ENST00000620739.4|chr17:7674221G>A|-|T_pos:26|T_extract_pos:20|snp_pos:41	0	0.20099345	1	0.536821
rs121912651	TP53_rs121912651_ENST00000620739.4|chr17:7674221G>A|-|T_pos:50|T_extract_pos:20|snp_pos:41	0	0.106176466	1	0.9996331
rs121912651	TP53_rs121912651_ENST00000620739.4|chr17:7674221G>A|-|T_pos:53|T_extract_pos:20|snp_pos:41	0	0.024006784	1	0.9903796
rs121912651	TP53_rs121912651_ENST00000420246.6|chr17:7674221G>A|-|T_pos:26|T_extract_pos:20|snp_pos:41	0	0.20099345	1	0.536821
rs121912651	TP53_rs121912651_ENST00000420246.6|chr17:7674221G>A|-|T_pos:50|T_extract_pos:20|snp_pos:41	0	0.106176466	1	0.9996331
rs121912651	TP53_rs121912651_ENST00000420246.6|chr17:7674221G>A|-|T_pos:53|T_extract_pos:20|snp_pos:41	0	0.024006784	1	0.9903796
rs121912651	TP53_rs121912651_ENST00000455263.6|chr17:7674221G>A|-|T_pos:26|T_extract_pos:20|snp_pos:41	0	0.20099345	1	0.536821
rs121912651	TP53_rs121912651_ENST00000455263.6|chr17:7674221G>A|-|T_pos:50|T_extract_pos:20|snp_pos:41	0	0.106176466	1	0.9996331
rs121912651	TP53_rs121912651_ENST00000455263.6|chr17:7674221G>A|-|T_pos:53|T_extract_pos:20|snp_pos:41	0	0.024006784	1	0.9903796
rs121912651	TP53_rs121912651_ENST00000610538.4|chr17:7674221G>A|-|T_pos:26|T_extract_pos:20|snp_pos:41	0	0.20099345	1	0.536821
rs121912651	TP53_rs121912651_ENST00000610538.4|chr17:7674221G>A|-|T_pos:50|T_extract_pos:20|snp_pos:41	0	0.106176466	1	0.9996331
rs121912651	TP53_rs121912651_ENST00000610538.4|chr17:7674221G>A|-|T_pos:53|T_extract_pos:20|snp_pos:41	0	0.024006784	1	0.9903796
rs121912651	TP53_rs121912651_ENST00000622645.4|chr17:7674221G>A|-|T_pos:26|T_extract_pos:20|snp_pos:41	0	0.20099345	1	0.536821
rs121912651	TP53_rs121912651_ENST00000622645.4|chr17:7674221G>A|-|T_pos:50|T_extract_pos:20|snp_pos:41	0	0.106176466	1	0.9996331
rs121912651	TP53_rs121912651_ENST00000622645.4|chr17:7674221G>A|-|T_pos:53|T_extract_pos:20|snp_pos:41	0	0.024006784	1	0.9903796
rs121912651	TP53_rs121912651_ENST00000714357.1|chr17:7674221G>A|-|T_pos:26|T_extract_pos:20|snp_pos:41	0	0.20099345	1	0.536821
rs121912651	TP53_rs121912651_ENST00000714357.1|chr17:7674221G>A|-|T_pos:50|T_extract_pos:20|snp_pos:41	0	0.106176466	1	0.9996331
rs121912651	TP53_rs121912651_ENST00000714357.1|chr17:7674221G>A|-|T_pos:53|T_extract_pos:20|snp_pos:41	0	0.024006784	1	0.9903796
rs121912651	TP53_rs121912651_ENST00000508793.6|chr17:7674221G>A|-|T_pos:26|T_extract_pos:20|snp_pos:41	0	0.20099345	1	0.536821
rs121912651	TP53_rs121912651_ENST00000508793.6|chr17:7674221G>A|-|T_pos:50|T_extract_pos:20|snp_pos:41	0	0.106176466	1	0.9996331
rs121912651	TP53_rs121912651_ENST00000508793.6|chr17:7674221G>A|-|T_pos:53|T_extract_pos:20|snp_pos:41	0	0.024006784	1	0.9903796
rs121912651	TP53_rs121912651_ENST00000923567.1|chr17:7674221G>A|-|T_pos:26|T_extract_pos:20|snp_pos:41	0	0.20099345	1	0.536821
rs121912651	TP53_rs121912651_ENST00000923567.1|chr17:7674221G>A|-|T_pos:50|T_extract_pos:20|snp_pos:41	0	0.106176466	1	0.9996331
rs121912651	TP53_rs121912651_ENST00000923567.1|chr17:7674221G>A|-|T_pos:53|T_extract_pos:20|snp_pos:41	0	0.024006784	1	0.9903796
rs121912651	TP53_rs121912651_ENST00000949117.1|chr17:7674221G>A|-|T_pos:26|T_extract_pos:20|snp_pos:41	0	0.20099345	1	0.536821
rs121912651	TP53_rs121912651_ENST00000949117.1|chr17:7674221G>A|-|T_pos:50|T_extract_pos:20|snp_pos:41	0	0.106176466	1	0.9996331
rs121912651	TP53_rs121912651_ENST00000949117.1|chr17:7674221G>A|-|T_pos:53|T_extract_pos:20|snp_pos:41	0	0.024006784	1	0.9903796
rs121912651	TP53_rs121912651_ENST00000923569.1|chr17:7674221G>A|-|T_pos:26|T_extract_pos:20|snp_pos:41	0	0.20099345	1	0.536821
rs121912651	TP53_rs121912651_ENST00000923569.1|chr17:7674221G>A|-|T_pos:50|T_extract_pos:20|snp_pos:41	0	0.106176466	1	0.9996331
rs121912651	TP53_rs121912651_ENST00000923569.1|chr17:7674221G>A|-|T_pos:53|T_extract_pos:20|snp_pos:41	0	0.024006784	1	0.9903796
rs121912651	TP53_rs121912651_ENST00000923568.1|chr17:7674221G>A|-|T_pos:26|T_extract_pos:20|snp_pos:41	0	0.20099345	1	0.536821
rs121912651	TP53_rs121912651_ENST00000923568.1|chr17:7674221G>A|-|T_pos:50|T_extract_pos:20|snp_pos:41	0	0.106176466	1	0.9996331
rs121912651	TP53_rs121912651_ENST00000923568.1|chr17:7674221G>A|-|T_pos:53|T_extract_pos:20|snp_pos:41	0	0.024006784	1	0.9903796
rs121912651	TP53_rs121912651_ENST00000503591.2|chr17:7674221G>A|-|T_pos:26|T_extract_pos:20|snp_pos:41	0	0.20099345	1	0.536821
rs121912651	TP53_rs121912651_ENST00000503591.2|chr17:7674221G>A|-|T_pos:50|T_extract_pos:20|snp_pos:41	0	0.106176466	1	0.9996331
rs121912651	TP53_rs121912651_ENST00000503591.2|chr17:7674221G>A|-|T_pos:53|T_extract_pos:20|snp_pos:41	0	0.024006784	1	0.9903796
rs121912651	TP53_rs121912651_ENST00000514944.6|chr17:7674221G>A|-|T_pos:26|T_extract_pos:20|snp_pos:41	0	0.20099345	1	0.536821
rs121912651	TP53_rs121912651_ENST00000514944.6|chr17:7674221G>A|-|T_pos:50|T_extract_pos:20|snp_pos:41	0	0.106176466	1	0.9996331
rs121912651	TP53_rs121912651_ENST00000514944.6|chr17:7674221G>A|-|T_pos:53|T_extract_pos:20|snp_pos:41	0	0.024006784	1	0.9903796
rs121912651	TP53_rs121912651_ENST00000445888.6|chr17:7674221G>A|-|T_pos:26|T_extract_pos:20|snp_pos:41	0	0.20099345	1	0.536821
rs121912651	TP53_rs121912651_ENST00000445888.6|chr17:7674221G>A|-|T_pos:50|T_extract_pos:20|snp_pos:41	0	0.106176466	1	0.9996331
rs121912651	TP53_rs121912651_ENST00000445888.6|chr17:7674221G>A|-|T_pos:53|T_extract_pos:20|snp_pos:41	0	0.024006784	1	0.9903796
rs121912651	TP53_rs121912651_ENST00000509690.6|chr17:7674221G>A|-|T_pos:26|T_extract_pos:20|snp_pos:41	0	0.20099345	1	0.536821
rs121912651	TP53_rs121912651_ENST00000509690.6|chr17:7674221G>A|-|T_pos:50|T_extract_pos:20|snp_pos:41	0	0.106176466	1	0.9996331
rs121912651	TP53_rs121912651_ENST00000509690.6|chr17:7674221G>A|-|T_pos:53|T_extract_pos:20|snp_pos:41	0	0.024006784	1	0.9903796
rs121912651	TP53_rs121912651_ENST00000604348.6|chr17:7674221G>A|-|T_pos:26|T_extract_pos:20|snp_pos:41	0	0.20099345	1	0.536821
rs121912651	TP53_rs121912651_ENST00000604348.6|chr17:7674221G>A|-|T_pos:50|T_extract_pos:20|snp_pos:41	0	0.106176466	1	0.9996331
rs121912651	TP53_rs121912651_ENST00000604348.6|chr17:7674221G>A|-|T_pos:53|T_extract_pos:20|snp_pos:41	0	0.024006784	1	0.9903796
rs121912651	TP53_rs121912651_ENST00000619485.4|chr17:7674221G>A|-|T_pos:26|T_extract_pos:20|snp_pos:41	0	0.20099345	1	0.536821
rs121912651	TP53_rs121912651_ENST00000619485.4|chr17:7674221G>A|-|T_pos:50|T_extract_pos:20|snp_pos:41	0	0.106176466	1	0.9996331
rs121912651	TP53_rs121912651_ENST00000619485.4|chr17:7674221G>A|-|T_pos:53|T_extract_pos:20|snp_pos:41	0	0.024006784	1	0.9903796
rs121912651	TP53_rs121912651_ENST00000269305.9|chr17:7674221G>A|-|T_pos:26|T_extract_pos:20|snp_pos:41	0	0.20099345	1	0.536821
rs121912651	TP53_rs121912651_ENST00000269305.9|chr17:7674221G>A|-|T_pos:50|T_extract_pos:20|snp_pos:41	0	0.106176466	1	0.9996331
rs121912651	TP53_rs121912651_ENST00000269305.9|chr17:7674221G>A|-|T_pos:53|T_extract_pos:20|snp_pos:41	0	0.024006784	1	0.9903796
rs121912651	TP53_rs121912651_ENST00000714358.1|chr17:7674221G>A|-|T_pos:26|T_extract_pos:20|snp_pos:41	0	0.20099345	1	0.536821
rs121912651	TP53_rs121912651_ENST00000714358.1|chr17:7674221G>A|-|T_pos:50|T_extract_pos:20|snp_pos:41	0	0.106176466	1	0.9996331
rs121912651	TP53_rs121912651_ENST00000714358.1|chr17:7674221G>A|-|T_pos:53|T_extract_pos:20|snp_pos:41	0	0.024006784	1	0.9903796
rs121912651	TP53_rs121912651_ENST00000714408.1|chr17:7674221G>A|-|T_pos:26|T_extract_pos:20|snp_pos:41	0	0.20099345	1	0.536821
rs121912651	TP53_rs121912651_ENST00000714408.1|chr17:7674221G>A|-|T_pos:50|T_extract_pos:20|snp_pos:41	0	0.106176466	1	0.9996331
rs121912651	TP53_rs121912651_ENST00000714408.1|chr17:7674221G>A|-|T_pos:53|T_extract_pos:20|snp_pos:41	0	0.024006784	1	0.9903796
rs121912651	TP53_rs121912651_ENST00000714409.1|chr17:7674221G>A|-|T_pos:26|T_extract_pos:20|snp_pos:41	0	0.20099345	1	0.536821
rs121912651	TP53_rs121912651_ENST00000714409.1|chr17:7674221G>A|-|T_pos:50|T_extract_pos:20|snp_pos:41	0	0.106176466	1	0.9996331
rs121912651	TP53_rs121912651_ENST00000714409.1|chr17:7674221G>A|-|T_pos:53|T_extract_pos:20|snp_pos:41	0	0.024006784	1	0.9903796
rs121912651	TP53_rs121912651_ENST00000576024.2|chr17:7674221G>A|-|T_pos:26|T_extract_pos:20|snp_pos:41	0	0.20099345	1	0.536821
rs121912651	TP53_rs121912651_ENST00000576024.2|chr17:7674221G>A|-|T_pos:50|T_extract_pos:20|snp_pos:41	0	0.106176466	1	0.9996331
rs121912651	TP53_rs121912651_ENST00000576024.2|chr17:7674221G>A|-|T_pos:53|T_extract_pos:20|snp_pos:41	0	0.024006784	1	0.9903796
rs121912651	TP53_rs121912651_ENST00000923566.1|chr17:7674221G>A|-|T_pos:26|T_extract_pos:20|snp_pos:41	0	0.20099345	1	0.536821
rs121912651	TP53_rs121912651_ENST00000923566.1|chr17:7674221G>A|-|T_pos:50|T_extract_pos:20|snp_pos:41	0	0.106176466	1	0.9996331
rs121912651	TP53_rs121912651_ENST00000923566.1|chr17:7674221G>A|-|T_pos:53|T_extract_pos:20|snp_pos:41	0	0.024006784	1	0.9903796
rs121912651	TP53_rs121912651_ENST00000714359.1|chr17:7674221G>A|-|T_pos:26|T_extract_pos:20|snp_pos:41	0	0.20099345	1	0.536821
rs121912651	TP53_rs121912651_ENST00000714359.1|chr17:7674221G>A|-|T_pos:50|T_extract_pos:20|snp_pos:41	0	0.106176466	1	0.9996331
rs121912651	TP53_rs121912651_ENST00000714359.1|chr17:7674221G>A|-|T_pos:53|T_extract_pos:20|snp_pos:41	0	0.024006784	1	0.9903796
rs121912651	TP53_rs121912651_ENST00000905353.1|chr17:7674221G>A|-|T_pos:26|T_extract_pos:20|snp_pos:41	0	0.20099345	1	0.536821
rs121912651	TP53_rs121912651_ENST00000905353.1|chr17:7674221G>A|-|T_pos:50|T_extract_pos:20|snp_pos:41	0	0.106176466	1	0.9996331
rs121912651	TP53_rs121912651_ENST00000905353.1|chr17:7674221G>A|-|T_pos:53|T_extract_pos:20|snp_pos:41	0	0.024006784	1	0.9903796
rs121912656	TP53_rs121912656_ENST00000413465.6|chr17:7674229C>A|-|T_pos:26|T_extract_pos:20|snp_pos:41	1	0.6750818	0	0.22339785
rs121912656	TP53_rs121912656_ENST00000413465.6|chr17:7674229C>A|-|T_pos:27|T_extract_pos:20|snp_pos:41	1	0.7207658	0	0.30093047
rs121912656	TP53_rs121912656_ENST00000635293.1|chr17:7674229C>A|-|T_pos:26|T_extract_pos:20|snp_pos:41	1	0.6750818	0	0.22339785
rs121912656	TP53_rs121912656_ENST00000635293.1|chr17:7674229C>A|-|T_pos:27|T_extract_pos:20|snp_pos:41	1	0.7207658	0	0.30093047
rs121912656	TP53_rs121912656_ENST00000714356.1|chr17:7674229C>A|-|T_pos:26|T_extract_pos:20|snp_pos:41	1	0.6750818	0	0.22339785
rs121912656	TP53_rs121912656_ENST00000714356.1|chr17:7674229C>A|-|T_pos:27|T_extract_pos:20|snp_pos:41	1	0.7207658	0	0.30093047
rs121912656	TP53_rs121912656_ENST00000359597.8|chr17:7674229C>A|-|T_pos:26|T_extract_pos:20|snp_pos:41	1	0.6750818	0	0.22339785
rs121912656	TP53_rs121912656_ENST00000359597.8|chr17:7674229C>A|-|T_pos:27|T_extract_pos:20|snp_pos:41	1	0.7207658	0	0.30093047
rs121912656	TP53_rs121912656_ENST00000504290.5|chr17:7674229C>A|-|T_pos:26|T_extract_pos:20|snp_pos:41	1	0.6750818	0	0.22339785
rs121912656	TP53_rs121912656_ENST00000504290.5|chr17:7674229C>A|-|T_pos:27|T_extract_pos:20|snp_pos:41	1	0.7207658	0	0.30093047
rs121912656	TP53_rs121912656_ENST00000504937.5|chr17:7674229C>A|-|T_pos:26|T_extract_pos:20|snp_pos:41	1	0.6750818	0	0.22339785
rs121912656	TP53_rs121912656_ENST00000504937.5|chr17:7674229C>A|-|T_pos:27|T_extract_pos:20|snp_pos:41	1	0.7207658	0	0.30093047
rs121912656	TP53_rs121912656_ENST00000510385.5|chr17:7674229C>A|-|T_pos:26|T_extract_pos:20|snp_pos:41	1	0.6750818	0	0.22339785
rs121912656	TP53_rs121912656_ENST00000510385.5|chr17:7674229C>A|-|T_pos:27|T_extract_pos:20|snp_pos:41	1	0.7207658	0	0.30093047
rs121912656	TP53_rs121912656_ENST00000610623.4|chr17:7674229C>A|-|T_pos:26|T_extract_pos:20|snp_pos:41	1	0.6750818	0	0.22339785
rs121912656	TP53_rs121912656_ENST00000610623.4|chr17:7674229C>A|-|T_pos:27|T_extract_pos:20|snp_pos:41	1	0.7207658	0	0.30093047
rs121912656	TP53_rs121912656_ENST00000618944.4|chr17:7674229C>A|-|T_pos:26|T_extract_pos:20|snp_pos:41	1	0.6750818	0	0.22339785
rs121912656	TP53_rs121912656_ENST00000618944.4|chr17:7674229C>A|-|T_pos:27|T_extract_pos:20|snp_pos:41	1	0.7207658	0	0.30093047
rs121912656	TP53_rs121912656_ENST00000619186.4|chr17:7674229C>A|-|T_pos:26|T_extract_pos:20|snp_pos:41	1	0.6750818	0	0.22339785
rs121912656	TP53_rs121912656_ENST00000619186.4|chr17:7674229C>A|-|T_pos:27|T_extract_pos:20|snp_pos:41	1	0.7207658	0	0.30093047
rs121912656	TP53_rs121912656_ENST00000610292.4|chr17:7674229C>A|-|T_pos:26|T_extract_pos:20|snp_pos:41	1	0.6750818	0	0.22339785
rs121912656	TP53_rs121912656_ENST00000610292.4|chr17:7674229C>A|-|T_pos:27|T_extract_pos:20|snp_pos:41	1	0.7207658	0	0.30093047
rs121912656	TP53_rs121912656_ENST00000620739.4|chr17:7674229C>A|-|T_pos:26|T_extract_pos:20|snp_pos:41	1	0.6750818	0	0.22339785
rs121912656	TP53_rs121912656_ENST00000620739.4|chr17:7674229C>A|-|T_pos:27|T_extract_pos:20|snp_pos:41	1	0.7207658	0	0.30093047
rs121912656	TP53_rs121912656_ENST00000420246.6|chr17:7674229C>A|-|T_pos:26|T_extract_pos:20|snp_pos:41	1	0.6750818	0	0.22339785
rs121912656	TP53_rs121912656_ENST00000420246.6|chr17:7674229C>A|-|T_pos:27|T_extract_pos:20|snp_pos:41	1	0.7207658	0	0.30093047
rs121912656	TP53_rs121912656_ENST00000455263.6|chr17:7674229C>A|-|T_pos:26|T_extract_pos:20|snp_pos:41	1	0.6750818	0	0.22339785
rs121912656	TP53_rs121912656_ENST00000455263.6|chr17:7674229C>A|-|T_pos:27|T_extract_pos:20|snp_pos:41	1	0.7207658	0	0.30093047
rs121912656	TP53_rs121912656_ENST00000610538.4|chr17:7674229C>A|-|T_pos:26|T_extract_pos:20|snp_pos:41	1	0.6750818	0	0.22339785
rs121912656	TP53_rs121912656_ENST00000610538.4|chr17:7674229C>A|-|T_pos:27|T_extract_pos:20|snp_pos:41	1	0.7207658	0	0.30093047
rs121912656	TP53_rs121912656_ENST00000622645.4|chr17:7674229C>A|-|T_pos:26|T_extract_pos:20|snp_pos:41	1	0.6750818	0	0.22339785
rs121912656	TP53_rs121912656_ENST00000622645.4|chr17:7674229C>A|-|T_pos:27|T_extract_pos:20|snp_pos:41	1	0.7207658	0	0.30093047
rs121912656	TP53_rs121912656_ENST00000714357.1|chr17:7674229C>A|-|T_pos:26|T_extract_pos:20|snp_pos:41	1	0.6750818	0	0.22339785
rs121912656	TP53_rs121912656_ENST00000714357.1|chr17:7674229C>A|-|T_pos:27|T_extract_pos:20|snp_pos:41	1	0.7207658	0	0.30093047
rs121912656	TP53_rs121912656_ENST00000508793.6|chr17:7674229C>A|-|T_pos:26|T_extract_pos:20|snp_pos:41	1	0.6750818	0	0.22339785
rs121912656	TP53_rs121912656_ENST00000508793.6|chr17:7674229C>A|-|T_pos:27|T_extract_pos:20|snp_pos:41	1	0.7207658	0	0.30093047
rs121912656	TP53_rs121912656_ENST00000923567.1|chr17:7674229C>A|-|T_pos:26|T_extract_pos:20|snp_pos:41	1	0.6750818	0	0.22339785
rs121912656	TP53_rs121912656_ENST00000923567.1|chr17:7674229C>A|-|T_pos:27|T_extract_pos:20|snp_pos:41	1	0.7207658	0	0.30093047
rs121912656	TP53_rs121912656_ENST00000949117.1|chr17:7674229C>A|-|T_pos:26|T_extract_pos:20|snp_pos:41	1	0.6750818	0	0.22339785
rs121912656	TP53_rs121912656_ENST00000949117.1|chr17:7674229C>A|-|T_pos:27|T_extract_pos:20|snp_pos:41	1	0.7207658	0	0.30093047
rs121912656	TP53_rs121912656_ENST00000923569.1|chr17:7674229C>A|-|T_pos:26|T_extract_pos:20|snp_pos:41	1	0.6750818	0	0.22339785
rs121912656	TP53_rs121912656_ENST00000923569.1|chr17:7674229C>A|-|T_pos:27|T_extract_pos:20|snp_pos:41	1	0.7207658	0	0.30093047
rs121912656	TP53_rs121912656_ENST00000923568.1|chr17:7674229C>A|-|T_pos:26|T_extract_pos:20|snp_pos:41	1	0.6750818	0	0.22339785
rs121912656	TP53_rs121912656_ENST00000923568.1|chr17:7674229C>A|-|T_pos:27|T_extract_pos:20|snp_pos:41	1	0.7207658	0	0.30093047
rs121912656	TP53_rs121912656_ENST00000503591.2|chr17:7674229C>A|-|T_pos:26|T_extract_pos:20|snp_pos:41	1	0.6750818	0	0.22339785
rs121912656	TP53_rs121912656_ENST00000503591.2|chr17:7674229C>A|-|T_pos:27|T_extract_pos:20|snp_pos:41	1	0.7207658	0	0.30093047
rs121912656	TP53_rs121912656_ENST00000514944.6|chr17:7674229C>A|-|T_pos:26|T_extract_pos:20|snp_pos:41	1	0.6750818	0	0.22339785
rs121912656	TP53_rs121912656_ENST00000514944.6|chr17:7674229C>A|-|T_pos:27|T_extract_pos:20|snp_pos:41	1	0.7207658	0	0.30093047
rs121912656	TP53_rs121912656_ENST00000445888.6|chr17:7674229C>A|-|T_pos:26|T_extract_pos:20|snp_pos:41	1	0.6750818	0	0.22339785
rs121912656	TP53_rs121912656_ENST00000445888.6|chr17:7674229C>A|-|T_pos:27|T_extract_pos:20|snp_pos:41	1	0.7207658	0	0.30093047
rs121912656	TP53_rs121912656_ENST00000509690.6|chr17:7674229C>A|-|T_pos:26|T_extract_pos:20|snp_pos:41	1	0.6750818	0	0.22339785
rs121912656	TP53_rs121912656_ENST00000509690.6|chr17:7674229C>A|-|T_pos:27|T_extract_pos:20|snp_pos:41	1	0.7207658	0	0.30093047
rs121912656	TP53_rs121912656_ENST00000604348.6|chr17:7674229C>A|-|T_pos:26|T_extract_pos:20|snp_pos:41	1	0.6750818	0	0.22339785
rs121912656	TP53_rs121912656_ENST00000604348.6|chr17:7674229C>A|-|T_pos:27|T_extract_pos:20|snp_pos:41	1	0.7207658	0	0.30093047
rs121912656	TP53_rs121912656_ENST00000619485.4|chr17:7674229C>A|-|T_pos:26|T_extract_pos:20|snp_pos:41	1	0.6750818	0	0.22339785
rs121912656	TP53_rs121912656_ENST00000619485.4|chr17:7674229C>A|-|T_pos:27|T_extract_pos:20|snp_pos:41	1	0.7207658	0	0.30093047
rs121912656	TP53_rs121912656_ENST00000269305.9|chr17:7674229C>A|-|T_pos:26|T_extract_pos:20|snp_pos:41	1	0.6750818	0	0.22339785
rs121912656	TP53_rs121912656_ENST00000269305.9|chr17:7674229C>A|-|T_pos:27|T_extract_pos:20|snp_pos:41	1	0.7207658	0	0.30093047
rs121912656	TP53_rs121912656_ENST00000714358.1|chr17:7674229C>A|-|T_pos:26|T_extract_pos:20|snp_pos:41	1	0.6750818	0	0.22339785
rs121912656	TP53_rs121912656_ENST00000714358.1|chr17:7674229C>A|-|T_pos:27|T_extract_pos:20|snp_pos:41	1	0.7207658	0	0.30093047
rs121912656	TP53_rs121912656_ENST00000714408.1|chr17:7674229C>A|-|T_pos:26|T_extract_pos:20|snp_pos:41	1	0.6750818	0	0.22339785
rs121912656	TP53_rs121912656_ENST00000714408.1|chr17:7674229C>A|-|T_pos:27|T_extract_pos:20|snp_pos:41	1	0.7207658	0	0.30093047
rs121912656	TP53_rs121912656_ENST00000714409.1|chr17:7674229C>A|-|T_pos:26|T_extract_pos:20|snp_pos:41	1	0.6750818	0	0.22339785
rs121912656	TP53_rs121912656_ENST00000714409.1|chr17:7674229C>A|-|T_pos:27|T_extract_pos:20|snp_pos:41	1	0.7207658	0	0.30093047
rs121912656	TP53_rs121912656_ENST00000576024.2|chr17:7674229C>A|-|T_pos:26|T_extract_pos:20|snp_pos:41	1	0.6750818	0	0.22339785
rs121912656	TP53_rs121912656_ENST00000576024.2|chr17:7674229C>A|-|T_pos:27|T_extract_pos:20|snp_pos:41	1	0.7207658	0	0.30093047
rs121912656	TP53_rs121912656_ENST00000923566.1|chr17:7674229C>A|-|T_pos:26|T_extract_pos:20|snp_pos:41	1	0.6750818	0	0.22339785
rs121912656	TP53_rs121912656_ENST00000923566.1|chr17:7674229C>A|-|T_pos:27|T_extract_pos:20|snp_pos:41	1	0.7207658	0	0.30093047
rs121912656	TP53_rs121912656_ENST00000714359.1|chr17:7674229C>A|-|T_pos:26|T_extract_pos:20|snp_pos:41	1	0.6750818	0	0.22339785
rs121912656	TP53_rs121912656_ENST00000714359.1|chr17:7674229C>A|-|T_pos:27|T_extract_pos:20|snp_pos:41	1	0.7207658	0	0.30093047
rs121912656	TP53_rs121912656_ENST00000905353.1|chr17:7674229C>A|-|T_pos:26|T_extract_pos:20|snp_pos:41	1	0.6750818	0	0.22339785
rs121912656	TP53_rs121912656_ENST00000905353.1|chr17:7674229C>A|-|T_pos:27|T_extract_pos:20|snp_pos:41	1	0.7207658	0	0.30093047
rs28934575	TP53_rs28934575_ENST00000413465.6|chr17:7674230C>A|-|T_pos:35|T_extract_pos:20|snp_pos:39	0	0.23945042	1	0.536821
rs28934575	TP53_rs28934575_ENST00000635293.1|chr17:7674230C>A|-|T_pos:35|T_extract_pos:20|snp_pos:39	0	0.23945042	1	0.536821
rs28934575	TP53_rs28934575_ENST00000714356.1|chr17:7674230C>A|-|T_pos:35|T_extract_pos:20|snp_pos:39	0	0.23945042	1	0.536821
rs28934575	TP53_rs28934575_ENST00000359597.8|chr17:7674230C>A|-|T_pos:35|T_extract_pos:20|snp_pos:39	0	0.23945042	1	0.536821
rs28934575	TP53_rs28934575_ENST00000504290.5|chr17:7674230C>A|-|T_pos:35|T_extract_pos:20|snp_pos:39	0	0.23945042	1	0.536821
rs28934575	TP53_rs28934575_ENST00000504937.5|chr17:7674230C>A|-|T_pos:35|T_extract_pos:20|snp_pos:39	0	0.23945042	1	0.536821
rs28934575	TP53_rs28934575_ENST00000510385.5|chr17:7674230C>A|-|T_pos:35|T_extract_pos:20|snp_pos:39	0	0.23945042	1	0.536821
rs28934575	TP53_rs28934575_ENST00000610623.4|chr17:7674230C>A|-|T_pos:35|T_extract_pos:20|snp_pos:39	0	0.23945042	1	0.536821
rs28934575	TP53_rs28934575_ENST00000618944.4|chr17:7674230C>A|-|T_pos:35|T_extract_pos:20|snp_pos:39	0	0.23945042	1	0.536821
rs28934575	TP53_rs28934575_ENST00000619186.4|chr17:7674230C>A|-|T_pos:35|T_extract_pos:20|snp_pos:39	0	0.23945042	1	0.536821
rs28934575	TP53_rs28934575_ENST00000610292.4|chr17:7674230C>A|-|T_pos:35|T_extract_pos:20|snp_pos:39	0	0.23945042	1	0.536821
rs28934575	TP53_rs28934575_ENST00000620739.4|chr17:7674230C>A|-|T_pos:35|T_extract_pos:20|snp_pos:39	0	0.23945042	1	0.536821
rs28934575	TP53_rs28934575_ENST00000420246.6|chr17:7674230C>A|-|T_pos:35|T_extract_pos:20|snp_pos:39	0	0.23945042	1	0.536821
rs28934575	TP53_rs28934575_ENST00000455263.6|chr17:7674230C>A|-|T_pos:35|T_extract_pos:20|snp_pos:39	0	0.23945042	1	0.536821
rs28934575	TP53_rs28934575_ENST00000610538.4|chr17:7674230C>A|-|T_pos:35|T_extract_pos:20|snp_pos:39	0	0.23945042	1	0.536821
rs28934575	TP53_rs28934575_ENST00000622645.4|chr17:7674230C>A|-|T_pos:35|T_extract_pos:20|snp_pos:39	0	0.23945042	1	0.536821
rs28934575	TP53_rs28934575_ENST00000714357.1|chr17:7674230C>A|-|T_pos:35|T_extract_pos:20|snp_pos:39	0	0.23945042	1	0.536821
rs28934575	TP53_rs28934575_ENST00000508793.6|chr17:7674230C>A|-|T_pos:35|T_extract_pos:20|snp_pos:39	0	0.23945042	1	0.536821
rs28934575	TP53_rs28934575_ENST00000923567.1|chr17:7674230C>A|-|T_pos:35|T_extract_pos:20|snp_pos:39	0	0.23945042	1	0.536821
rs28934575	TP53_rs28934575_ENST00000949117.1|chr17:7674230C>A|-|T_pos:35|T_extract_pos:20|snp_pos:39	0	0.23945042	1	0.536821
rs28934575	TP53_rs28934575_ENST00000923569.1|chr17:7674230C>A|-|T_pos:35|T_extract_pos:20|snp_pos:39	0	0.23945042	1	0.536821
rs28934575	TP53_rs28934575_ENST00000923568.1|chr17:7674230C>A|-|T_pos:35|T_extract_pos:20|snp_pos:39	0	0.23945042	1	0.536821
rs28934575	TP53_rs28934575_ENST00000503591.2|chr17:7674230C>A|-|T_pos:35|T_extract_pos:20|snp_pos:39	0	0.23945042	1	0.536821
rs28934575	TP53_rs28934575_ENST00000514944.6|chr17:7674230C>A|-|T_pos:35|T_extract_pos:20|snp_pos:39	0	0.23945042	1	0.536821
rs28934575	TP53_rs28934575_ENST00000445888.6|chr17:7674230C>A|-|T_pos:35|T_extract_pos:20|snp_pos:39	0	0.23945042	1	0.536821
rs28934575	TP53_rs28934575_ENST00000509690.6|chr17:7674230C>A|-|T_pos:35|T_extract_pos:20|snp_pos:39	0	0.23945042	1	0.536821
rs28934575	TP53_rs28934575_ENST00000604348.6|chr17:7674230C>A|-|T_pos:35|T_extract_pos:20|snp_pos:39	0	0.23945042	1	0.536821
rs28934575	TP53_rs28934575_ENST00000619485.4|chr17:7674230C>A|-|T_pos:35|T_extract_pos:20|snp_pos:39	0	0.23945042	1	0.536821
rs28934575	TP53_rs28934575_ENST00000269305.9|chr17:7674230C>A|-|T_pos:35|T_extract_pos:20|snp_pos:39	0	0.23945042	1	0.536821
rs28934575	TP53_rs28934575_ENST00000714358.1|chr17:7674230C>A|-|T_pos:35|T_extract_pos:20|snp_pos:39	0	0.23945042	1	0.536821
rs28934575	TP53_rs28934575_ENST00000714408.1|chr17:7674230C>A|-|T_pos:35|T_extract_pos:20|snp_pos:39	0	0.23945042	1	0.536821
rs28934575	TP53_rs28934575_ENST00000714409.1|chr17:7674230C>A|-|T_pos:35|T_extract_pos:20|snp_pos:39	0	0.23945042	1	0.536821
rs28934575	TP53_rs28934575_ENST00000576024.2|chr17:7674230C>A|-|T_pos:35|T_extract_pos:20|snp_pos:39	0	0.23945042	1	0.536821
rs28934575	TP53_rs28934575_ENST00000923566.1|chr17:7674230C>A|-|T_pos:35|T_extract_pos:20|snp_pos:39	0	0.23945042	1	0.536821
rs28934575	TP53_rs28934575_ENST00000714359.1|chr17:7674230C>A|-|T_pos:35|T_extract_pos:20|snp_pos:39	0	0.23945042	1	0.536821
rs28934575	TP53_rs28934575_ENST00000905353.1|chr17:7674230C>A|-|T_pos:35|T_extract_pos:20|snp_pos:39	0	0.23945042	1	0.536821
rs28934573	TP53_rs28934573_ENST00000413465.6|chr17:7674241G>A|-|T_pos:28|T_extract_pos:20|snp_pos:37	0	0.21437708	1	0.6497494
rs28934573	TP53_rs28934573_ENST00000413465.6|chr17:7674241G>A|-|T_pos:30|T_extract_pos:20|snp_pos:37	0	0.16545588	1	0.7876495
rs28934573	TP53_rs28934573_ENST00000413465.6|chr17:7674241G>A|-|T_pos:46|T_extract_pos:20|snp_pos:37	0	0.06968352	1	0.536821
rs28934573	TP53_rs28934573_ENST00000635293.1|chr17:7674241G>A|-|T_pos:28|T_extract_pos:20|snp_pos:37	0	0.21437708	1	0.6497494
rs28934573	TP53_rs28934573_ENST00000635293.1|chr17:7674241G>A|-|T_pos:30|T_extract_pos:20|snp_pos:37	0	0.16545588	1	0.7876495
rs28934573	TP53_rs28934573_ENST00000635293.1|chr17:7674241G>A|-|T_pos:46|T_extract_pos:20|snp_pos:37	0	0.06968352	1	0.536821
rs28934573	TP53_rs28934573_ENST00000714356.1|chr17:7674241G>A|-|T_pos:28|T_extract_pos:20|snp_pos:37	0	0.21437708	1	0.6497494
rs28934573	TP53_rs28934573_ENST00000714356.1|chr17:7674241G>A|-|T_pos:30|T_extract_pos:20|snp_pos:37	0	0.16545588	1	0.7876495
rs28934573	TP53_rs28934573_ENST00000714356.1|chr17:7674241G>A|-|T_pos:46|T_extract_pos:20|snp_pos:37	0	0.06968352	1	0.536821
rs28934573	TP53_rs28934573_ENST00000359597.8|chr17:7674241G>A|-|T_pos:28|T_extract_pos:20|snp_pos:37	0	0.21437708	1	0.6497494
rs28934573	TP53_rs28934573_ENST00000359597.8|chr17:7674241G>A|-|T_pos:30|T_extract_pos:20|snp_pos:37	0	0.16545588	1	0.7876495
rs28934573	TP53_rs28934573_ENST00000359597.8|chr17:7674241G>A|-|T_pos:46|T_extract_pos:20|snp_pos:37	0	0.06968352	1	0.536821
rs28934573	TP53_rs28934573_ENST00000504290.5|chr17:7674241G>A|-|T_pos:28|T_extract_pos:20|snp_pos:37	0	0.21437708	1	0.6497494
rs28934573	TP53_rs28934573_ENST00000504290.5|chr17:7674241G>A|-|T_pos:30|T_extract_pos:20|snp_pos:37	0	0.16545588	1	0.7876495
rs28934573	TP53_rs28934573_ENST00000504290.5|chr17:7674241G>A|-|T_pos:46|T_extract_pos:20|snp_pos:37	0	0.06968352	1	0.536821
rs28934573	TP53_rs28934573_ENST00000504937.5|chr17:7674241G>A|-|T_pos:28|T_extract_pos:20|snp_pos:37	0	0.21437708	1	0.6497494
rs28934573	TP53_rs28934573_ENST00000504937.5|chr17:7674241G>A|-|T_pos:30|T_extract_pos:20|snp_pos:37	0	0.16545588	1	0.7876495
rs28934573	TP53_rs28934573_ENST00000504937.5|chr17:7674241G>A|-|T_pos:46|T_extract_pos:20|snp_pos:37	0	0.06968352	1	0.536821
rs28934573	TP53_rs28934573_ENST00000510385.5|chr17:7674241G>A|-|T_pos:28|T_extract_pos:20|snp_pos:37	0	0.21437708	1	0.6497494
rs28934573	TP53_rs28934573_ENST00000510385.5|chr17:7674241G>A|-|T_pos:30|T_extract_pos:20|snp_pos:37	0	0.16545588	1	0.7876495
rs28934573	TP53_rs28934573_ENST00000510385.5|chr17:7674241G>A|-|T_pos:46|T_extract_pos:20|snp_pos:37	0	0.06968352	1	0.536821
rs28934573	TP53_rs28934573_ENST00000610623.4|chr17:7674241G>A|-|T_pos:28|T_extract_pos:20|snp_pos:37	0	0.21437708	1	0.6497494
rs28934573	TP53_rs28934573_ENST00000610623.4|chr17:7674241G>A|-|T_pos:30|T_extract_pos:20|snp_pos:37	0	0.16545588	1	0.7876495
rs28934573	TP53_rs28934573_ENST00000610623.4|chr17:7674241G>A|-|T_pos:46|T_extract_pos:20|snp_pos:37	0	0.06968352	1	0.536821
rs28934573	TP53_rs28934573_ENST00000618944.4|chr17:7674241G>A|-|T_pos:28|T_extract_pos:20|snp_pos:37	0	0.21437708	1	0.6497494
rs28934573	TP53_rs28934573_ENST00000618944.4|chr17:7674241G>A|-|T_pos:30|T_extract_pos:20|snp_pos:37	0	0.16545588	1	0.7876495
rs28934573	TP53_rs28934573_ENST00000618944.4|chr17:7674241G>A|-|T_pos:46|T_extract_pos:20|snp_pos:37	0	0.06968352	1	0.536821
rs28934573	TP53_rs28934573_ENST00000619186.4|chr17:7674241G>A|-|T_pos:28|T_extract_pos:20|snp_pos:37	0	0.21437708	1	0.6497494
rs28934573	TP53_rs28934573_ENST00000619186.4|chr17:7674241G>A|-|T_pos:30|T_extract_pos:20|snp_pos:37	0	0.16545588	1	0.7876495
rs28934573	TP53_rs28934573_ENST00000619186.4|chr17:7674241G>A|-|T_pos:46|T_extract_pos:20|snp_pos:37	0	0.06968352	1	0.536821
rs28934573	TP53_rs28934573_ENST00000610292.4|chr17:7674241G>A|-|T_pos:28|T_extract_pos:20|snp_pos:37	0	0.21437708	1	0.6497494
rs28934573	TP53_rs28934573_ENST00000610292.4|chr17:7674241G>A|-|T_pos:30|T_extract_pos:20|snp_pos:37	0	0.16545588	1	0.7876495
rs28934573	TP53_rs28934573_ENST00000610292.4|chr17:7674241G>A|-|T_pos:46|T_extract_pos:20|snp_pos:37	0	0.06968352	1	0.536821
rs28934573	TP53_rs28934573_ENST00000620739.4|chr17:7674241G>A|-|T_pos:28|T_extract_pos:20|snp_pos:37	0	0.21437708	1	0.6497494
rs28934573	TP53_rs28934573_ENST00000620739.4|chr17:7674241G>A|-|T_pos:30|T_extract_pos:20|snp_pos:37	0	0.16545588	1	0.7876495
rs28934573	TP53_rs28934573_ENST00000620739.4|chr17:7674241G>A|-|T_pos:46|T_extract_pos:20|snp_pos:37	0	0.06968352	1	0.536821
rs28934573	TP53_rs28934573_ENST00000420246.6|chr17:7674241G>A|-|T_pos:28|T_extract_pos:20|snp_pos:37	0	0.21437708	1	0.6497494
rs28934573	TP53_rs28934573_ENST00000420246.6|chr17:7674241G>A|-|T_pos:30|T_extract_pos:20|snp_pos:37	0	0.16545588	1	0.7876495
rs28934573	TP53_rs28934573_ENST00000420246.6|chr17:7674241G>A|-|T_pos:46|T_extract_pos:20|snp_pos:37	0	0.06968352	1	0.536821
rs28934573	TP53_rs28934573_ENST00000455263.6|chr17:7674241G>A|-|T_pos:28|T_extract_pos:20|snp_pos:37	0	0.21437708	1	0.6497494
rs28934573	TP53_rs28934573_ENST00000455263.6|chr17:7674241G>A|-|T_pos:30|T_extract_pos:20|snp_pos:37	0	0.16545588	1	0.7876495
rs28934573	TP53_rs28934573_ENST00000455263.6|chr17:7674241G>A|-|T_pos:46|T_extract_pos:20|snp_pos:37	0	0.06968352	1	0.536821
rs28934573	TP53_rs28934573_ENST00000610538.4|chr17:7674241G>A|-|T_pos:28|T_extract_pos:20|snp_pos:37	0	0.21437708	1	0.6497494
rs28934573	TP53_rs28934573_ENST00000610538.4|chr17:7674241G>A|-|T_pos:30|T_extract_pos:20|snp_pos:37	0	0.16545588	1	0.7876495
rs28934573	TP53_rs28934573_ENST00000610538.4|chr17:7674241G>A|-|T_pos:46|T_extract_pos:20|snp_pos:37	0	0.06968352	1	0.536821
rs28934573	TP53_rs28934573_ENST00000622645.4|chr17:7674241G>A|-|T_pos:28|T_extract_pos:20|snp_pos:37	0	0.21437708	1	0.6497494
rs28934573	TP53_rs28934573_ENST00000622645.4|chr17:7674241G>A|-|T_pos:30|T_extract_pos:20|snp_pos:37	0	0.16545588	1	0.7876495
rs28934573	TP53_rs28934573_ENST00000622645.4|chr17:7674241G>A|-|T_pos:46|T_extract_pos:20|snp_pos:37	0	0.06968352	1	0.536821
rs28934573	TP53_rs28934573_ENST00000714357.1|chr17:7674241G>A|-|T_pos:28|T_extract_pos:20|snp_pos:37	0	0.21437708	1	0.6497494
rs28934573	TP53_rs28934573_ENST00000714357.1|chr17:7674241G>A|-|T_pos:30|T_extract_pos:20|snp_pos:37	0	0.16545588	1	0.7876495
rs28934573	TP53_rs28934573_ENST00000714357.1|chr17:7674241G>A|-|T_pos:46|T_extract_pos:20|snp_pos:37	0	0.06968352	1	0.536821
rs28934573	TP53_rs28934573_ENST00000508793.6|chr17:7674241G>A|-|T_pos:28|T_extract_pos:20|snp_pos:37	0	0.21437708	1	0.6497494
rs28934573	TP53_rs28934573_ENST00000508793.6|chr17:7674241G>A|-|T_pos:30|T_extract_pos:20|snp_pos:37	0	0.16545588	1	0.7876495
rs28934573	TP53_rs28934573_ENST00000508793.6|chr17:7674241G>A|-|T_pos:46|T_extract_pos:20|snp_pos:37	0	0.06968352	1	0.536821
rs28934573	TP53_rs28934573_ENST00000923567.1|chr17:7674241G>A|-|T_pos:28|T_extract_pos:20|snp_pos:37	0	0.21437708	1	0.6497494
rs28934573	TP53_rs28934573_ENST00000923567.1|chr17:7674241G>A|-|T_pos:30|T_extract_pos:20|snp_pos:37	0	0.16545588	1	0.7876495
rs28934573	TP53_rs28934573_ENST00000923567.1|chr17:7674241G>A|-|T_pos:46|T_extract_pos:20|snp_pos:37	0	0.06968352	1	0.536821
rs28934573	TP53_rs28934573_ENST00000949117.1|chr17:7674241G>A|-|T_pos:28|T_extract_pos:20|snp_pos:37	0	0.21437708	1	0.6497494
rs28934573	TP53_rs28934573_ENST00000949117.1|chr17:7674241G>A|-|T_pos:30|T_extract_pos:20|snp_pos:37	0	0.16545588	1	0.7876495
rs28934573	TP53_rs28934573_ENST00000949117.1|chr17:7674241G>A|-|T_pos:46|T_extract_pos:20|snp_pos:37	0	0.06968352	1	0.536821
rs28934573	TP53_rs28934573_ENST00000923569.1|chr17:7674241G>A|-|T_pos:28|T_extract_pos:20|snp_pos:37	0	0.21437708	1	0.6497494
rs28934573	TP53_rs28934573_ENST00000923569.1|chr17:7674241G>A|-|T_pos:30|T_extract_pos:20|snp_pos:37	0	0.16545588	1	0.7876495
rs28934573	TP53_rs28934573_ENST00000923569.1|chr17:7674241G>A|-|T_pos:46|T_extract_pos:20|snp_pos:37	0	0.06968352	1	0.536821
rs28934573	TP53_rs28934573_ENST00000923568.1|chr17:7674241G>A|-|T_pos:28|T_extract_pos:20|snp_pos:37	0	0.21437708	1	0.6497494
rs28934573	TP53_rs28934573_ENST00000923568.1|chr17:7674241G>A|-|T_pos:30|T_extract_pos:20|snp_pos:37	0	0.16545588	1	0.7876495
rs28934573	TP53_rs28934573_ENST00000923568.1|chr17:7674241G>A|-|T_pos:46|T_extract_pos:20|snp_pos:37	0	0.06968352	1	0.536821
rs28934573	TP53_rs28934573_ENST00000503591.2|chr17:7674241G>A|-|T_pos:28|T_extract_pos:20|snp_pos:37	0	0.21437708	1	0.6497494
rs28934573	TP53_rs28934573_ENST00000503591.2|chr17:7674241G>A|-|T_pos:30|T_extract_pos:20|snp_pos:37	0	0.16545588	1	0.7876495
rs28934573	TP53_rs28934573_ENST00000503591.2|chr17:7674241G>A|-|T_pos:46|T_extract_pos:20|snp_pos:37	0	0.06968352	1	0.536821
rs28934573	TP53_rs28934573_ENST00000514944.6|chr17:7674241G>A|-|T_pos:28|T_extract_pos:20|snp_pos:37	0	0.21437708	1	0.6497494
rs28934573	TP53_rs28934573_ENST00000514944.6|chr17:7674241G>A|-|T_pos:30|T_extract_pos:20|snp_pos:37	0	0.16545588	1	0.7876495
rs28934573	TP53_rs28934573_ENST00000514944.6|chr17:7674241G>A|-|T_pos:46|T_extract_pos:20|snp_pos:37	0	0.06968352	1	0.536821
rs28934573	TP53_rs28934573_ENST00000445888.6|chr17:7674241G>A|-|T_pos:28|T_extract_pos:20|snp_pos:37	0	0.21437708	1	0.6497494
rs28934573	TP53_rs28934573_ENST00000445888.6|chr17:7674241G>A|-|T_pos:30|T_extract_pos:20|snp_pos:37	0	0.16545588	1	0.7876495
rs28934573	TP53_rs28934573_ENST00000445888.6|chr17:7674241G>A|-|T_pos:46|T_extract_pos:20|snp_pos:37	0	0.06968352	1	0.536821
rs28934573	TP53_rs28934573_ENST00000509690.6|chr17:7674241G>A|-|T_pos:28|T_extract_pos:20|snp_pos:37	0	0.21437708	1	0.6497494
rs28934573	TP53_rs28934573_ENST00000509690.6|chr17:7674241G>A|-|T_pos:30|T_extract_pos:20|snp_pos:37	0	0.16545588	1	0.7876495
rs28934573	TP53_rs28934573_ENST00000509690.6|chr17:7674241G>A|-|T_pos:46|T_extract_pos:20|snp_pos:37	0	0.06968352	1	0.536821
rs28934573	TP53_rs28934573_ENST00000604348.6|chr17:7674241G>A|-|T_pos:28|T_extract_pos:20|snp_pos:37	0	0.21437708	1	0.6497494
rs28934573	TP53_rs28934573_ENST00000604348.6|chr17:7674241G>A|-|T_pos:30|T_extract_pos:20|snp_pos:37	0	0.16545588	1	0.7876495
rs28934573	TP53_rs28934573_ENST00000604348.6|chr17:7674241G>A|-|T_pos:46|T_extract_pos:20|snp_pos:37	0	0.06968352	1	0.536821
rs28934573	TP53_rs28934573_ENST00000619485.4|chr17:7674241G>A|-|T_pos:28|T_extract_pos:20|snp_pos:37	0	0.21437708	1	0.6497494
rs28934573	TP53_rs28934573_ENST00000619485.4|chr17:7674241G>A|-|T_pos:30|T_extract_pos:20|snp_pos:37	0	0.16545588	1	0.7876495
rs28934573	TP53_rs28934573_ENST00000619485.4|chr17:7674241G>A|-|T_pos:46|T_extract_pos:20|snp_pos:37	0	0.06968352	1	0.536821
rs28934573	TP53_rs28934573_ENST00000269305.9|chr17:7674241G>A|-|T_pos:28|T_extract_pos:20|snp_pos:37	0	0.21437708	1	0.6497494
rs28934573	TP53_rs28934573_ENST00000269305.9|chr17:7674241G>A|-|T_pos:30|T_extract_pos:20|snp_pos:37	0	0.16545588	1	0.7876495
rs28934573	TP53_rs28934573_ENST00000269305.9|chr17:7674241G>A|-|T_pos:46|T_extract_pos:20|snp_pos:37	0	0.06968352	1	0.536821
rs28934573	TP53_rs28934573_ENST00000714358.1|chr17:7674241G>A|-|T_pos:28|T_extract_pos:20|snp_pos:37	0	0.21437708	1	0.6497494
rs28934573	TP53_rs28934573_ENST00000714358.1|chr17:7674241G>A|-|T_pos:30|T_extract_pos:20|snp_pos:37	0	0.16545588	1	0.7876495
rs28934573	TP53_rs28934573_ENST00000714358.1|chr17:7674241G>A|-|T_pos:46|T_extract_pos:20|snp_pos:37	0	0.06968352	1	0.536821
rs28934573	TP53_rs28934573_ENST00000714408.1|chr17:7674241G>A|-|T_pos:28|T_extract_pos:20|snp_pos:37	0	0.21437708	1	0.6497494
rs28934573	TP53_rs28934573_ENST00000714408.1|chr17:7674241G>A|-|T_pos:30|T_extract_pos:20|snp_pos:37	0	0.16545588	1	0.7876495
rs28934573	TP53_rs28934573_ENST00000714408.1|chr17:7674241G>A|-|T_pos:46|T_extract_pos:20|snp_pos:37	0	0.06968352	1	0.536821
rs28934573	TP53_rs28934573_ENST00000714409.1|chr17:7674241G>A|-|T_pos:28|T_extract_pos:20|snp_pos:37	0	0.21437708	1	0.6497494
rs28934573	TP53_rs28934573_ENST00000714409.1|chr17:7674241G>A|-|T_pos:30|T_extract_pos:20|snp_pos:37	0	0.16545588	1	0.7876495
rs28934573	TP53_rs28934573_ENST00000714409.1|chr17:7674241G>A|-|T_pos:46|T_extract_pos:20|snp_pos:37	0	0.06968352	1	0.536821
rs28934573	TP53_rs28934573_ENST00000576024.2|chr17:7674241G>A|-|T_pos:28|T_extract_pos:20|snp_pos:37	0	0.21437708	1	0.6497494
rs28934573	TP53_rs28934573_ENST00000576024.2|chr17:7674241G>A|-|T_pos:30|T_extract_pos:20|snp_pos:37	0	0.16545588	1	0.7876495
rs28934573	TP53_rs28934573_ENST00000576024.2|chr17:7674241G>A|-|T_pos:46|T_extract_pos:20|snp_pos:37	0	0.06968352	1	0.536821
rs28934573	TP53_rs28934573_ENST00000923566.1|chr17:7674241G>A|-|T_pos:28|T_extract_pos:20|snp_pos:37	0	0.21437708	1	0.6497494
rs28934573	TP53_rs28934573_ENST00000923566.1|chr17:7674241G>A|-|T_pos:30|T_extract_pos:20|snp_pos:37	0	0.16545588	1	0.7876495
rs28934573	TP53_rs28934573_ENST00000923566.1|chr17:7674241G>A|-|T_pos:46|T_extract_pos:20|snp_pos:37	0	0.06968352	1	0.536821
rs28934573	TP53_rs28934573_ENST00000714359.1|chr17:7674241G>A|-|T_pos:28|T_extract_pos:20|snp_pos:37	0	0.21437708	1	0.6497494
rs28934573	TP53_rs28934573_ENST00000714359.1|chr17:7674241G>A|-|T_pos:30|T_extract_pos:20|snp_pos:37	0	0.16545588	1	0.7876495
rs28934573	TP53_rs28934573_ENST00000714359.1|chr17:7674241G>A|-|T_pos:46|T_extract_pos:20|snp_pos:37	0	0.06968352	1	0.536821
rs28934573	TP53_rs28934573_ENST00000905353.1|chr17:7674241G>A|-|T_pos:28|T_extract_pos:20|snp_pos:37	0	0.21437708	1	0.6497494
rs28934573	TP53_rs28934573_ENST00000905353.1|chr17:7674241G>A|-|T_pos:30|T_extract_pos:20|snp_pos:37	0	0.16545588	1	0.7876495
rs28934573	TP53_rs28934573_ENST00000905353.1|chr17:7674241G>A|-|T_pos:46|T_extract_pos:20|snp_pos:37	0	0.06968352	1	0.536821
rs397516436	TP53_rs397516436_ENST00000413465.6|chr17:7674894G>A|-|T_pos:48|T_extract_pos:20|snp_pos:41	0	0.030780613	1	0.90989274
rs397516436	TP53_rs397516436_ENST00000413465.6|chr17:7674894G>A|-|T_pos:50|T_extract_pos:20|snp_pos:41	0	0.25012493	1	0.9984578
rs397516436	TP53_rs397516436_ENST00000413465.6|chr17:7674894G>A|-|T_pos:53|T_extract_pos:20|snp_pos:41	0	0.2870721	1	0.9995277
rs397516436	TP53_rs397516436_ENST00000413465.6|chr17:7674894G>A|-|T_pos:56|T_extract_pos:20|snp_pos:41	0	0.24970129	1	0.97206557
rs397516436	TP53_rs397516436_ENST00000635293.1|chr17:7674894G>A|-|T_pos:48|T_extract_pos:20|snp_pos:41	0	0.030780613	1	0.90989274
rs397516436	TP53_rs397516436_ENST00000635293.1|chr17:7674894G>A|-|T_pos:50|T_extract_pos:20|snp_pos:41	0	0.25012493	1	0.9984578
rs397516436	TP53_rs397516436_ENST00000635293.1|chr17:7674894G>A|-|T_pos:53|T_extract_pos:20|snp_pos:41	0	0.2870721	1	0.9995277
rs397516436	TP53_rs397516436_ENST00000635293.1|chr17:7674894G>A|-|T_pos:56|T_extract_pos:20|snp_pos:41	0	0.24970129	1	0.97206557
rs397516436	TP53_rs397516436_ENST00000714356.1|chr17:7674894G>A|-|T_pos:48|T_extract_pos:20|snp_pos:41	0	0.030780613	1	0.90989274
rs397516436	TP53_rs397516436_ENST00000714356.1|chr17:7674894G>A|-|T_pos:50|T_extract_pos:20|snp_pos:41	0	0.25012493	1	0.9984578
rs397516436	TP53_rs397516436_ENST00000714356.1|chr17:7674894G>A|-|T_pos:53|T_extract_pos:20|snp_pos:41	0	0.2870721	1	0.9995277
rs397516436	TP53_rs397516436_ENST00000714356.1|chr17:7674894G>A|-|T_pos:56|T_extract_pos:20|snp_pos:41	0	0.24970129	1	0.97206557
rs397516436	TP53_rs397516436_ENST00000359597.8|chr17:7674894G>A|-|T_pos:48|T_extract_pos:20|snp_pos:41	0	0.030780613	1	0.90989274
rs397516436	TP53_rs397516436_ENST00000359597.8|chr17:7674894G>A|-|T_pos:50|T_extract_pos:20|snp_pos:41	0	0.25012493	1	0.9984578
rs397516436	TP53_rs397516436_ENST00000359597.8|chr17:7674894G>A|-|T_pos:53|T_extract_pos:20|snp_pos:41	0	0.2870721	1	0.9995277
rs397516436	TP53_rs397516436_ENST00000359597.8|chr17:7674894G>A|-|T_pos:56|T_extract_pos:20|snp_pos:41	0	0.24970129	1	0.97206557
rs397516436	TP53_rs397516436_ENST00000504290.5|chr17:7674894G>A|-|T_pos:48|T_extract_pos:20|snp_pos:41	0	0.030780613	1	0.90989274
rs397516436	TP53_rs397516436_ENST00000504290.5|chr17:7674894G>A|-|T_pos:50|T_extract_pos:20|snp_pos:41	0	0.25012493	1	0.9984578
rs397516436	TP53_rs397516436_ENST00000504290.5|chr17:7674894G>A|-|T_pos:53|T_extract_pos:20|snp_pos:41	0	0.2870721	1	0.9995277
rs397516436	TP53_rs397516436_ENST00000504290.5|chr17:7674894G>A|-|T_pos:56|T_extract_pos:20|snp_pos:41	0	0.24970129	1	0.97206557
rs397516436	TP53_rs397516436_ENST00000504937.5|chr17:7674894G>A|-|T_pos:48|T_extract_pos:20|snp_pos:41	0	0.030780613	1	0.90989274
rs397516436	TP53_rs397516436_ENST00000504937.5|chr17:7674894G>A|-|T_pos:50|T_extract_pos:20|snp_pos:41	0	0.25012493	1	0.9984578
rs397516436	TP53_rs397516436_ENST00000504937.5|chr17:7674894G>A|-|T_pos:53|T_extract_pos:20|snp_pos:41	0	0.2870721	1	0.9995277
rs397516436	TP53_rs397516436_ENST00000504937.5|chr17:7674894G>A|-|T_pos:56|T_extract_pos:20|snp_pos:41	0	0.24970129	1	0.97206557
rs397516436	TP53_rs397516436_ENST00000510385.5|chr17:7674894G>A|-|T_pos:48|T_extract_pos:20|snp_pos:41	0	0.030780613	1	0.90989274
rs397516436	TP53_rs397516436_ENST00000510385.5|chr17:7674894G>A|-|T_pos:50|T_extract_pos:20|snp_pos:41	0	0.25012493	1	0.9984578
rs397516436	TP53_rs397516436_ENST00000510385.5|chr17:7674894G>A|-|T_pos:53|T_extract_pos:20|snp_pos:41	0	0.2870721	1	0.9995277
rs397516436	TP53_rs397516436_ENST00000510385.5|chr17:7674894G>A|-|T_pos:56|T_extract_pos:20|snp_pos:41	0	0.24970129	1	0.97206557
rs397516436	TP53_rs397516436_ENST00000610623.4|chr17:7674894G>A|-|T_pos:48|T_extract_pos:20|snp_pos:41	0	0.030780613	1	0.90989274
rs397516436	TP53_rs397516436_ENST00000610623.4|chr17:7674894G>A|-|T_pos:50|T_extract_pos:20|snp_pos:41	0	0.25012493	1	0.9984578
rs397516436	TP53_rs397516436_ENST00000610623.4|chr17:7674894G>A|-|T_pos:53|T_extract_pos:20|snp_pos:41	0	0.2870721	1	0.9995277
rs397516436	TP53_rs397516436_ENST00000610623.4|chr17:7674894G>A|-|T_pos:56|T_extract_pos:20|snp_pos:41	0	0.24970129	1	0.97206557
rs397516436	TP53_rs397516436_ENST00000618944.4|chr17:7674894G>A|-|T_pos:48|T_extract_pos:20|snp_pos:41	0	0.030780613	1	0.90989274
rs397516436	TP53_rs397516436_ENST00000618944.4|chr17:7674894G>A|-|T_pos:50|T_extract_pos:20|snp_pos:41	0	0.25012493	1	0.9984578
rs397516436	TP53_rs397516436_ENST00000618944.4|chr17:7674894G>A|-|T_pos:53|T_extract_pos:20|snp_pos:41	0	0.2870721	1	0.9995277
rs397516436	TP53_rs397516436_ENST00000618944.4|chr17:7674894G>A|-|T_pos:56|T_extract_pos:20|snp_pos:41	0	0.24970129	1	0.97206557
rs397516436	TP53_rs397516436_ENST00000619186.4|chr17:7674894G>A|-|T_pos:48|T_extract_pos:20|snp_pos:41	0	0.030780613	1	0.90989274
rs397516436	TP53_rs397516436_ENST00000619186.4|chr17:7674894G>A|-|T_pos:50|T_extract_pos:20|snp_pos:41	0	0.25012493	1	0.9984578
rs397516436	TP53_rs397516436_ENST00000619186.4|chr17:7674894G>A|-|T_pos:53|T_extract_pos:20|snp_pos:41	0	0.2870721	1	0.9995277
rs397516436	TP53_rs397516436_ENST00000619186.4|chr17:7674894G>A|-|T_pos:56|T_extract_pos:20|snp_pos:41	0	0.24970129	1	0.97206557
rs397516436	TP53_rs397516436_ENST00000610292.4|chr17:7674894G>A|-|T_pos:48|T_extract_pos:20|snp_pos:41	0	0.030780613	1	0.90989274
rs397516436	TP53_rs397516436_ENST00000610292.4|chr17:7674894G>A|-|T_pos:50|T_extract_pos:20|snp_pos:41	0	0.25012493	1	0.9984578
rs397516436	TP53_rs397516436_ENST00000610292.4|chr17:7674894G>A|-|T_pos:53|T_extract_pos:20|snp_pos:41	0	0.2870721	1	0.9995277
rs397516436	TP53_rs397516436_ENST00000610292.4|chr17:7674894G>A|-|T_pos:56|T_extract_pos:20|snp_pos:41	0	0.24970129	1	0.97206557
rs397516436	TP53_rs397516436_ENST00000620739.4|chr17:7674894G>A|-|T_pos:48|T_extract_pos:20|snp_pos:41	0	0.030780613	1	0.90989274
rs397516436	TP53_rs397516436_ENST00000620739.4|chr17:7674894G>A|-|T_pos:50|T_extract_pos:20|snp_pos:41	0	0.25012493	1	0.9984578
rs397516436	TP53_rs397516436_ENST00000620739.4|chr17:7674894G>A|-|T_pos:53|T_extract_pos:20|snp_pos:41	0	0.2870721	1	0.9995277
rs397516436	TP53_rs397516436_ENST00000620739.4|chr17:7674894G>A|-|T_pos:56|T_extract_pos:20|snp_pos:41	0	0.24970129	1	0.97206557
rs397516436	TP53_rs397516436_ENST00000420246.6|chr17:7674894G>A|-|T_pos:48|T_extract_pos:20|snp_pos:41	0	0.030780613	1	0.90989274
rs397516436	TP53_rs397516436_ENST00000420246.6|chr17:7674894G>A|-|T_pos:50|T_extract_pos:20|snp_pos:41	0	0.25012493	1	0.9984578
rs397516436	TP53_rs397516436_ENST00000420246.6|chr17:7674894G>A|-|T_pos:53|T_extract_pos:20|snp_pos:41	0	0.2870721	1	0.9995277
rs397516436	TP53_rs397516436_ENST00000420246.6|chr17:7674894G>A|-|T_pos:56|T_extract_pos:20|snp_pos:41	0	0.24970129	1	0.97206557
rs397516436	TP53_rs397516436_ENST00000455263.6|chr17:7674894G>A|-|T_pos:48|T_extract_pos:20|snp_pos:41	0	0.030780613	1	0.90989274
rs397516436	TP53_rs397516436_ENST00000455263.6|chr17:7674894G>A|-|T_pos:50|T_extract_pos:20|snp_pos:41	0	0.25012493	1	0.9984578
rs397516436	TP53_rs397516436_ENST00000455263.6|chr17:7674894G>A|-|T_pos:53|T_extract_pos:20|snp_pos:41	0	0.2870721	1	0.9995277
rs397516436	TP53_rs397516436_ENST00000455263.6|chr17:7674894G>A|-|T_pos:56|T_extract_pos:20|snp_pos:41	0	0.24970129	1	0.97206557
rs397516436	TP53_rs397516436_ENST00000610538.4|chr17:7674894G>A|-|T_pos:48|T_extract_pos:20|snp_pos:41	0	0.030780613	1	0.90989274
rs397516436	TP53_rs397516436_ENST00000610538.4|chr17:7674894G>A|-|T_pos:50|T_extract_pos:20|snp_pos:41	0	0.25012493	1	0.9984578
rs397516436	TP53_rs397516436_ENST00000610538.4|chr17:7674894G>A|-|T_pos:53|T_extract_pos:20|snp_pos:41	0	0.2870721	1	0.9995277
rs397516436	TP53_rs397516436_ENST00000610538.4|chr17:7674894G>A|-|T_pos:56|T_extract_pos:20|snp_pos:41	0	0.24970129	1	0.97206557
rs397516436	TP53_rs397516436_ENST00000622645.4|chr17:7674894G>A|-|T_pos:48|T_extract_pos:20|snp_pos:41	0	0.030780613	1	0.90989274
rs397516436	TP53_rs397516436_ENST00000622645.4|chr17:7674894G>A|-|T_pos:50|T_extract_pos:20|snp_pos:41	0	0.25012493	1	0.9984578
rs397516436	TP53_rs397516436_ENST00000622645.4|chr17:7674894G>A|-|T_pos:53|T_extract_pos:20|snp_pos:41	0	0.2870721	1	0.9995277
rs397516436	TP53_rs397516436_ENST00000622645.4|chr17:7674894G>A|-|T_pos:56|T_extract_pos:20|snp_pos:41	0	0.24970129	1	0.97206557
rs397516436	TP53_rs397516436_ENST00000714357.1|chr17:7674894G>A|-|T_pos:48|T_extract_pos:20|snp_pos:41	0	0.030780613	1	0.90989274
rs397516436	TP53_rs397516436_ENST00000714357.1|chr17:7674894G>A|-|T_pos:50|T_extract_pos:20|snp_pos:41	0	0.25012493	1	0.9984578
rs397516436	TP53_rs397516436_ENST00000714357.1|chr17:7674894G>A|-|T_pos:53|T_extract_pos:20|snp_pos:41	0	0.2870721	1	0.9995277
rs397516436	TP53_rs397516436_ENST00000714357.1|chr17:7674894G>A|-|T_pos:56|T_extract_pos:20|snp_pos:41	0	0.24970129	1	0.97206557
rs397516436	TP53_rs397516436_ENST00000508793.6|chr17:7674894G>A|-|T_pos:48|T_extract_pos:20|snp_pos:41	0	0.030780613	1	0.90989274
rs397516436	TP53_rs397516436_ENST00000508793.6|chr17:7674894G>A|-|T_pos:50|T_extract_pos:20|snp_pos:41	0	0.25012493	1	0.9984578
rs397516436	TP53_rs397516436_ENST00000508793.6|chr17:7674894G>A|-|T_pos:53|T_extract_pos:20|snp_pos:41	0	0.2870721	1	0.9995277
rs397516436	TP53_rs397516436_ENST00000508793.6|chr17:7674894G>A|-|T_pos:56|T_extract_pos:20|snp_pos:41	0	0.24970129	1	0.97206557
rs397516436	TP53_rs397516436_ENST00000923567.1|chr17:7674894G>A|-|T_pos:48|T_extract_pos:20|snp_pos:41	0	0.030780613	1	0.90989274
rs397516436	TP53_rs397516436_ENST00000923567.1|chr17:7674894G>A|-|T_pos:50|T_extract_pos:20|snp_pos:41	0	0.25012493	1	0.9984578
rs397516436	TP53_rs397516436_ENST00000923567.1|chr17:7674894G>A|-|T_pos:53|T_extract_pos:20|snp_pos:41	0	0.2870721	1	0.9995277
rs397516436	TP53_rs397516436_ENST00000923567.1|chr17:7674894G>A|-|T_pos:56|T_extract_pos:20|snp_pos:41	0	0.24970129	1	0.97206557
rs397516436	TP53_rs397516436_ENST00000949117.1|chr17:7674894G>A|-|T_pos:48|T_extract_pos:20|snp_pos:41	0	0.030780613	1	0.90989274
rs397516436	TP53_rs397516436_ENST00000949117.1|chr17:7674894G>A|-|T_pos:50|T_extract_pos:20|snp_pos:41	0	0.25012493	1	0.9984578
rs397516436	TP53_rs397516436_ENST00000949117.1|chr17:7674894G>A|-|T_pos:53|T_extract_pos:20|snp_pos:41	0	0.2870721	1	0.9995277
rs397516436	TP53_rs397516436_ENST00000949117.1|chr17:7674894G>A|-|T_pos:56|T_extract_pos:20|snp_pos:41	0	0.24970129	1	0.97206557
rs397516436	TP53_rs397516436_ENST00000923569.1|chr17:7674894G>A|-|T_pos:48|T_extract_pos:20|snp_pos:41	0	0.030780613	1	0.90989274
rs397516436	TP53_rs397516436_ENST00000923569.1|chr17:7674894G>A|-|T_pos:50|T_extract_pos:20|snp_pos:41	0	0.25012493	1	0.9984578
rs397516436	TP53_rs397516436_ENST00000923569.1|chr17:7674894G>A|-|T_pos:53|T_extract_pos:20|snp_pos:41	0	0.2870721	1	0.9995277
rs397516436	TP53_rs397516436_ENST00000923569.1|chr17:7674894G>A|-|T_pos:56|T_extract_pos:20|snp_pos:41	0	0.24970129	1	0.97206557
rs397516436	TP53_rs397516436_ENST00000923568.1|chr17:7674894G>A|-|T_pos:48|T_extract_pos:20|snp_pos:41	0	0.030780613	1	0.90989274
rs397516436	TP53_rs397516436_ENST00000923568.1|chr17:7674894G>A|-|T_pos:50|T_extract_pos:20|snp_pos:41	0	0.25012493	1	0.9984578
rs397516436	TP53_rs397516436_ENST00000923568.1|chr17:7674894G>A|-|T_pos:53|T_extract_pos:20|snp_pos:41	0	0.2870721	1	0.9995277
rs397516436	TP53_rs397516436_ENST00000923568.1|chr17:7674894G>A|-|T_pos:56|T_extract_pos:20|snp_pos:41	0	0.24970129	1	0.97206557
rs397516436	TP53_rs397516436_ENST00000503591.2|chr17:7674894G>A|-|T_pos:48|T_extract_pos:20|snp_pos:41	0	0.030780613	1	0.90989274
rs397516436	TP53_rs397516436_ENST00000503591.2|chr17:7674894G>A|-|T_pos:50|T_extract_pos:20|snp_pos:41	0	0.25012493	1	0.9984578
rs397516436	TP53_rs397516436_ENST00000503591.2|chr17:7674894G>A|-|T_pos:53|T_extract_pos:20|snp_pos:41	0	0.2870721	1	0.9995277
rs397516436	TP53_rs397516436_ENST00000503591.2|chr17:7674894G>A|-|T_pos:56|T_extract_pos:20|snp_pos:41	0	0.24970129	1	0.97206557
rs397516436	TP53_rs397516436_ENST00000514944.6|chr17:7674894G>A|-|T_pos:48|T_extract_pos:20|snp_pos:41	0	0.030780613	1	0.90989274
rs397516436	TP53_rs397516436_ENST00000514944.6|chr17:7674894G>A|-|T_pos:50|T_extract_pos:20|snp_pos:41	0	0.25012493	1	0.9984578
rs397516436	TP53_rs397516436_ENST00000514944.6|chr17:7674894G>A|-|T_pos:53|T_extract_pos:20|snp_pos:41	0	0.2870721	1	0.9995277
rs397516436	TP53_rs397516436_ENST00000514944.6|chr17:7674894G>A|-|T_pos:56|T_extract_pos:20|snp_pos:41	0	0.24970129	1	0.97206557
rs397516436	TP53_rs397516436_ENST00000445888.6|chr17:7674894G>A|-|T_pos:48|T_extract_pos:20|snp_pos:41	0	0.030780613	1	0.90989274
rs397516436	TP53_rs397516436_ENST00000445888.6|chr17:7674894G>A|-|T_pos:50|T_extract_pos:20|snp_pos:41	0	0.25012493	1	0.9984578
rs397516436	TP53_rs397516436_ENST00000445888.6|chr17:7674894G>A|-|T_pos:53|T_extract_pos:20|snp_pos:41	0	0.2870721	1	0.9995277
rs397516436	TP53_rs397516436_ENST00000445888.6|chr17:7674894G>A|-|T_pos:56|T_extract_pos:20|snp_pos:41	0	0.24970129	1	0.97206557
rs397516436	TP53_rs397516436_ENST00000509690.6|chr17:7674894G>A|-|T_pos:48|T_extract_pos:20|snp_pos:41	0	0.030780613	1	0.90989274
rs397516436	TP53_rs397516436_ENST00000509690.6|chr17:7674894G>A|-|T_pos:50|T_extract_pos:20|snp_pos:41	0	0.25012493	1	0.9984578
rs397516436	TP53_rs397516436_ENST00000509690.6|chr17:7674894G>A|-|T_pos:53|T_extract_pos:20|snp_pos:41	0	0.2870721	1	0.9995277
rs397516436	TP53_rs397516436_ENST00000509690.6|chr17:7674894G>A|-|T_pos:56|T_extract_pos:20|snp_pos:41	0	0.24970129	1	0.97206557
rs397516436	TP53_rs397516436_ENST00000604348.6|chr17:7674894G>A|-|T_pos:48|T_extract_pos:20|snp_pos:41	0	0.030780613	1	0.90989274
rs397516436	TP53_rs397516436_ENST00000604348.6|chr17:7674894G>A|-|T_pos:50|T_extract_pos:20|snp_pos:41	0	0.25012493	1	0.9984578
rs397516436	TP53_rs397516436_ENST00000604348.6|chr17:7674894G>A|-|T_pos:53|T_extract_pos:20|snp_pos:41	0	0.2870721	1	0.9995277
rs397516436	TP53_rs397516436_ENST00000604348.6|chr17:7674894G>A|-|T_pos:56|T_extract_pos:20|snp_pos:41	0	0.24970129	1	0.97206557
rs397516436	TP53_rs397516436_ENST00000619485.4|chr17:7674894G>A|-|T_pos:48|T_extract_pos:20|snp_pos:41	0	0.030780613	1	0.90989274
rs397516436	TP53_rs397516436_ENST00000619485.4|chr17:7674894G>A|-|T_pos:50|T_extract_pos:20|snp_pos:41	0	0.25012493	1	0.9984578
rs397516436	TP53_rs397516436_ENST00000619485.4|chr17:7674894G>A|-|T_pos:53|T_extract_pos:20|snp_pos:41	0	0.2870721	1	0.9995277
rs397516436	TP53_rs397516436_ENST00000619485.4|chr17:7674894G>A|-|T_pos:56|T_extract_pos:20|snp_pos:41	0	0.24970129	1	0.97206557
rs397516436	TP53_rs397516436_ENST00000269305.9|chr17:7674894G>A|-|T_pos:48|T_extract_pos:20|snp_pos:41	0	0.030780613	1	0.90989274
rs397516436	TP53_rs397516436_ENST00000269305.9|chr17:7674894G>A|-|T_pos:50|T_extract_pos:20|snp_pos:41	0	0.25012493	1	0.9984578
rs397516436	TP53_rs397516436_ENST00000269305.9|chr17:7674894G>A|-|T_pos:53|T_extract_pos:20|snp_pos:41	0	0.2870721	1	0.9995277
rs397516436	TP53_rs397516436_ENST00000269305.9|chr17:7674894G>A|-|T_pos:56|T_extract_pos:20|snp_pos:41	0	0.24970129	1	0.97206557
rs397516436	TP53_rs397516436_ENST00000714358.1|chr17:7674894G>A|-|T_pos:48|T_extract_pos:20|snp_pos:41	0	0.030780613	1	0.90989274
rs397516436	TP53_rs397516436_ENST00000714358.1|chr17:7674894G>A|-|T_pos:50|T_extract_pos:20|snp_pos:41	0	0.25012493	1	0.9984578
rs397516436	TP53_rs397516436_ENST00000714358.1|chr17:7674894G>A|-|T_pos:53|T_extract_pos:20|snp_pos:41	0	0.2870721	1	0.9995277
rs397516436	TP53_rs397516436_ENST00000714358.1|chr17:7674894G>A|-|T_pos:56|T_extract_pos:20|snp_pos:41	0	0.24970129	1	0.97206557
rs397516436	TP53_rs397516436_ENST00000714408.1|chr17:7674894G>A|-|T_pos:48|T_extract_pos:20|snp_pos:41	0	0.030780613	1	0.90989274
rs397516436	TP53_rs397516436_ENST00000714408.1|chr17:7674894G>A|-|T_pos:50|T_extract_pos:20|snp_pos:41	0	0.25012493	1	0.9984578
rs397516436	TP53_rs397516436_ENST00000714408.1|chr17:7674894G>A|-|T_pos:53|T_extract_pos:20|snp_pos:41	0	0.2870721	1	0.9995277
rs397516436	TP53_rs397516436_ENST00000714408.1|chr17:7674894G>A|-|T_pos:56|T_extract_pos:20|snp_pos:41	0	0.24970129	1	0.97206557
rs397516436	TP53_rs397516436_ENST00000714409.1|chr17:7674894G>A|-|T_pos:48|T_extract_pos:20|snp_pos:41	0	0.030780613	1	0.90989274
rs397516436	TP53_rs397516436_ENST00000714409.1|chr17:7674894G>A|-|T_pos:50|T_extract_pos:20|snp_pos:41	0	0.25012493	1	0.9984578
rs397516436	TP53_rs397516436_ENST00000714409.1|chr17:7674894G>A|-|T_pos:53|T_extract_pos:20|snp_pos:41	0	0.2870721	1	0.9995277
rs397516436	TP53_rs397516436_ENST00000714409.1|chr17:7674894G>A|-|T_pos:56|T_extract_pos:20|snp_pos:41	0	0.24970129	1	0.97206557
rs397516436	TP53_rs397516436_ENST00000576024.2|chr17:7674894G>A|-|T_pos:48|T_extract_pos:20|snp_pos:41	0	0.030780613	1	0.90989274
rs397516436	TP53_rs397516436_ENST00000576024.2|chr17:7674894G>A|-|T_pos:50|T_extract_pos:20|snp_pos:41	0	0.25012493	1	0.9984578
rs397516436	TP53_rs397516436_ENST00000576024.2|chr17:7674894G>A|-|T_pos:53|T_extract_pos:20|snp_pos:41	0	0.2870721	1	0.9995277
rs397516436	TP53_rs397516436_ENST00000576024.2|chr17:7674894G>A|-|T_pos:56|T_extract_pos:20|snp_pos:41	0	0.24970129	1	0.97206557
rs397516436	TP53_rs397516436_ENST00000923566.1|chr17:7674894G>A|-|T_pos:48|T_extract_pos:20|snp_pos:41	0	0.030780613	1	0.90989274
rs397516436	TP53_rs397516436_ENST00000923566.1|chr17:7674894G>A|-|T_pos:50|T_extract_pos:20|snp_pos:41	0	0.25012493	1	0.9984578
rs397516436	TP53_rs397516436_ENST00000923566.1|chr17:7674894G>A|-|T_pos:53|T_extract_pos:20|snp_pos:41	0	0.2870721	1	0.9995277
rs397516436	TP53_rs397516436_ENST00000923566.1|chr17:7674894G>A|-|T_pos:56|T_extract_pos:20|snp_pos:41	0	0.24970129	1	0.97206557
rs397516436	TP53_rs397516436_ENST00000714359.1|chr17:7674894G>A|-|T_pos:48|T_extract_pos:20|snp_pos:41	0	0.030780613	1	0.90989274
rs397516436	TP53_rs397516436_ENST00000714359.1|chr17:7674894G>A|-|T_pos:50|T_extract_pos:20|snp_pos:41	0	0.25012493	1	0.9984578
rs397516436	TP53_rs397516436_ENST00000714359.1|chr17:7674894G>A|-|T_pos:53|T_extract_pos:20|snp_pos:41	0	0.2870721	1	0.9995277
rs397516436	TP53_rs397516436_ENST00000714359.1|chr17:7674894G>A|-|T_pos:56|T_extract_pos:20|snp_pos:41	0	0.24970129	1	0.97206557
rs397516436	TP53_rs397516436_ENST00000905353.1|chr17:7674894G>A|-|T_pos:48|T_extract_pos:20|snp_pos:41	0	0.030780613	1	0.90989274
rs397516436	TP53_rs397516436_ENST00000905353.1|chr17:7674894G>A|-|T_pos:50|T_extract_pos:20|snp_pos:41	0	0.25012493	1	0.9984578
rs397516436	TP53_rs397516436_ENST00000905353.1|chr17:7674894G>A|-|T_pos:53|T_extract_pos:20|snp_pos:41	0	0.2870721	1	0.9995277
rs397516436	TP53_rs397516436_ENST00000905353.1|chr17:7674894G>A|-|T_pos:56|T_extract_pos:20|snp_pos:41	0	0.24970129	1	0.97206557
rs397516436	TP53_rs397516436_ENST00000505014.5|chr17:7674894G>A|-|T_pos:48|T_extract_pos:20|snp_pos:41	0	0.030780613	1	0.90989274
rs397516436	TP53_rs397516436_ENST00000505014.5|chr17:7674894G>A|-|T_pos:50|T_extract_pos:20|snp_pos:41	0	0.25012493	1	0.9984578
rs397516436	TP53_rs397516436_ENST00000505014.5|chr17:7674894G>A|-|T_pos:53|T_extract_pos:20|snp_pos:41	0	0.2870721	1	0.9995277
rs397516436	TP53_rs397516436_ENST00000505014.5|chr17:7674894G>A|-|T_pos:56|T_extract_pos:20|snp_pos:41	0	0.24970129	1	0.97206557
rs760043106	TP53_rs760043106_ENST00000413465.6|chr17:7674947A>G|-|T_pos:57|T_extract_pos:20|snp_pos:39	0	0.27196336	1	0.947299
rs760043106	TP53_rs760043106_ENST00000635293.1|chr17:7674947A>G|-|T_pos:57|T_extract_pos:20|snp_pos:39	0	0.27196336	1	0.947299
rs760043106	TP53_rs760043106_ENST00000714356.1|chr17:7674947A>G|-|T_pos:57|T_extract_pos:20|snp_pos:39	0	0.27196336	1	0.947299
rs760043106	TP53_rs760043106_ENST00000359597.8|chr17:7674947A>G|-|T_pos:57|T_extract_pos:20|snp_pos:39	0	0.27196336	1	0.947299
rs760043106	TP53_rs760043106_ENST00000504290.5|chr17:7674947A>G|-|T_pos:57|T_extract_pos:20|snp_pos:39	0	0.27196336	1	0.947299
rs760043106	TP53_rs760043106_ENST00000504937.5|chr17:7674947A>G|-|T_pos:57|T_extract_pos:20|snp_pos:39	0	0.27196336	1	0.947299
rs760043106	TP53_rs760043106_ENST00000510385.5|chr17:7674947A>G|-|T_pos:57|T_extract_pos:20|snp_pos:39	0	0.27196336	1	0.947299
rs760043106	TP53_rs760043106_ENST00000610623.4|chr17:7674947A>G|-|T_pos:57|T_extract_pos:20|snp_pos:39	0	0.27196336	1	0.947299
rs760043106	TP53_rs760043106_ENST00000618944.4|chr17:7674947A>G|-|T_pos:57|T_extract_pos:20|snp_pos:39	0	0.27196336	1	0.947299
rs760043106	TP53_rs760043106_ENST00000619186.4|chr17:7674947A>G|-|T_pos:57|T_extract_pos:20|snp_pos:39	0	0.27196336	1	0.947299
rs760043106	TP53_rs760043106_ENST00000610292.4|chr17:7674947A>G|-|T_pos:57|T_extract_pos:20|snp_pos:39	0	0.27196336	1	0.947299
rs760043106	TP53_rs760043106_ENST00000620739.4|chr17:7674947A>G|-|T_pos:57|T_extract_pos:20|snp_pos:39	0	0.27196336	1	0.947299
rs760043106	TP53_rs760043106_ENST00000420246.6|chr17:7674947A>G|-|T_pos:57|T_extract_pos:20|snp_pos:39	0	0.27196336	1	0.947299
rs760043106	TP53_rs760043106_ENST00000455263.6|chr17:7674947A>G|-|T_pos:57|T_extract_pos:20|snp_pos:39	0	0.27196336	1	0.947299
rs760043106	TP53_rs760043106_ENST00000610538.4|chr17:7674947A>G|-|T_pos:57|T_extract_pos:20|snp_pos:39	0	0.27196336	1	0.947299
rs760043106	TP53_rs760043106_ENST00000622645.4|chr17:7674947A>G|-|T_pos:57|T_extract_pos:20|snp_pos:39	0	0.27196336	1	0.947299
rs760043106	TP53_rs760043106_ENST00000714357.1|chr17:7674947A>G|-|T_pos:57|T_extract_pos:20|snp_pos:39	0	0.27196336	1	0.947299
rs760043106	TP53_rs760043106_ENST00000508793.6|chr17:7674947A>G|-|T_pos:57|T_extract_pos:20|snp_pos:39	0	0.27196336	1	0.947299
rs760043106	TP53_rs760043106_ENST00000923567.1|chr17:7674947A>G|-|T_pos:57|T_extract_pos:20|snp_pos:39	0	0.27196336	1	0.947299
rs760043106	TP53_rs760043106_ENST00000949117.1|chr17:7674947A>G|-|T_pos:57|T_extract_pos:20|snp_pos:39	0	0.27196336	1	0.947299
rs760043106	TP53_rs760043106_ENST00000923569.1|chr17:7674947A>G|-|T_pos:57|T_extract_pos:20|snp_pos:39	0	0.27196336	1	0.947299
rs760043106	TP53_rs760043106_ENST00000923568.1|chr17:7674947A>G|-|T_pos:57|T_extract_pos:20|snp_pos:39	0	0.27196336	1	0.947299
rs760043106	TP53_rs760043106_ENST00000503591.2|chr17:7674947A>G|-|T_pos:57|T_extract_pos:20|snp_pos:39	0	0.27196336	1	0.947299
rs760043106	TP53_rs760043106_ENST00000514944.6|chr17:7674947A>G|-|T_pos:57|T_extract_pos:20|snp_pos:39	0	0.27196336	1	0.947299
rs760043106	TP53_rs760043106_ENST00000445888.6|chr17:7674947A>G|-|T_pos:57|T_extract_pos:20|snp_pos:39	0	0.27196336	1	0.947299
rs760043106	TP53_rs760043106_ENST00000509690.6|chr17:7674947A>G|-|T_pos:57|T_extract_pos:20|snp_pos:39	0	0.27196336	1	0.947299
rs760043106	TP53_rs760043106_ENST00000604348.6|chr17:7674947A>G|-|T_pos:57|T_extract_pos:20|snp_pos:39	0	0.27196336	1	0.947299
rs760043106	TP53_rs760043106_ENST00000619485.4|chr17:7674947A>G|-|T_pos:57|T_extract_pos:20|snp_pos:39	0	0.27196336	1	0.947299
rs760043106	TP53_rs760043106_ENST00000269305.9|chr17:7674947A>G|-|T_pos:57|T_extract_pos:20|snp_pos:39	0	0.27196336	1	0.947299
rs760043106	TP53_rs760043106_ENST00000714358.1|chr17:7674947A>G|-|T_pos:57|T_extract_pos:20|snp_pos:39	0	0.27196336	1	0.947299
rs760043106	TP53_rs760043106_ENST00000714408.1|chr17:7674947A>G|-|T_pos:57|T_extract_pos:20|snp_pos:39	0	0.27196336	1	0.947299
rs760043106	TP53_rs760043106_ENST00000714409.1|chr17:7674947A>G|-|T_pos:57|T_extract_pos:20|snp_pos:39	0	0.27196336	1	0.947299
rs760043106	TP53_rs760043106_ENST00000576024.2|chr17:7674947A>G|-|T_pos:57|T_extract_pos:20|snp_pos:39	0	0.27196336	1	0.947299
rs760043106	TP53_rs760043106_ENST00000923566.1|chr17:7674947A>G|-|T_pos:57|T_extract_pos:20|snp_pos:39	0	0.27196336	1	0.947299
rs760043106	TP53_rs760043106_ENST00000714359.1|chr17:7674947A>G|-|T_pos:57|T_extract_pos:20|snp_pos:39	0	0.27196336	1	0.947299
rs760043106	TP53_rs760043106_ENST00000905353.1|chr17:7674947A>G|-|T_pos:57|T_extract_pos:20|snp_pos:39	0	0.27196336	1	0.947299
rs760043106	TP53_rs760043106_ENST00000505014.5|chr17:7674947A>G|-|T_pos:57|T_extract_pos:20|snp_pos:39	0	0.27196336	1	0.947299
rs587780071	TP53_rs587780071_ENST00000413465.6|chr17:7674951G>A|-|T_pos:23|T_extract_pos:20|snp_pos:36	0	0.16623673	1	0.64978856
rs587780071	TP53_rs587780071_ENST00000635293.1|chr17:7674951G>A|-|T_pos:23|T_extract_pos:20|snp_pos:36	0	0.16623673	1	0.64978856
rs587780071	TP53_rs587780071_ENST00000714356.1|chr17:7674951G>A|-|T_pos:23|T_extract_pos:20|snp_pos:36	0	0.16623673	1	0.64978856
rs587780071	TP53_rs587780071_ENST00000359597.8|chr17:7674951G>A|-|T_pos:23|T_extract_pos:20|snp_pos:36	0	0.16623673	1	0.64978856
rs587780071	TP53_rs587780071_ENST00000504290.5|chr17:7674951G>A|-|T_pos:23|T_extract_pos:20|snp_pos:36	0	0.16623673	1	0.64978856
rs587780071	TP53_rs587780071_ENST00000504937.5|chr17:7674951G>A|-|T_pos:23|T_extract_pos:20|snp_pos:36	0	0.16623673	1	0.64978856
rs587780071	TP53_rs587780071_ENST00000510385.5|chr17:7674951G>A|-|T_pos:23|T_extract_pos:20|snp_pos:36	0	0.16623673	1	0.64978856
rs587780071	TP53_rs587780071_ENST00000610623.4|chr17:7674951G>A|-|T_pos:23|T_extract_pos:20|snp_pos:36	0	0.16623673	1	0.64978856
rs587780071	TP53_rs587780071_ENST00000618944.4|chr17:7674951G>A|-|T_pos:23|T_extract_pos:20|snp_pos:36	0	0.16623673	1	0.64978856
rs587780071	TP53_rs587780071_ENST00000619186.4|chr17:7674951G>A|-|T_pos:23|T_extract_pos:20|snp_pos:36	0	0.16623673	1	0.64978856
rs587780071	TP53_rs587780071_ENST00000610292.4|chr17:7674951G>A|-|T_pos:23|T_extract_pos:20|snp_pos:36	0	0.16623673	1	0.64978856
rs587780071	TP53_rs587780071_ENST00000620739.4|chr17:7674951G>A|-|T_pos:23|T_extract_pos:20|snp_pos:36	0	0.16623673	1	0.64978856
rs587780071	TP53_rs587780071_ENST00000420246.6|chr17:7674951G>A|-|T_pos:23|T_extract_pos:20|snp_pos:36	0	0.16623673	1	0.64978856
rs587780071	TP53_rs587780071_ENST00000455263.6|chr17:7674951G>A|-|T_pos:23|T_extract_pos:20|snp_pos:36	0	0.16623673	1	0.64978856
rs587780071	TP53_rs587780071_ENST00000610538.4|chr17:7674951G>A|-|T_pos:23|T_extract_pos:20|snp_pos:36	0	0.16623673	1	0.64978856
rs587780071	TP53_rs587780071_ENST00000622645.4|chr17:7674951G>A|-|T_pos:23|T_extract_pos:20|snp_pos:36	0	0.16623673	1	0.64978856
rs587780071	TP53_rs587780071_ENST00000714357.1|chr17:7674951G>A|-|T_pos:23|T_extract_pos:20|snp_pos:36	0	0.16623673	1	0.64978856
rs587780071	TP53_rs587780071_ENST00000508793.6|chr17:7674951G>A|-|T_pos:23|T_extract_pos:20|snp_pos:36	0	0.16623673	1	0.64978856
rs587780071	TP53_rs587780071_ENST00000923567.1|chr17:7674951G>A|-|T_pos:23|T_extract_pos:20|snp_pos:36	0	0.16623673	1	0.64978856
rs587780071	TP53_rs587780071_ENST00000949117.1|chr17:7674951G>A|-|T_pos:23|T_extract_pos:20|snp_pos:36	0	0.16623673	1	0.64978856
rs587780071	TP53_rs587780071_ENST00000923569.1|chr17:7674951G>A|-|T_pos:23|T_extract_pos:20|snp_pos:36	0	0.16623673	1	0.64978856
rs587780071	TP53_rs587780071_ENST00000923568.1|chr17:7674951G>A|-|T_pos:23|T_extract_pos:20|snp_pos:36	0	0.16623673	1	0.64978856
rs587780071	TP53_rs587780071_ENST00000503591.2|chr17:7674951G>A|-|T_pos:23|T_extract_pos:20|snp_pos:36	0	0.16623673	1	0.64978856
rs587780071	TP53_rs587780071_ENST00000514944.6|chr17:7674951G>A|-|T_pos:23|T_extract_pos:20|snp_pos:36	0	0.16623673	1	0.64978856
rs587780071	TP53_rs587780071_ENST00000445888.6|chr17:7674951G>A|-|T_pos:23|T_extract_pos:20|snp_pos:36	0	0.16623673	1	0.64978856
rs587780071	TP53_rs587780071_ENST00000509690.6|chr17:7674951G>A|-|T_pos:23|T_extract_pos:20|snp_pos:36	0	0.16623673	1	0.64978856
rs587780071	TP53_rs587780071_ENST00000604348.6|chr17:7674951G>A|-|T_pos:23|T_extract_pos:20|snp_pos:36	0	0.16623673	1	0.64978856
rs587780071	TP53_rs587780071_ENST00000619485.4|chr17:7674951G>A|-|T_pos:23|T_extract_pos:20|snp_pos:36	0	0.16623673	1	0.64978856
rs587780071	TP53_rs587780071_ENST00000269305.9|chr17:7674951G>A|-|T_pos:23|T_extract_pos:20|snp_pos:36	0	0.16623673	1	0.64978856
rs587780071	TP53_rs587780071_ENST00000714358.1|chr17:7674951G>A|-|T_pos:23|T_extract_pos:20|snp_pos:36	0	0.16623673	1	0.64978856
rs587780071	TP53_rs587780071_ENST00000714408.1|chr17:7674951G>A|-|T_pos:23|T_extract_pos:20|snp_pos:36	0	0.16623673	1	0.64978856
rs587780071	TP53_rs587780071_ENST00000714409.1|chr17:7674951G>A|-|T_pos:23|T_extract_pos:20|snp_pos:36	0	0.16623673	1	0.64978856
rs587780071	TP53_rs587780071_ENST00000576024.2|chr17:7674951G>A|-|T_pos:23|T_extract_pos:20|snp_pos:36	0	0.16623673	1	0.64978856
rs587780071	TP53_rs587780071_ENST00000923566.1|chr17:7674951G>A|-|T_pos:23|T_extract_pos:20|snp_pos:36	0	0.16623673	1	0.64978856
rs587780071	TP53_rs587780071_ENST00000714359.1|chr17:7674951G>A|-|T_pos:23|T_extract_pos:20|snp_pos:36	0	0.16623673	1	0.64978856
rs587780071	TP53_rs587780071_ENST00000905353.1|chr17:7674951G>A|-|T_pos:23|T_extract_pos:20|snp_pos:36	0	0.16623673	1	0.64978856
rs587780071	TP53_rs587780071_ENST00000505014.5|chr17:7674951G>A|-|T_pos:23|T_extract_pos:20|snp_pos:36	0	0.16623673	1	0.64978856
rs866380588	TP53_rs866380588_ENST00000413465.6|chr17:7674957G>A|-|T_pos:45|T_extract_pos:20|snp_pos:42	1	0.64921045	0	0.06404242
rs866380588	TP53_rs866380588_ENST00000413465.6|chr17:7674957G>A|-|T_pos:48|T_extract_pos:20|snp_pos:42	1	0.99581957	0	0.44591466
rs866380588	TP53_rs866380588_ENST00000413465.6|chr17:7674957G>A|-|T_pos:50|T_extract_pos:20|snp_pos:42	1	0.98288083	0	0.1142835
rs866380588	TP53_rs866380588_ENST00000635293.1|chr17:7674957G>A|-|T_pos:45|T_extract_pos:20|snp_pos:42	1	0.64921045	0	0.06404242
rs866380588	TP53_rs866380588_ENST00000635293.1|chr17:7674957G>A|-|T_pos:48|T_extract_pos:20|snp_pos:42	1	0.99581957	0	0.44591466
rs866380588	TP53_rs866380588_ENST00000635293.1|chr17:7674957G>A|-|T_pos:50|T_extract_pos:20|snp_pos:42	1	0.98288083	0	0.1142835
rs866380588	TP53_rs866380588_ENST00000714356.1|chr17:7674957G>A|-|T_pos:45|T_extract_pos:20|snp_pos:42	1	0.64921045	0	0.06404242
rs866380588	TP53_rs866380588_ENST00000714356.1|chr17:7674957G>A|-|T_pos:48|T_extract_pos:20|snp_pos:42	1	0.99581957	0	0.44591466
rs866380588	TP53_rs866380588_ENST00000714356.1|chr17:7674957G>A|-|T_pos:50|T_extract_pos:20|snp_pos:42	1	0.98288083	0	0.1142835
rs866380588	TP53_rs866380588_ENST00000359597.8|chr17:7674957G>A|-|T_pos:45|T_extract_pos:20|snp_pos:42	1	0.64921045	0	0.06404242
rs866380588	TP53_rs866380588_ENST00000359597.8|chr17:7674957G>A|-|T_pos:48|T_extract_pos:20|snp_pos:42	1	0.99581957	0	0.44591466
rs866380588	TP53_rs866380588_ENST00000359597.8|chr17:7674957G>A|-|T_pos:50|T_extract_pos:20|snp_pos:42	1	0.98288083	0	0.1142835
rs866380588	TP53_rs866380588_ENST00000504290.5|chr17:7674957G>A|-|T_pos:45|T_extract_pos:20|snp_pos:42	1	0.64921045	0	0.06404242
rs866380588	TP53_rs866380588_ENST00000504290.5|chr17:7674957G>A|-|T_pos:48|T_extract_pos:20|snp_pos:42	1	0.99581957	0	0.44591466
rs866380588	TP53_rs866380588_ENST00000504290.5|chr17:7674957G>A|-|T_pos:50|T_extract_pos:20|snp_pos:42	1	0.98288083	0	0.1142835
rs866380588	TP53_rs866380588_ENST00000504937.5|chr17:7674957G>A|-|T_pos:45|T_extract_pos:20|snp_pos:42	1	0.64921045	0	0.06404242
rs866380588	TP53_rs866380588_ENST00000504937.5|chr17:7674957G>A|-|T_pos:48|T_extract_pos:20|snp_pos:42	1	0.99581957	0	0.44591466
rs866380588	TP53_rs866380588_ENST00000504937.5|chr17:7674957G>A|-|T_pos:50|T_extract_pos:20|snp_pos:42	1	0.98288083	0	0.1142835
rs866380588	TP53_rs866380588_ENST00000510385.5|chr17:7674957G>A|-|T_pos:45|T_extract_pos:20|snp_pos:42	1	0.64921045	0	0.06404242
rs866380588	TP53_rs866380588_ENST00000510385.5|chr17:7674957G>A|-|T_pos:48|T_extract_pos:20|snp_pos:42	1	0.99581957	0	0.44591466
rs866380588	TP53_rs866380588_ENST00000510385.5|chr17:7674957G>A|-|T_pos:50|T_extract_pos:20|snp_pos:42	1	0.98288083	0	0.1142835
rs866380588	TP53_rs866380588_ENST00000610623.4|chr17:7674957G>A|-|T_pos:45|T_extract_pos:20|snp_pos:42	1	0.64921045	0	0.06404242
rs866380588	TP53_rs866380588_ENST00000610623.4|chr17:7674957G>A|-|T_pos:48|T_extract_pos:20|snp_pos:42	1	0.99581957	0	0.44591466
rs866380588	TP53_rs866380588_ENST00000610623.4|chr17:7674957G>A|-|T_pos:50|T_extract_pos:20|snp_pos:42	1	0.98288083	0	0.1142835
rs866380588	TP53_rs866380588_ENST00000618944.4|chr17:7674957G>A|-|T_pos:45|T_extract_pos:20|snp_pos:42	1	0.64921045	0	0.06404242
rs866380588	TP53_rs866380588_ENST00000618944.4|chr17:7674957G>A|-|T_pos:48|T_extract_pos:20|snp_pos:42	1	0.99581957	0	0.44591466
rs866380588	TP53_rs866380588_ENST00000618944.4|chr17:7674957G>A|-|T_pos:50|T_extract_pos:20|snp_pos:42	1	0.98288083	0	0.1142835
rs866380588	TP53_rs866380588_ENST00000619186.4|chr17:7674957G>A|-|T_pos:45|T_extract_pos:20|snp_pos:42	1	0.64921045	0	0.06404242
rs866380588	TP53_rs866380588_ENST00000619186.4|chr17:7674957G>A|-|T_pos:48|T_extract_pos:20|snp_pos:42	1	0.99581957	0	0.44591466
rs866380588	TP53_rs866380588_ENST00000619186.4|chr17:7674957G>A|-|T_pos:50|T_extract_pos:20|snp_pos:42	1	0.98288083	0	0.1142835
rs866380588	TP53_rs866380588_ENST00000610292.4|chr17:7674957G>A|-|T_pos:45|T_extract_pos:20|snp_pos:42	1	0.64921045	0	0.06404242
rs866380588	TP53_rs866380588_ENST00000610292.4|chr17:7674957G>A|-|T_pos:48|T_extract_pos:20|snp_pos:42	1	0.99581957	0	0.44591466
rs866380588	TP53_rs866380588_ENST00000610292.4|chr17:7674957G>A|-|T_pos:50|T_extract_pos:20|snp_pos:42	1	0.98288083	0	0.1142835
rs866380588	TP53_rs866380588_ENST00000620739.4|chr17:7674957G>A|-|T_pos:45|T_extract_pos:20|snp_pos:42	1	0.64921045	0	0.06404242
rs866380588	TP53_rs866380588_ENST00000620739.4|chr17:7674957G>A|-|T_pos:48|T_extract_pos:20|snp_pos:42	1	0.99581957	0	0.44591466
rs866380588	TP53_rs866380588_ENST00000620739.4|chr17:7674957G>A|-|T_pos:50|T_extract_pos:20|snp_pos:42	1	0.98288083	0	0.1142835
rs866380588	TP53_rs866380588_ENST00000420246.6|chr17:7674957G>A|-|T_pos:45|T_extract_pos:20|snp_pos:42	1	0.64921045	0	0.06404242
rs866380588	TP53_rs866380588_ENST00000420246.6|chr17:7674957G>A|-|T_pos:48|T_extract_pos:20|snp_pos:42	1	0.99581957	0	0.44591466
rs866380588	TP53_rs866380588_ENST00000420246.6|chr17:7674957G>A|-|T_pos:50|T_extract_pos:20|snp_pos:42	1	0.98288083	0	0.1142835
rs866380588	TP53_rs866380588_ENST00000455263.6|chr17:7674957G>A|-|T_pos:45|T_extract_pos:20|snp_pos:42	1	0.64921045	0	0.06404242
rs866380588	TP53_rs866380588_ENST00000455263.6|chr17:7674957G>A|-|T_pos:48|T_extract_pos:20|snp_pos:42	1	0.99581957	0	0.44591466
rs866380588	TP53_rs866380588_ENST00000455263.6|chr17:7674957G>A|-|T_pos:50|T_extract_pos:20|snp_pos:42	1	0.98288083	0	0.1142835
rs866380588	TP53_rs866380588_ENST00000610538.4|chr17:7674957G>A|-|T_pos:45|T_extract_pos:20|snp_pos:42	1	0.64921045	0	0.06404242
rs866380588	TP53_rs866380588_ENST00000610538.4|chr17:7674957G>A|-|T_pos:48|T_extract_pos:20|snp_pos:42	1	0.99581957	0	0.44591466
rs866380588	TP53_rs866380588_ENST00000610538.4|chr17:7674957G>A|-|T_pos:50|T_extract_pos:20|snp_pos:42	1	0.98288083	0	0.1142835
rs866380588	TP53_rs866380588_ENST00000622645.4|chr17:7674957G>A|-|T_pos:45|T_extract_pos:20|snp_pos:42	1	0.64921045	0	0.06404242
rs866380588	TP53_rs866380588_ENST00000622645.4|chr17:7674957G>A|-|T_pos:48|T_extract_pos:20|snp_pos:42	1	0.99581957	0	0.44591466
rs866380588	TP53_rs866380588_ENST00000622645.4|chr17:7674957G>A|-|T_pos:50|T_extract_pos:20|snp_pos:42	1	0.98288083	0	0.1142835
rs866380588	TP53_rs866380588_ENST00000714357.1|chr17:7674957G>A|-|T_pos:45|T_extract_pos:20|snp_pos:42	1	0.64921045	0	0.06404242
rs866380588	TP53_rs866380588_ENST00000714357.1|chr17:7674957G>A|-|T_pos:48|T_extract_pos:20|snp_pos:42	1	0.99581957	0	0.44591466
rs866380588	TP53_rs866380588_ENST00000714357.1|chr17:7674957G>A|-|T_pos:50|T_extract_pos:20|snp_pos:42	1	0.98288083	0	0.1142835
rs866380588	TP53_rs866380588_ENST00000508793.6|chr17:7674957G>A|-|T_pos:45|T_extract_pos:20|snp_pos:42	1	0.64921045	0	0.06404242
rs866380588	TP53_rs866380588_ENST00000508793.6|chr17:7674957G>A|-|T_pos:48|T_extract_pos:20|snp_pos:42	1	0.99581957	0	0.44591466
rs866380588	TP53_rs866380588_ENST00000508793.6|chr17:7674957G>A|-|T_pos:50|T_extract_pos:20|snp_pos:42	1	0.98288083	0	0.1142835
rs866380588	TP53_rs866380588_ENST00000923567.1|chr17:7674957G>A|-|T_pos:45|T_extract_pos:20|snp_pos:42	1	0.64921045	0	0.06404242
rs866380588	TP53_rs866380588_ENST00000923567.1|chr17:7674957G>A|-|T_pos:48|T_extract_pos:20|snp_pos:42	1	0.99581957	0	0.44591466
rs866380588	TP53_rs866380588_ENST00000923567.1|chr17:7674957G>A|-|T_pos:50|T_extract_pos:20|snp_pos:42	1	0.98288083	0	0.1142835
rs866380588	TP53_rs866380588_ENST00000949117.1|chr17:7674957G>A|-|T_pos:45|T_extract_pos:20|snp_pos:42	1	0.64921045	0	0.06404242
rs866380588	TP53_rs866380588_ENST00000949117.1|chr17:7674957G>A|-|T_pos:48|T_extract_pos:20|snp_pos:42	1	0.99581957	0	0.44591466
rs866380588	TP53_rs866380588_ENST00000949117.1|chr17:7674957G>A|-|T_pos:50|T_extract_pos:20|snp_pos:42	1	0.98288083	0	0.1142835
rs866380588	TP53_rs866380588_ENST00000923569.1|chr17:7674957G>A|-|T_pos:45|T_extract_pos:20|snp_pos:42	1	0.64921045	0	0.06404242
rs866380588	TP53_rs866380588_ENST00000923569.1|chr17:7674957G>A|-|T_pos:48|T_extract_pos:20|snp_pos:42	1	0.99581957	0	0.44591466
rs866380588	TP53_rs866380588_ENST00000923569.1|chr17:7674957G>A|-|T_pos:50|T_extract_pos:20|snp_pos:42	1	0.98288083	0	0.1142835
rs866380588	TP53_rs866380588_ENST00000923568.1|chr17:7674957G>A|-|T_pos:45|T_extract_pos:20|snp_pos:42	1	0.64921045	0	0.06404242
rs866380588	TP53_rs866380588_ENST00000923568.1|chr17:7674957G>A|-|T_pos:48|T_extract_pos:20|snp_pos:42	1	0.99581957	0	0.44591466
rs866380588	TP53_rs866380588_ENST00000923568.1|chr17:7674957G>A|-|T_pos:50|T_extract_pos:20|snp_pos:42	1	0.98288083	0	0.1142835
rs866380588	TP53_rs866380588_ENST00000503591.2|chr17:7674957G>A|-|T_pos:45|T_extract_pos:20|snp_pos:42	1	0.64921045	0	0.06404242
rs866380588	TP53_rs866380588_ENST00000503591.2|chr17:7674957G>A|-|T_pos:48|T_extract_pos:20|snp_pos:42	1	0.99581957	0	0.44591466
rs866380588	TP53_rs866380588_ENST00000503591.2|chr17:7674957G>A|-|T_pos:50|T_extract_pos:20|snp_pos:42	1	0.98288083	0	0.1142835
rs866380588	TP53_rs866380588_ENST00000514944.6|chr17:7674957G>A|-|T_pos:45|T_extract_pos:20|snp_pos:42	1	0.64921045	0	0.06404242
rs866380588	TP53_rs866380588_ENST00000514944.6|chr17:7674957G>A|-|T_pos:48|T_extract_pos:20|snp_pos:42	1	0.99581957	0	0.44591466
rs866380588	TP53_rs866380588_ENST00000514944.6|chr17:7674957G>A|-|T_pos:50|T_extract_pos:20|snp_pos:42	1	0.98288083	0	0.1142835
rs866380588	TP53_rs866380588_ENST00000445888.6|chr17:7674957G>A|-|T_pos:45|T_extract_pos:20|snp_pos:42	1	0.64921045	0	0.06404242
rs866380588	TP53_rs866380588_ENST00000445888.6|chr17:7674957G>A|-|T_pos:48|T_extract_pos:20|snp_pos:42	1	0.99581957	0	0.44591466
rs866380588	TP53_rs866380588_ENST00000445888.6|chr17:7674957G>A|-|T_pos:50|T_extract_pos:20|snp_pos:42	1	0.98288083	0	0.1142835
rs866380588	TP53_rs866380588_ENST00000509690.6|chr17:7674957G>A|-|T_pos:45|T_extract_pos:20|snp_pos:42	1	0.64921045	0	0.06404242
rs866380588	TP53_rs866380588_ENST00000509690.6|chr17:7674957G>A|-|T_pos:48|T_extract_pos:20|snp_pos:42	1	0.99581957	0	0.44591466
rs866380588	TP53_rs866380588_ENST00000509690.6|chr17:7674957G>A|-|T_pos:50|T_extract_pos:20|snp_pos:42	1	0.98288083	0	0.1142835
rs866380588	TP53_rs866380588_ENST00000604348.6|chr17:7674957G>A|-|T_pos:45|T_extract_pos:20|snp_pos:42	1	0.64921045	0	0.06404242
rs866380588	TP53_rs866380588_ENST00000604348.6|chr17:7674957G>A|-|T_pos:48|T_extract_pos:20|snp_pos:42	1	0.99581957	0	0.44591466
rs866380588	TP53_rs866380588_ENST00000604348.6|chr17:7674957G>A|-|T_pos:50|T_extract_pos:20|snp_pos:42	1	0.98288083	0	0.1142835
rs866380588	TP53_rs866380588_ENST00000619485.4|chr17:7674957G>A|-|T_pos:45|T_extract_pos:20|snp_pos:42	1	0.64921045	0	0.06404242
rs866380588	TP53_rs866380588_ENST00000619485.4|chr17:7674957G>A|-|T_pos:48|T_extract_pos:20|snp_pos:42	1	0.99581957	0	0.44591466
rs866380588	TP53_rs866380588_ENST00000619485.4|chr17:7674957G>A|-|T_pos:50|T_extract_pos:20|snp_pos:42	1	0.98288083	0	0.1142835
rs866380588	TP53_rs866380588_ENST00000269305.9|chr17:7674957G>A|-|T_pos:45|T_extract_pos:20|snp_pos:42	1	0.64921045	0	0.06404242
rs866380588	TP53_rs866380588_ENST00000269305.9|chr17:7674957G>A|-|T_pos:48|T_extract_pos:20|snp_pos:42	1	0.99581957	0	0.44591466
rs866380588	TP53_rs866380588_ENST00000269305.9|chr17:7674957G>A|-|T_pos:50|T_extract_pos:20|snp_pos:42	1	0.98288083	0	0.1142835
rs866380588	TP53_rs866380588_ENST00000714358.1|chr17:7674957G>A|-|T_pos:45|T_extract_pos:20|snp_pos:42	1	0.64921045	0	0.06404242
rs866380588	TP53_rs866380588_ENST00000714358.1|chr17:7674957G>A|-|T_pos:48|T_extract_pos:20|snp_pos:42	1	0.99581957	0	0.44591466
rs866380588	TP53_rs866380588_ENST00000714358.1|chr17:7674957G>A|-|T_pos:50|T_extract_pos:20|snp_pos:42	1	0.98288083	0	0.1142835
rs866380588	TP53_rs866380588_ENST00000714408.1|chr17:7674957G>A|-|T_pos:45|T_extract_pos:20|snp_pos:42	1	0.64921045	0	0.06404242
rs866380588	TP53_rs866380588_ENST00000714408.1|chr17:7674957G>A|-|T_pos:48|T_extract_pos:20|snp_pos:42	1	0.99581957	0	0.44591466
rs866380588	TP53_rs866380588_ENST00000714408.1|chr17:7674957G>A|-|T_pos:50|T_extract_pos:20|snp_pos:42	1	0.98288083	0	0.1142835
rs866380588	TP53_rs866380588_ENST00000714409.1|chr17:7674957G>A|-|T_pos:45|T_extract_pos:20|snp_pos:42	1	0.64921045	0	0.06404242
rs866380588	TP53_rs866380588_ENST00000714409.1|chr17:7674957G>A|-|T_pos:48|T_extract_pos:20|snp_pos:42	1	0.99581957	0	0.44591466
rs866380588	TP53_rs866380588_ENST00000714409.1|chr17:7674957G>A|-|T_pos:50|T_extract_pos:20|snp_pos:42	1	0.98288083	0	0.1142835
rs866380588	TP53_rs866380588_ENST00000576024.2|chr17:7674957G>A|-|T_pos:45|T_extract_pos:20|snp_pos:42	1	0.64921045	0	0.06404242
rs866380588	TP53_rs866380588_ENST00000576024.2|chr17:7674957G>A|-|T_pos:48|T_extract_pos:20|snp_pos:42	1	0.99581957	0	0.44591466
rs866380588	TP53_rs866380588_ENST00000576024.2|chr17:7674957G>A|-|T_pos:50|T_extract_pos:20|snp_pos:42	1	0.98288083	0	0.1142835
rs866380588	TP53_rs866380588_ENST00000923566.1|chr17:7674957G>A|-|T_pos:45|T_extract_pos:20|snp_pos:42	1	0.64921045	0	0.06404242
rs866380588	TP53_rs866380588_ENST00000923566.1|chr17:7674957G>A|-|T_pos:48|T_extract_pos:20|snp_pos:42	1	0.99581957	0	0.44591466
rs866380588	TP53_rs866380588_ENST00000923566.1|chr17:7674957G>A|-|T_pos:50|T_extract_pos:20|snp_pos:42	1	0.98288083	0	0.1142835
rs866380588	TP53_rs866380588_ENST00000714359.1|chr17:7674957G>A|-|T_pos:45|T_extract_pos:20|snp_pos:42	1	0.64921045	0	0.06404242
rs866380588	TP53_rs866380588_ENST00000714359.1|chr17:7674957G>A|-|T_pos:48|T_extract_pos:20|snp_pos:42	1	0.99581957	0	0.44591466
rs866380588	TP53_rs866380588_ENST00000714359.1|chr17:7674957G>A|-|T_pos:50|T_extract_pos:20|snp_pos:42	1	0.98288083	0	0.1142835
rs866380588	TP53_rs866380588_ENST00000905353.1|chr17:7674957G>A|-|T_pos:45|T_extract_pos:20|snp_pos:42	1	0.64921045	0	0.06404242
rs866380588	TP53_rs866380588_ENST00000905353.1|chr17:7674957G>A|-|T_pos:48|T_extract_pos:20|snp_pos:42	1	0.99581957	0	0.44591466
rs866380588	TP53_rs866380588_ENST00000905353.1|chr17:7674957G>A|-|T_pos:50|T_extract_pos:20|snp_pos:42	1	0.98288083	0	0.1142835
rs866380588	TP53_rs866380588_ENST00000505014.5|chr17:7674957G>A|-|T_pos:45|T_extract_pos:20|snp_pos:42	1	0.64921045	0	0.06404242
rs866380588	TP53_rs866380588_ENST00000505014.5|chr17:7674957G>A|-|T_pos:48|T_extract_pos:20|snp_pos:42	1	0.99581957	0	0.44591466
rs866380588	TP53_rs866380588_ENST00000505014.5|chr17:7674957G>A|-|T_pos:50|T_extract_pos:20|snp_pos:42	1	0.98288083	0	0.1142835
rs786202962	TP53_rs786202962_ENST00000413465.6|chr17:7675085C>A|-|T_pos:50|T_extract_pos:20|snp_pos:41	1	0.7223004	0	0.24867108
rs786202962	TP53_rs786202962_ENST00000635293.1|chr17:7675085C>A|-|T_pos:50|T_extract_pos:20|snp_pos:41	1	0.7223004	0	0.24867108
rs786202962	TP53_rs786202962_ENST00000714356.1|chr17:7675085C>A|-|T_pos:50|T_extract_pos:20|snp_pos:41	1	0.7223004	0	0.24867108
rs786202962	TP53_rs786202962_ENST00000359597.8|chr17:7675085C>A|-|T_pos:50|T_extract_pos:20|snp_pos:41	1	0.7223004	0	0.24867108
rs786202962	TP53_rs786202962_ENST00000504290.5|chr17:7675085C>A|-|T_pos:50|T_extract_pos:20|snp_pos:41	1	0.7223004	0	0.24867108
rs786202962	TP53_rs786202962_ENST00000504937.5|chr17:7675085C>A|-|T_pos:50|T_extract_pos:20|snp_pos:41	1	0.7223004	0	0.24867108
rs786202962	TP53_rs786202962_ENST00000510385.5|chr17:7675085C>A|-|T_pos:50|T_extract_pos:20|snp_pos:41	1	0.7223004	0	0.24867108
rs786202962	TP53_rs786202962_ENST00000610623.4|chr17:7675085C>A|-|T_pos:50|T_extract_pos:20|snp_pos:41	1	0.7223004	0	0.24867108
rs786202962	TP53_rs786202962_ENST00000618944.4|chr17:7675085C>A|-|T_pos:50|T_extract_pos:20|snp_pos:41	1	0.7223004	0	0.24867108
rs786202962	TP53_rs786202962_ENST00000619186.4|chr17:7675085C>A|-|T_pos:50|T_extract_pos:20|snp_pos:41	1	0.7223004	0	0.24867108
rs786202962	TP53_rs786202962_ENST00000610292.4|chr17:7675085C>A|-|T_pos:50|T_extract_pos:20|snp_pos:41	1	0.7223004	0	0.24867108
rs786202962	TP53_rs786202962_ENST00000620739.4|chr17:7675085C>A|-|T_pos:50|T_extract_pos:20|snp_pos:41	1	0.7223004	0	0.24867108
rs786202962	TP53_rs786202962_ENST00000420246.6|chr17:7675085C>A|-|T_pos:50|T_extract_pos:20|snp_pos:41	1	0.7223004	0	0.24867108
rs786202962	TP53_rs786202962_ENST00000455263.6|chr17:7675085C>A|-|T_pos:50|T_extract_pos:20|snp_pos:41	1	0.7223004	0	0.24867108
rs786202962	TP53_rs786202962_ENST00000610538.4|chr17:7675085C>A|-|T_pos:50|T_extract_pos:20|snp_pos:41	1	0.7223004	0	0.24867108
rs786202962	TP53_rs786202962_ENST00000622645.4|chr17:7675085C>A|-|T_pos:50|T_extract_pos:20|snp_pos:41	1	0.7223004	0	0.24867108
rs786202962	TP53_rs786202962_ENST00000714357.1|chr17:7675085C>A|-|T_pos:50|T_extract_pos:20|snp_pos:41	1	0.7223004	0	0.24867108
rs786202962	TP53_rs786202962_ENST00000508793.6|chr17:7675085C>A|-|T_pos:50|T_extract_pos:20|snp_pos:41	1	0.7223004	0	0.24867108
rs786202962	TP53_rs786202962_ENST00000923567.1|chr17:7675085C>A|-|T_pos:50|T_extract_pos:20|snp_pos:41	1	0.7223004	0	0.24867108
rs786202962	TP53_rs786202962_ENST00000949117.1|chr17:7675085C>A|-|T_pos:50|T_extract_pos:20|snp_pos:41	1	0.7223004	0	0.24867108
rs786202962	TP53_rs786202962_ENST00000923569.1|chr17:7675085C>A|-|T_pos:50|T_extract_pos:20|snp_pos:41	1	0.7223004	0	0.24867108
rs786202962	TP53_rs786202962_ENST00000923568.1|chr17:7675085C>A|-|T_pos:50|T_extract_pos:20|snp_pos:41	1	0.7223004	0	0.24867108
rs786202962	TP53_rs786202962_ENST00000503591.2|chr17:7675085C>A|-|T_pos:50|T_extract_pos:20|snp_pos:41	1	0.7223004	0	0.24867108
rs786202962	TP53_rs786202962_ENST00000514944.6|chr17:7675085C>A|-|T_pos:50|T_extract_pos:20|snp_pos:41	1	0.7223004	0	0.24867108
rs786202962	TP53_rs786202962_ENST00000445888.6|chr17:7675085C>A|-|T_pos:50|T_extract_pos:20|snp_pos:41	1	0.7223004	0	0.24867108
rs786202962	TP53_rs786202962_ENST00000509690.6|chr17:7675085C>A|-|T_pos:50|T_extract_pos:20|snp_pos:41	1	0.7223004	0	0.24867108
rs786202962	TP53_rs786202962_ENST00000604348.6|chr17:7675085C>A|-|T_pos:50|T_extract_pos:20|snp_pos:41	1	0.7223004	0	0.24867108
rs786202962	TP53_rs786202962_ENST00000619485.4|chr17:7675085C>A|-|T_pos:50|T_extract_pos:20|snp_pos:41	1	0.7223004	0	0.24867108
rs786202962	TP53_rs786202962_ENST00000269305.9|chr17:7675085C>A|-|T_pos:50|T_extract_pos:20|snp_pos:41	1	0.7223004	0	0.24867108
rs786202962	TP53_rs786202962_ENST00000714358.1|chr17:7675085C>A|-|T_pos:50|T_extract_pos:20|snp_pos:41	1	0.7223004	0	0.24867108
rs786202962	TP53_rs786202962_ENST00000714408.1|chr17:7675085C>A|-|T_pos:50|T_extract_pos:20|snp_pos:41	1	0.7223004	0	0.24867108
rs786202962	TP53_rs786202962_ENST00000714409.1|chr17:7675085C>A|-|T_pos:50|T_extract_pos:20|snp_pos:41	1	0.7223004	0	0.24867108
rs786202962	TP53_rs786202962_ENST00000576024.2|chr17:7675085C>A|-|T_pos:50|T_extract_pos:20|snp_pos:41	1	0.7223004	0	0.24867108
rs786202962	TP53_rs786202962_ENST00000923566.1|chr17:7675085C>A|-|T_pos:50|T_extract_pos:20|snp_pos:41	1	0.7223004	0	0.24867108
rs786202962	TP53_rs786202962_ENST00000714359.1|chr17:7675085C>A|-|T_pos:50|T_extract_pos:20|snp_pos:41	1	0.7223004	0	0.24867108
rs786202962	TP53_rs786202962_ENST00000905353.1|chr17:7675085C>A|-|T_pos:50|T_extract_pos:20|snp_pos:41	1	0.7223004	0	0.24867108
rs786202962	TP53_rs786202962_ENST00000505014.5|chr17:7675085C>A|-|T_pos:50|T_extract_pos:20|snp_pos:41	1	0.7223004	0	0.24867108
rs757274881	TP53_rs757274881_ENST00000413465.6|chr17:7675182G>A|-|T_pos:44|T_extract_pos:20|snp_pos:39	1	0.8730032	0	0.02242297
rs757274881	TP53_rs757274881_ENST00000413465.6|chr17:7675182G>A|-|T_pos:46|T_extract_pos:20|snp_pos:39	1	0.97883105	0	0.065317184
rs757274881	TP53_rs757274881_ENST00000413465.6|chr17:7675182G>A|-|T_pos:50|T_extract_pos:20|snp_pos:39	1	0.99900883	0	0.42399853
rs757274881	TP53_rs757274881_ENST00000413465.6|chr17:7675182G>A|-|T_pos:55|T_extract_pos:20|snp_pos:39	0	0.054746717	1	0.74247444
rs757274881	TP53_rs757274881_ENST00000635293.1|chr17:7675182G>A|-|T_pos:44|T_extract_pos:20|snp_pos:39	1	0.8730032	0	0.02242297
rs757274881	TP53_rs757274881_ENST00000635293.1|chr17:7675182G>A|-|T_pos:46|T_extract_pos:20|snp_pos:39	1	0.97883105	0	0.065317184
rs757274881	TP53_rs757274881_ENST00000635293.1|chr17:7675182G>A|-|T_pos:50|T_extract_pos:20|snp_pos:39	1	0.99900883	0	0.42399853
rs757274881	TP53_rs757274881_ENST00000635293.1|chr17:7675182G>A|-|T_pos:55|T_extract_pos:20|snp_pos:39	0	0.054746717	1	0.74247444
rs757274881	TP53_rs757274881_ENST00000714356.1|chr17:7675182G>A|-|T_pos:44|T_extract_pos:20|snp_pos:39	1	0.8730032	0	0.02242297
rs757274881	TP53_rs757274881_ENST00000714356.1|chr17:7675182G>A|-|T_pos:46|T_extract_pos:20|snp_pos:39	1	0.97883105	0	0.065317184
rs757274881	TP53_rs757274881_ENST00000714356.1|chr17:7675182G>A|-|T_pos:50|T_extract_pos:20|snp_pos:39	1	0.99900883	0	0.42399853
rs757274881	TP53_rs757274881_ENST00000714356.1|chr17:7675182G>A|-|T_pos:55|T_extract_pos:20|snp_pos:39	0	0.054746717	1	0.74247444
rs757274881	TP53_rs757274881_ENST00000359597.8|chr17:7675182G>A|-|T_pos:44|T_extract_pos:20|snp_pos:39	1	0.8730032	0	0.02242297
rs757274881	TP53_rs757274881_ENST00000359597.8|chr17:7675182G>A|-|T_pos:46|T_extract_pos:20|snp_pos:39	1	0.97883105	0	0.065317184
rs757274881	TP53_rs757274881_ENST00000359597.8|chr17:7675182G>A|-|T_pos:50|T_extract_pos:20|snp_pos:39	1	0.99900883	0	0.42399853
rs757274881	TP53_rs757274881_ENST00000359597.8|chr17:7675182G>A|-|T_pos:55|T_extract_pos:20|snp_pos:39	0	0.054746717	1	0.74247444
rs757274881	TP53_rs757274881_ENST00000504290.5|chr17:7675182G>A|-|T_pos:44|T_extract_pos:20|snp_pos:39	1	0.8730032	0	0.02242297
rs757274881	TP53_rs757274881_ENST00000504290.5|chr17:7675182G>A|-|T_pos:46|T_extract_pos:20|snp_pos:39	1	0.97883105	0	0.065317184
rs757274881	TP53_rs757274881_ENST00000504290.5|chr17:7675182G>A|-|T_pos:50|T_extract_pos:20|snp_pos:39	1	0.99900883	0	0.42399853
rs757274881	TP53_rs757274881_ENST00000504290.5|chr17:7675182G>A|-|T_pos:55|T_extract_pos:20|snp_pos:39	0	0.054746717	1	0.74247444
rs757274881	TP53_rs757274881_ENST00000504937.5|chr17:7675182G>A|-|T_pos:44|T_extract_pos:20|snp_pos:39	1	0.8730032	0	0.02242297
rs757274881	TP53_rs757274881_ENST00000504937.5|chr17:7675182G>A|-|T_pos:46|T_extract_pos:20|snp_pos:39	1	0.97883105	0	0.065317184
rs757274881	TP53_rs757274881_ENST00000504937.5|chr17:7675182G>A|-|T_pos:50|T_extract_pos:20|snp_pos:39	1	0.99900883	0	0.42399853
rs757274881	TP53_rs757274881_ENST00000504937.5|chr17:7675182G>A|-|T_pos:55|T_extract_pos:20|snp_pos:39	0	0.054746717	1	0.74247444
rs757274881	TP53_rs757274881_ENST00000510385.5|chr17:7675182G>A|-|T_pos:44|T_extract_pos:20|snp_pos:39	1	0.8730032	0	0.02242297
rs757274881	TP53_rs757274881_ENST00000510385.5|chr17:7675182G>A|-|T_pos:46|T_extract_pos:20|snp_pos:39	1	0.97883105	0	0.065317184
rs757274881	TP53_rs757274881_ENST00000510385.5|chr17:7675182G>A|-|T_pos:50|T_extract_pos:20|snp_pos:39	1	0.99900883	0	0.42399853
rs757274881	TP53_rs757274881_ENST00000510385.5|chr17:7675182G>A|-|T_pos:55|T_extract_pos:20|snp_pos:39	0	0.054746717	1	0.74247444
rs757274881	TP53_rs757274881_ENST00000610623.4|chr17:7675182G>A|-|T_pos:44|T_extract_pos:20|snp_pos:39	1	0.8730032	0	0.02242297
rs757274881	TP53_rs757274881_ENST00000610623.4|chr17:7675182G>A|-|T_pos:46|T_extract_pos:20|snp_pos:39	1	0.97883105	0	0.065317184
rs757274881	TP53_rs757274881_ENST00000610623.4|chr17:7675182G>A|-|T_pos:50|T_extract_pos:20|snp_pos:39	1	0.99900883	0	0.42399853
rs757274881	TP53_rs757274881_ENST00000610623.4|chr17:7675182G>A|-|T_pos:55|T_extract_pos:20|snp_pos:39	0	0.054746717	1	0.74247444
rs757274881	TP53_rs757274881_ENST00000618944.4|chr17:7675182G>A|-|T_pos:44|T_extract_pos:20|snp_pos:39	1	0.8730032	0	0.02242297
rs757274881	TP53_rs757274881_ENST00000618944.4|chr17:7675182G>A|-|T_pos:46|T_extract_pos:20|snp_pos:39	1	0.97883105	0	0.065317184
rs757274881	TP53_rs757274881_ENST00000618944.4|chr17:7675182G>A|-|T_pos:50|T_extract_pos:20|snp_pos:39	1	0.99900883	0	0.42399853
rs757274881	TP53_rs757274881_ENST00000618944.4|chr17:7675182G>A|-|T_pos:55|T_extract_pos:20|snp_pos:39	0	0.054746717	1	0.74247444
rs757274881	TP53_rs757274881_ENST00000619186.4|chr17:7675182G>A|-|T_pos:44|T_extract_pos:20|snp_pos:39	1	0.8730032	0	0.02242297
rs757274881	TP53_rs757274881_ENST00000619186.4|chr17:7675182G>A|-|T_pos:46|T_extract_pos:20|snp_pos:39	1	0.97883105	0	0.065317184
rs757274881	TP53_rs757274881_ENST00000619186.4|chr17:7675182G>A|-|T_pos:50|T_extract_pos:20|snp_pos:39	1	0.99900883	0	0.42399853
rs757274881	TP53_rs757274881_ENST00000619186.4|chr17:7675182G>A|-|T_pos:55|T_extract_pos:20|snp_pos:39	0	0.054746717	1	0.74247444
rs757274881	TP53_rs757274881_ENST00000610292.4|chr17:7675182G>A|-|T_pos:44|T_extract_pos:20|snp_pos:39	1	0.8730032	0	0.02242297
rs757274881	TP53_rs757274881_ENST00000610292.4|chr17:7675182G>A|-|T_pos:46|T_extract_pos:20|snp_pos:39	1	0.97883105	0	0.065317184
rs757274881	TP53_rs757274881_ENST00000610292.4|chr17:7675182G>A|-|T_pos:50|T_extract_pos:20|snp_pos:39	1	0.99900883	0	0.42399853
rs757274881	TP53_rs757274881_ENST00000610292.4|chr17:7675182G>A|-|T_pos:55|T_extract_pos:20|snp_pos:39	0	0.054746717	1	0.74247444
rs757274881	TP53_rs757274881_ENST00000620739.4|chr17:7675182G>A|-|T_pos:44|T_extract_pos:20|snp_pos:39	1	0.8730032	0	0.02242297
rs757274881	TP53_rs757274881_ENST00000620739.4|chr17:7675182G>A|-|T_pos:46|T_extract_pos:20|snp_pos:39	1	0.97883105	0	0.065317184
rs757274881	TP53_rs757274881_ENST00000620739.4|chr17:7675182G>A|-|T_pos:50|T_extract_pos:20|snp_pos:39	1	0.99900883	0	0.42399853
rs757274881	TP53_rs757274881_ENST00000620739.4|chr17:7675182G>A|-|T_pos:55|T_extract_pos:20|snp_pos:39	0	0.054746717	1	0.74247444
rs757274881	TP53_rs757274881_ENST00000420246.6|chr17:7675182G>A|-|T_pos:44|T_extract_pos:20|snp_pos:39	1	0.8730032	0	0.02242297
rs757274881	TP53_rs757274881_ENST00000420246.6|chr17:7675182G>A|-|T_pos:46|T_extract_pos:20|snp_pos:39	1	0.97883105	0	0.065317184
rs757274881	TP53_rs757274881_ENST00000420246.6|chr17:7675182G>A|-|T_pos:50|T_extract_pos:20|snp_pos:39	1	0.99900883	0	0.42399853
rs757274881	TP53_rs757274881_ENST00000420246.6|chr17:7675182G>A|-|T_pos:55|T_extract_pos:20|snp_pos:39	0	0.054746717	1	0.74247444
rs757274881	TP53_rs757274881_ENST00000455263.6|chr17:7675182G>A|-|T_pos:44|T_extract_pos:20|snp_pos:39	1	0.8730032	0	0.02242297
rs757274881	TP53_rs757274881_ENST00000455263.6|chr17:7675182G>A|-|T_pos:46|T_extract_pos:20|snp_pos:39	1	0.97883105	0	0.065317184
rs757274881	TP53_rs757274881_ENST00000455263.6|chr17:7675182G>A|-|T_pos:50|T_extract_pos:20|snp_pos:39	1	0.99900883	0	0.42399853
rs757274881	TP53_rs757274881_ENST00000455263.6|chr17:7675182G>A|-|T_pos:55|T_extract_pos:20|snp_pos:39	0	0.054746717	1	0.74247444
rs757274881	TP53_rs757274881_ENST00000610538.4|chr17:7675182G>A|-|T_pos:44|T_extract_pos:20|snp_pos:39	1	0.8730032	0	0.02242297
rs757274881	TP53_rs757274881_ENST00000610538.4|chr17:7675182G>A|-|T_pos:46|T_extract_pos:20|snp_pos:39	1	0.97883105	0	0.065317184
rs757274881	TP53_rs757274881_ENST00000610538.4|chr17:7675182G>A|-|T_pos:50|T_extract_pos:20|snp_pos:39	1	0.99900883	0	0.42399853
rs757274881	TP53_rs757274881_ENST00000610538.4|chr17:7675182G>A|-|T_pos:55|T_extract_pos:20|snp_pos:39	0	0.054746717	1	0.74247444
rs757274881	TP53_rs757274881_ENST00000622645.4|chr17:7675182G>A|-|T_pos:44|T_extract_pos:20|snp_pos:39	1	0.8730032	0	0.02242297
rs757274881	TP53_rs757274881_ENST00000622645.4|chr17:7675182G>A|-|T_pos:46|T_extract_pos:20|snp_pos:39	1	0.97883105	0	0.065317184
rs757274881	TP53_rs757274881_ENST00000622645.4|chr17:7675182G>A|-|T_pos:50|T_extract_pos:20|snp_pos:39	1	0.99900883	0	0.42399853
rs757274881	TP53_rs757274881_ENST00000622645.4|chr17:7675182G>A|-|T_pos:55|T_extract_pos:20|snp_pos:39	0	0.054746717	1	0.74247444
rs757274881	TP53_rs757274881_ENST00000714357.1|chr17:7675182G>A|-|T_pos:44|T_extract_pos:20|snp_pos:39	1	0.8730032	0	0.02242297
rs757274881	TP53_rs757274881_ENST00000714357.1|chr17:7675182G>A|-|T_pos:46|T_extract_pos:20|snp_pos:39	1	0.97883105	0	0.065317184
rs757274881	TP53_rs757274881_ENST00000714357.1|chr17:7675182G>A|-|T_pos:50|T_extract_pos:20|snp_pos:39	1	0.99900883	0	0.42399853
rs757274881	TP53_rs757274881_ENST00000714357.1|chr17:7675182G>A|-|T_pos:55|T_extract_pos:20|snp_pos:39	0	0.054746717	1	0.74247444
rs757274881	TP53_rs757274881_ENST00000508793.6|chr17:7675182G>A|-|T_pos:44|T_extract_pos:20|snp_pos:39	1	0.8730032	0	0.02242297
rs757274881	TP53_rs757274881_ENST00000508793.6|chr17:7675182G>A|-|T_pos:46|T_extract_pos:20|snp_pos:39	1	0.97883105	0	0.065317184
rs757274881	TP53_rs757274881_ENST00000508793.6|chr17:7675182G>A|-|T_pos:50|T_extract_pos:20|snp_pos:39	1	0.99900883	0	0.42399853
rs757274881	TP53_rs757274881_ENST00000508793.6|chr17:7675182G>A|-|T_pos:55|T_extract_pos:20|snp_pos:39	0	0.054746717	1	0.74247444
rs757274881	TP53_rs757274881_ENST00000923567.1|chr17:7675182G>A|-|T_pos:44|T_extract_pos:20|snp_pos:39	1	0.8730032	0	0.02242297
rs757274881	TP53_rs757274881_ENST00000923567.1|chr17:7675182G>A|-|T_pos:46|T_extract_pos:20|snp_pos:39	1	0.97883105	0	0.065317184
rs757274881	TP53_rs757274881_ENST00000923567.1|chr17:7675182G>A|-|T_pos:50|T_extract_pos:20|snp_pos:39	1	0.99900883	0	0.42399853
rs757274881	TP53_rs757274881_ENST00000923567.1|chr17:7675182G>A|-|T_pos:55|T_extract_pos:20|snp_pos:39	0	0.054746717	1	0.74247444
rs757274881	TP53_rs757274881_ENST00000949117.1|chr17:7675182G>A|-|T_pos:44|T_extract_pos:20|snp_pos:39	1	0.8730032	0	0.02242297
rs757274881	TP53_rs757274881_ENST00000949117.1|chr17:7675182G>A|-|T_pos:46|T_extract_pos:20|snp_pos:39	1	0.97883105	0	0.065317184
rs757274881	TP53_rs757274881_ENST00000949117.1|chr17:7675182G>A|-|T_pos:50|T_extract_pos:20|snp_pos:39	1	0.99900883	0	0.42399853
rs757274881	TP53_rs757274881_ENST00000949117.1|chr17:7675182G>A|-|T_pos:55|T_extract_pos:20|snp_pos:39	0	0.054746717	1	0.74247444
rs757274881	TP53_rs757274881_ENST00000923569.1|chr17:7675182G>A|-|T_pos:44|T_extract_pos:20|snp_pos:39	1	0.8730032	0	0.02242297
rs757274881	TP53_rs757274881_ENST00000923569.1|chr17:7675182G>A|-|T_pos:46|T_extract_pos:20|snp_pos:39	1	0.97883105	0	0.065317184
rs757274881	TP53_rs757274881_ENST00000923569.1|chr17:7675182G>A|-|T_pos:50|T_extract_pos:20|snp_pos:39	1	0.99900883	0	0.42399853
rs757274881	TP53_rs757274881_ENST00000923569.1|chr17:7675182G>A|-|T_pos:55|T_extract_pos:20|snp_pos:39	0	0.054746717	1	0.74247444
rs757274881	TP53_rs757274881_ENST00000923568.1|chr17:7675182G>A|-|T_pos:44|T_extract_pos:20|snp_pos:39	1	0.8730032	0	0.02242297
rs757274881	TP53_rs757274881_ENST00000923568.1|chr17:7675182G>A|-|T_pos:46|T_extract_pos:20|snp_pos:39	1	0.97883105	0	0.065317184
rs757274881	TP53_rs757274881_ENST00000923568.1|chr17:7675182G>A|-|T_pos:50|T_extract_pos:20|snp_pos:39	1	0.99900883	0	0.42399853
rs757274881	TP53_rs757274881_ENST00000923568.1|chr17:7675182G>A|-|T_pos:55|T_extract_pos:20|snp_pos:39	0	0.054746717	1	0.74247444
rs757274881	TP53_rs757274881_ENST00000503591.2|chr17:7675182G>A|-|T_pos:44|T_extract_pos:20|snp_pos:39	1	0.8730032	0	0.02242297
rs757274881	TP53_rs757274881_ENST00000503591.2|chr17:7675182G>A|-|T_pos:46|T_extract_pos:20|snp_pos:39	1	0.97883105	0	0.065317184
rs757274881	TP53_rs757274881_ENST00000503591.2|chr17:7675182G>A|-|T_pos:50|T_extract_pos:20|snp_pos:39	1	0.99900883	0	0.42399853
rs757274881	TP53_rs757274881_ENST00000503591.2|chr17:7675182G>A|-|T_pos:55|T_extract_pos:20|snp_pos:39	0	0.054746717	1	0.74247444
rs757274881	TP53_rs757274881_ENST00000514944.6|chr17:7675182G>A|-|T_pos:44|T_extract_pos:20|snp_pos:39	1	0.8730032	0	0.02242297
rs757274881	TP53_rs757274881_ENST00000514944.6|chr17:7675182G>A|-|T_pos:46|T_extract_pos:20|snp_pos:39	1	0.97883105	0	0.065317184
rs757274881	TP53_rs757274881_ENST00000514944.6|chr17:7675182G>A|-|T_pos:50|T_extract_pos:20|snp_pos:39	1	0.99900883	0	0.42399853
rs757274881	TP53_rs757274881_ENST00000514944.6|chr17:7675182G>A|-|T_pos:55|T_extract_pos:20|snp_pos:39	0	0.054746717	1	0.74247444
rs757274881	TP53_rs757274881_ENST00000445888.6|chr17:7675182G>A|-|T_pos:44|T_extract_pos:20|snp_pos:39	1	0.8730032	0	0.02242297
rs757274881	TP53_rs757274881_ENST00000445888.6|chr17:7675182G>A|-|T_pos:46|T_extract_pos:20|snp_pos:39	1	0.97883105	0	0.065317184
rs757274881	TP53_rs757274881_ENST00000445888.6|chr17:7675182G>A|-|T_pos:50|T_extract_pos:20|snp_pos:39	1	0.99900883	0	0.42399853
rs757274881	TP53_rs757274881_ENST00000445888.6|chr17:7675182G>A|-|T_pos:55|T_extract_pos:20|snp_pos:39	0	0.054746717	1	0.74247444
rs757274881	TP53_rs757274881_ENST00000509690.6|chr17:7675182G>A|-|T_pos:44|T_extract_pos:20|snp_pos:39	1	0.8730032	0	0.02242297
rs757274881	TP53_rs757274881_ENST00000509690.6|chr17:7675182G>A|-|T_pos:46|T_extract_pos:20|snp_pos:39	1	0.97883105	0	0.065317184
rs757274881	TP53_rs757274881_ENST00000509690.6|chr17:7675182G>A|-|T_pos:50|T_extract_pos:20|snp_pos:39	1	0.99900883	0	0.42399853
rs757274881	TP53_rs757274881_ENST00000509690.6|chr17:7675182G>A|-|T_pos:55|T_extract_pos:20|snp_pos:39	0	0.054746717	1	0.74247444
rs757274881	TP53_rs757274881_ENST00000604348.6|chr17:7675182G>A|-|T_pos:44|T_extract_pos:20|snp_pos:39	1	0.8730032	0	0.02242297
rs757274881	TP53_rs757274881_ENST00000604348.6|chr17:7675182G>A|-|T_pos:46|T_extract_pos:20|snp_pos:39	1	0.97883105	0	0.065317184
rs757274881	TP53_rs757274881_ENST00000604348.6|chr17:7675182G>A|-|T_pos:50|T_extract_pos:20|snp_pos:39	1	0.99900883	0	0.42399853
rs757274881	TP53_rs757274881_ENST00000604348.6|chr17:7675182G>A|-|T_pos:55|T_extract_pos:20|snp_pos:39	0	0.054746717	1	0.74247444
rs757274881	TP53_rs757274881_ENST00000619485.4|chr17:7675182G>A|-|T_pos:44|T_extract_pos:20|snp_pos:39	1	0.8730032	0	0.02242297
rs757274881	TP53_rs757274881_ENST00000619485.4|chr17:7675182G>A|-|T_pos:46|T_extract_pos:20|snp_pos:39	1	0.97883105	0	0.065317184
rs757274881	TP53_rs757274881_ENST00000619485.4|chr17:7675182G>A|-|T_pos:50|T_extract_pos:20|snp_pos:39	1	0.99900883	0	0.42399853
rs757274881	TP53_rs757274881_ENST00000619485.4|chr17:7675182G>A|-|T_pos:55|T_extract_pos:20|snp_pos:39	0	0.054746717	1	0.74247444
rs757274881	TP53_rs757274881_ENST00000269305.9|chr17:7675182G>A|-|T_pos:44|T_extract_pos:20|snp_pos:39	1	0.8730032	0	0.02242297
rs757274881	TP53_rs757274881_ENST00000269305.9|chr17:7675182G>A|-|T_pos:46|T_extract_pos:20|snp_pos:39	1	0.97883105	0	0.065317184
rs757274881	TP53_rs757274881_ENST00000269305.9|chr17:7675182G>A|-|T_pos:50|T_extract_pos:20|snp_pos:39	1	0.99900883	0	0.42399853
rs757274881	TP53_rs757274881_ENST00000269305.9|chr17:7675182G>A|-|T_pos:55|T_extract_pos:20|snp_pos:39	0	0.054746717	1	0.74247444
rs757274881	TP53_rs757274881_ENST00000714358.1|chr17:7675182G>A|-|T_pos:44|T_extract_pos:20|snp_pos:39	1	0.8730032	0	0.02242297
rs757274881	TP53_rs757274881_ENST00000714358.1|chr17:7675182G>A|-|T_pos:46|T_extract_pos:20|snp_pos:39	1	0.97883105	0	0.065317184
rs757274881	TP53_rs757274881_ENST00000714358.1|chr17:7675182G>A|-|T_pos:50|T_extract_pos:20|snp_pos:39	1	0.99900883	0	0.42399853
rs757274881	TP53_rs757274881_ENST00000714358.1|chr17:7675182G>A|-|T_pos:55|T_extract_pos:20|snp_pos:39	0	0.054746717	1	0.74247444
rs757274881	TP53_rs757274881_ENST00000714408.1|chr17:7675182G>A|-|T_pos:44|T_extract_pos:20|snp_pos:39	1	0.8730032	0	0.02242297
rs757274881	TP53_rs757274881_ENST00000714408.1|chr17:7675182G>A|-|T_pos:46|T_extract_pos:20|snp_pos:39	1	0.97883105	0	0.065317184
rs757274881	TP53_rs757274881_ENST00000714408.1|chr17:7675182G>A|-|T_pos:50|T_extract_pos:20|snp_pos:39	1	0.99900883	0	0.42399853
rs757274881	TP53_rs757274881_ENST00000714408.1|chr17:7675182G>A|-|T_pos:55|T_extract_pos:20|snp_pos:39	0	0.054746717	1	0.74247444
rs757274881	TP53_rs757274881_ENST00000714409.1|chr17:7675182G>A|-|T_pos:44|T_extract_pos:20|snp_pos:39	1	0.8730032	0	0.02242297
rs757274881	TP53_rs757274881_ENST00000714409.1|chr17:7675182G>A|-|T_pos:46|T_extract_pos:20|snp_pos:39	1	0.97883105	0	0.065317184
rs757274881	TP53_rs757274881_ENST00000714409.1|chr17:7675182G>A|-|T_pos:50|T_extract_pos:20|snp_pos:39	1	0.99900883	0	0.42399853
rs757274881	TP53_rs757274881_ENST00000714409.1|chr17:7675182G>A|-|T_pos:55|T_extract_pos:20|snp_pos:39	0	0.054746717	1	0.74247444
rs757274881	TP53_rs757274881_ENST00000576024.2|chr17:7675182G>A|-|T_pos:44|T_extract_pos:20|snp_pos:39	1	0.8730032	0	0.02242297
rs757274881	TP53_rs757274881_ENST00000576024.2|chr17:7675182G>A|-|T_pos:46|T_extract_pos:20|snp_pos:39	1	0.97883105	0	0.065317184
rs757274881	TP53_rs757274881_ENST00000576024.2|chr17:7675182G>A|-|T_pos:50|T_extract_pos:20|snp_pos:39	1	0.99900883	0	0.42399853
rs757274881	TP53_rs757274881_ENST00000576024.2|chr17:7675182G>A|-|T_pos:55|T_extract_pos:20|snp_pos:39	0	0.054746717	1	0.74247444
rs757274881	TP53_rs757274881_ENST00000923566.1|chr17:7675182G>A|-|T_pos:44|T_extract_pos:20|snp_pos:39	1	0.8730032	0	0.02242297
rs757274881	TP53_rs757274881_ENST00000923566.1|chr17:7675182G>A|-|T_pos:46|T_extract_pos:20|snp_pos:39	1	0.97883105	0	0.065317184
rs757274881	TP53_rs757274881_ENST00000923566.1|chr17:7675182G>A|-|T_pos:50|T_extract_pos:20|snp_pos:39	1	0.99900883	0	0.42399853
rs757274881	TP53_rs757274881_ENST00000923566.1|chr17:7675182G>A|-|T_pos:55|T_extract_pos:20|snp_pos:39	0	0.054746717	1	0.74247444
rs757274881	TP53_rs757274881_ENST00000714359.1|chr17:7675182G>A|-|T_pos:44|T_extract_pos:20|snp_pos:39	1	0.8730032	0	0.02242297
rs757274881	TP53_rs757274881_ENST00000714359.1|chr17:7675182G>A|-|T_pos:46|T_extract_pos:20|snp_pos:39	1	0.97883105	0	0.065317184
rs757274881	TP53_rs757274881_ENST00000714359.1|chr17:7675182G>A|-|T_pos:50|T_extract_pos:20|snp_pos:39	1	0.99900883	0	0.42399853
rs757274881	TP53_rs757274881_ENST00000714359.1|chr17:7675182G>A|-|T_pos:55|T_extract_pos:20|snp_pos:39	0	0.054746717	1	0.74247444
rs757274881	TP53_rs757274881_ENST00000905353.1|chr17:7675182G>A|-|T_pos:44|T_extract_pos:20|snp_pos:39	1	0.8730032	0	0.02242297
rs757274881	TP53_rs757274881_ENST00000905353.1|chr17:7675182G>A|-|T_pos:46|T_extract_pos:20|snp_pos:39	1	0.97883105	0	0.065317184
rs757274881	TP53_rs757274881_ENST00000905353.1|chr17:7675182G>A|-|T_pos:50|T_extract_pos:20|snp_pos:39	1	0.99900883	0	0.42399853
rs757274881	TP53_rs757274881_ENST00000905353.1|chr17:7675182G>A|-|T_pos:55|T_extract_pos:20|snp_pos:39	0	0.054746717	1	0.74247444
rs757274881	TP53_rs757274881_ENST00000505014.5|chr17:7675182G>A|-|T_pos:44|T_extract_pos:20|snp_pos:39	1	0.8730032	0	0.02242297
rs757274881	TP53_rs757274881_ENST00000505014.5|chr17:7675182G>A|-|T_pos:46|T_extract_pos:20|snp_pos:39	1	0.97883105	0	0.065317184
rs757274881	TP53_rs757274881_ENST00000505014.5|chr17:7675182G>A|-|T_pos:50|T_extract_pos:20|snp_pos:39	1	0.99900883	0	0.42399853
rs757274881	TP53_rs757274881_ENST00000505014.5|chr17:7675182G>A|-|T_pos:55|T_extract_pos:20|snp_pos:39	0	0.054746717	1	0.74247444
rs1597371694	TP53_rs1597371694_ENST00000413465.6|chr17:7675233A>G|-|T_pos:22|T_extract_pos:20|snp_pos:38	1	0.5838874	0	0.369046
rs1597371694	TP53_rs1597371694_ENST00000413465.6|chr17:7675233A>G|-|T_pos:24|T_extract_pos:20|snp_pos:38	1	0.7877959	0	0.30685854
rs1597371694	TP53_rs1597371694_ENST00000413465.6|chr17:7675233A>G|-|T_pos:30|T_extract_pos:20|snp_pos:38	1	0.587811	0	0.3836683
rs1597371694	TP53_rs1597371694_ENST00000635293.1|chr17:7675233A>G|-|T_pos:22|T_extract_pos:20|snp_pos:38	1	0.5838874	0	0.369046
rs1597371694	TP53_rs1597371694_ENST00000635293.1|chr17:7675233A>G|-|T_pos:24|T_extract_pos:20|snp_pos:38	1	0.7877959	0	0.30685854
rs1597371694	TP53_rs1597371694_ENST00000635293.1|chr17:7675233A>G|-|T_pos:30|T_extract_pos:20|snp_pos:38	1	0.587811	0	0.3836683
rs1597371694	TP53_rs1597371694_ENST00000714356.1|chr17:7675233A>G|-|T_pos:22|T_extract_pos:20|snp_pos:38	1	0.5838874	0	0.369046
rs1597371694	TP53_rs1597371694_ENST00000714356.1|chr17:7675233A>G|-|T_pos:24|T_extract_pos:20|snp_pos:38	1	0.7877959	0	0.30685854
rs1597371694	TP53_rs1597371694_ENST00000714356.1|chr17:7675233A>G|-|T_pos:30|T_extract_pos:20|snp_pos:38	1	0.587811	0	0.3836683
rs1597371694	TP53_rs1597371694_ENST00000359597.8|chr17:7675233A>G|-|T_pos:22|T_extract_pos:20|snp_pos:38	1	0.5838874	0	0.369046
rs1597371694	TP53_rs1597371694_ENST00000359597.8|chr17:7675233A>G|-|T_pos:24|T_extract_pos:20|snp_pos:38	1	0.7877959	0	0.30685854
rs1597371694	TP53_rs1597371694_ENST00000359597.8|chr17:7675233A>G|-|T_pos:30|T_extract_pos:20|snp_pos:38	1	0.587811	0	0.3836683
rs1597371694	TP53_rs1597371694_ENST00000610292.4|chr17:7675233A>G|-|T_pos:22|T_extract_pos:20|snp_pos:38	1	0.5838874	0	0.369046
rs1597371694	TP53_rs1597371694_ENST00000610292.4|chr17:7675233A>G|-|T_pos:24|T_extract_pos:20|snp_pos:38	1	0.7877959	0	0.30685854
rs1597371694	TP53_rs1597371694_ENST00000610292.4|chr17:7675233A>G|-|T_pos:30|T_extract_pos:20|snp_pos:38	1	0.587811	0	0.3836683
rs1597371694	TP53_rs1597371694_ENST00000620739.4|chr17:7675233A>G|-|T_pos:22|T_extract_pos:20|snp_pos:38	1	0.5838874	0	0.369046
rs1597371694	TP53_rs1597371694_ENST00000620739.4|chr17:7675233A>G|-|T_pos:24|T_extract_pos:20|snp_pos:38	1	0.7877959	0	0.30685854
rs1597371694	TP53_rs1597371694_ENST00000620739.4|chr17:7675233A>G|-|T_pos:30|T_extract_pos:20|snp_pos:38	1	0.587811	0	0.3836683
rs1597371694	TP53_rs1597371694_ENST00000420246.6|chr17:7675233A>G|-|T_pos:22|T_extract_pos:20|snp_pos:38	1	0.5838874	0	0.369046
rs1597371694	TP53_rs1597371694_ENST00000420246.6|chr17:7675233A>G|-|T_pos:24|T_extract_pos:20|snp_pos:38	1	0.7877959	0	0.30685854
rs1597371694	TP53_rs1597371694_ENST00000420246.6|chr17:7675233A>G|-|T_pos:30|T_extract_pos:20|snp_pos:38	1	0.587811	0	0.3836683
rs1597371694	TP53_rs1597371694_ENST00000455263.6|chr17:7675233A>G|-|T_pos:22|T_extract_pos:20|snp_pos:38	1	0.5838874	0	0.369046
rs1597371694	TP53_rs1597371694_ENST00000455263.6|chr17:7675233A>G|-|T_pos:24|T_extract_pos:20|snp_pos:38	1	0.7877959	0	0.30685854
rs1597371694	TP53_rs1597371694_ENST00000455263.6|chr17:7675233A>G|-|T_pos:30|T_extract_pos:20|snp_pos:38	1	0.587811	0	0.3836683
rs1597371694	TP53_rs1597371694_ENST00000610538.4|chr17:7675233A>G|-|T_pos:22|T_extract_pos:20|snp_pos:38	1	0.5838874	0	0.369046
rs1597371694	TP53_rs1597371694_ENST00000610538.4|chr17:7675233A>G|-|T_pos:24|T_extract_pos:20|snp_pos:38	1	0.7877959	0	0.30685854
rs1597371694	TP53_rs1597371694_ENST00000610538.4|chr17:7675233A>G|-|T_pos:30|T_extract_pos:20|snp_pos:38	1	0.587811	0	0.3836683
rs1597371694	TP53_rs1597371694_ENST00000622645.4|chr17:7675233A>G|-|T_pos:22|T_extract_pos:20|snp_pos:38	1	0.5838874	0	0.369046
rs1597371694	TP53_rs1597371694_ENST00000622645.4|chr17:7675233A>G|-|T_pos:24|T_extract_pos:20|snp_pos:38	1	0.7877959	0	0.30685854
rs1597371694	TP53_rs1597371694_ENST00000622645.4|chr17:7675233A>G|-|T_pos:30|T_extract_pos:20|snp_pos:38	1	0.587811	0	0.3836683
rs1597371694	TP53_rs1597371694_ENST00000714357.1|chr17:7675233A>G|-|T_pos:22|T_extract_pos:20|snp_pos:38	1	0.5838874	0	0.369046
rs1597371694	TP53_rs1597371694_ENST00000714357.1|chr17:7675233A>G|-|T_pos:24|T_extract_pos:20|snp_pos:38	1	0.7877959	0	0.30685854
rs1597371694	TP53_rs1597371694_ENST00000714357.1|chr17:7675233A>G|-|T_pos:30|T_extract_pos:20|snp_pos:38	1	0.587811	0	0.3836683
rs1597371694	TP53_rs1597371694_ENST00000508793.6|chr17:7675233A>G|-|T_pos:22|T_extract_pos:20|snp_pos:38	1	0.5838874	0	0.369046
rs1597371694	TP53_rs1597371694_ENST00000508793.6|chr17:7675233A>G|-|T_pos:24|T_extract_pos:20|snp_pos:38	1	0.7877959	0	0.30685854
rs1597371694	TP53_rs1597371694_ENST00000508793.6|chr17:7675233A>G|-|T_pos:30|T_extract_pos:20|snp_pos:38	1	0.587811	0	0.3836683
rs1597371694	TP53_rs1597371694_ENST00000923567.1|chr17:7675233A>G|-|T_pos:22|T_extract_pos:20|snp_pos:38	1	0.5838874	0	0.369046
rs1597371694	TP53_rs1597371694_ENST00000923567.1|chr17:7675233A>G|-|T_pos:24|T_extract_pos:20|snp_pos:38	1	0.7877959	0	0.30685854
rs1597371694	TP53_rs1597371694_ENST00000923567.1|chr17:7675233A>G|-|T_pos:30|T_extract_pos:20|snp_pos:38	1	0.587811	0	0.3836683
rs1597371694	TP53_rs1597371694_ENST00000949117.1|chr17:7675233A>G|-|T_pos:22|T_extract_pos:20|snp_pos:38	1	0.5838874	0	0.369046
rs1597371694	TP53_rs1597371694_ENST00000949117.1|chr17:7675233A>G|-|T_pos:24|T_extract_pos:20|snp_pos:38	1	0.7877959	0	0.30685854
rs1597371694	TP53_rs1597371694_ENST00000949117.1|chr17:7675233A>G|-|T_pos:30|T_extract_pos:20|snp_pos:38	1	0.587811	0	0.3836683
rs1597371694	TP53_rs1597371694_ENST00000923569.1|chr17:7675233A>G|-|T_pos:22|T_extract_pos:20|snp_pos:38	1	0.5838874	0	0.369046
rs1597371694	TP53_rs1597371694_ENST00000923569.1|chr17:7675233A>G|-|T_pos:24|T_extract_pos:20|snp_pos:38	1	0.7877959	0	0.30685854
rs1597371694	TP53_rs1597371694_ENST00000923569.1|chr17:7675233A>G|-|T_pos:30|T_extract_pos:20|snp_pos:38	1	0.587811	0	0.3836683
rs1597371694	TP53_rs1597371694_ENST00000923568.1|chr17:7675233A>G|-|T_pos:22|T_extract_pos:20|snp_pos:38	1	0.5838874	0	0.369046
rs1597371694	TP53_rs1597371694_ENST00000923568.1|chr17:7675233A>G|-|T_pos:24|T_extract_pos:20|snp_pos:38	1	0.7877959	0	0.30685854
rs1597371694	TP53_rs1597371694_ENST00000923568.1|chr17:7675233A>G|-|T_pos:30|T_extract_pos:20|snp_pos:38	1	0.587811	0	0.3836683
rs1597371694	TP53_rs1597371694_ENST00000503591.2|chr17:7675233A>G|-|T_pos:22|T_extract_pos:20|snp_pos:38	1	0.5838874	0	0.369046
rs1597371694	TP53_rs1597371694_ENST00000503591.2|chr17:7675233A>G|-|T_pos:24|T_extract_pos:20|snp_pos:38	1	0.7877959	0	0.30685854
rs1597371694	TP53_rs1597371694_ENST00000503591.2|chr17:7675233A>G|-|T_pos:30|T_extract_pos:20|snp_pos:38	1	0.587811	0	0.3836683
rs1597371694	TP53_rs1597371694_ENST00000514944.6|chr17:7675233A>G|-|T_pos:37|T_extract_pos:20|snp_pos:38	1	0.62198484	0	0.33242208
rs1597371694	TP53_rs1597371694_ENST00000445888.6|chr17:7675233A>G|-|T_pos:22|T_extract_pos:20|snp_pos:38	1	0.5838874	0	0.369046
rs1597371694	TP53_rs1597371694_ENST00000445888.6|chr17:7675233A>G|-|T_pos:24|T_extract_pos:20|snp_pos:38	1	0.7877959	0	0.30685854
rs1597371694	TP53_rs1597371694_ENST00000445888.6|chr17:7675233A>G|-|T_pos:30|T_extract_pos:20|snp_pos:38	1	0.587811	0	0.3836683
rs1597371694	TP53_rs1597371694_ENST00000619485.4|chr17:7675233A>G|-|T_pos:22|T_extract_pos:20|snp_pos:38	1	0.5838874	0	0.369046
rs1597371694	TP53_rs1597371694_ENST00000619485.4|chr17:7675233A>G|-|T_pos:24|T_extract_pos:20|snp_pos:38	1	0.7877959	0	0.30685854
rs1597371694	TP53_rs1597371694_ENST00000619485.4|chr17:7675233A>G|-|T_pos:30|T_extract_pos:20|snp_pos:38	1	0.587811	0	0.3836683
rs1597371694	TP53_rs1597371694_ENST00000269305.9|chr17:7675233A>G|-|T_pos:22|T_extract_pos:20|snp_pos:38	1	0.5838874	0	0.369046
rs1597371694	TP53_rs1597371694_ENST00000269305.9|chr17:7675233A>G|-|T_pos:24|T_extract_pos:20|snp_pos:38	1	0.7877959	0	0.30685854
rs1597371694	TP53_rs1597371694_ENST00000269305.9|chr17:7675233A>G|-|T_pos:30|T_extract_pos:20|snp_pos:38	1	0.587811	0	0.3836683
rs1597371694	TP53_rs1597371694_ENST00000714358.1|chr17:7675233A>G|-|T_pos:22|T_extract_pos:20|snp_pos:38	1	0.5838874	0	0.369046
rs1597371694	TP53_rs1597371694_ENST00000714358.1|chr17:7675233A>G|-|T_pos:24|T_extract_pos:20|snp_pos:38	1	0.7877959	0	0.30685854
rs1597371694	TP53_rs1597371694_ENST00000714358.1|chr17:7675233A>G|-|T_pos:30|T_extract_pos:20|snp_pos:38	1	0.587811	0	0.3836683
rs1597371694	TP53_rs1597371694_ENST00000714408.1|chr17:7675233A>G|-|T_pos:22|T_extract_pos:20|snp_pos:38	1	0.5838874	0	0.369046
rs1597371694	TP53_rs1597371694_ENST00000714408.1|chr17:7675233A>G|-|T_pos:24|T_extract_pos:20|snp_pos:38	1	0.7877959	0	0.30685854
rs1597371694	TP53_rs1597371694_ENST00000714408.1|chr17:7675233A>G|-|T_pos:30|T_extract_pos:20|snp_pos:38	1	0.587811	0	0.3836683
rs1597371694	TP53_rs1597371694_ENST00000714409.1|chr17:7675233A>G|-|T_pos:22|T_extract_pos:20|snp_pos:38	1	0.5838874	0	0.369046
rs1597371694	TP53_rs1597371694_ENST00000714409.1|chr17:7675233A>G|-|T_pos:24|T_extract_pos:20|snp_pos:38	1	0.7877959	0	0.30685854
rs1597371694	TP53_rs1597371694_ENST00000714409.1|chr17:7675233A>G|-|T_pos:30|T_extract_pos:20|snp_pos:38	1	0.587811	0	0.3836683
rs1597371694	TP53_rs1597371694_ENST00000576024.2|chr17:7675233A>G|-|T_pos:22|T_extract_pos:20|snp_pos:38	1	0.5838874	0	0.369046
rs1597371694	TP53_rs1597371694_ENST00000576024.2|chr17:7675233A>G|-|T_pos:24|T_extract_pos:20|snp_pos:38	1	0.7877959	0	0.30685854
rs1597371694	TP53_rs1597371694_ENST00000576024.2|chr17:7675233A>G|-|T_pos:30|T_extract_pos:20|snp_pos:38	1	0.587811	0	0.3836683
rs1597371694	TP53_rs1597371694_ENST00000923566.1|chr17:7675233A>G|-|T_pos:22|T_extract_pos:20|snp_pos:38	1	0.5838874	0	0.369046
rs1597371694	TP53_rs1597371694_ENST00000923566.1|chr17:7675233A>G|-|T_pos:24|T_extract_pos:20|snp_pos:38	1	0.7877959	0	0.30685854
rs1597371694	TP53_rs1597371694_ENST00000923566.1|chr17:7675233A>G|-|T_pos:30|T_extract_pos:20|snp_pos:38	1	0.587811	0	0.3836683
rs1597371694	TP53_rs1597371694_ENST00000714359.1|chr17:7675233A>G|-|T_pos:22|T_extract_pos:20|snp_pos:38	1	0.5838874	0	0.369046
rs1597371694	TP53_rs1597371694_ENST00000714359.1|chr17:7675233A>G|-|T_pos:24|T_extract_pos:20|snp_pos:38	1	0.7877959	0	0.30685854
rs1597371694	TP53_rs1597371694_ENST00000714359.1|chr17:7675233A>G|-|T_pos:30|T_extract_pos:20|snp_pos:38	1	0.587811	0	0.3836683
rs1597371694	TP53_rs1597371694_ENST00000905353.1|chr17:7675233A>G|-|T_pos:22|T_extract_pos:20|snp_pos:38	1	0.5838874	0	0.369046
rs1597371694	TP53_rs1597371694_ENST00000905353.1|chr17:7675233A>G|-|T_pos:24|T_extract_pos:20|snp_pos:38	1	0.7877959	0	0.30685854
rs1597371694	TP53_rs1597371694_ENST00000905353.1|chr17:7675233A>G|-|T_pos:30|T_extract_pos:20|snp_pos:38	1	0.587811	0	0.3836683
rs1597371694	TP53_rs1597371694_ENST00000505014.5|chr17:7675233A>G|-|T_pos:22|T_extract_pos:20|snp_pos:38	1	0.5838874	0	0.369046
rs1597371694	TP53_rs1597371694_ENST00000505014.5|chr17:7675233A>G|-|T_pos:24|T_extract_pos:20|snp_pos:38	1	0.7877959	0	0.30685854
rs1597371694	TP53_rs1597371694_ENST00000505014.5|chr17:7675233A>G|-|T_pos:30|T_extract_pos:20|snp_pos:38	1	0.587811	0	0.3836683
rs11540654	TP53_rs11540654_ENST00000413465.6|chr17:7676040C>A|-|T_pos:57|T_extract_pos:20|snp_pos:39	0	0.3976813	1	0.54775393
rs11540654	TP53_rs11540654_ENST00000635293.1|chr17:7676040C>A|-|T_pos:57|T_extract_pos:20|snp_pos:39	0	0.3976813	1	0.54775393
rs11540654	TP53_rs11540654_ENST00000714356.1|chr17:7676040C>A|-|T_pos:57|T_extract_pos:20|snp_pos:39	0	0.3976813	1	0.54775393
rs11540654	TP53_rs11540654_ENST00000359597.8|chr17:7676040C>A|-|T_pos:57|T_extract_pos:20|snp_pos:39	0	0.3976813	1	0.54775393
rs11540654	TP53_rs11540654_ENST00000610292.4|chr17:7676040C>A|-|T_pos:57|T_extract_pos:20|snp_pos:39	0	0.3976813	1	0.54775393
rs11540654	TP53_rs11540654_ENST00000620739.4|chr17:7676040C>A|-|T_pos:57|T_extract_pos:20|snp_pos:39	0	0.3976813	1	0.54775393
rs11540654	TP53_rs11540654_ENST00000420246.6|chr17:7676040C>A|-|T_pos:57|T_extract_pos:20|snp_pos:39	0	0.3976813	1	0.54775393
rs11540654	TP53_rs11540654_ENST00000455263.6|chr17:7676040C>A|-|T_pos:57|T_extract_pos:20|snp_pos:39	0	0.3976813	1	0.54775393
rs11540654	TP53_rs11540654_ENST00000610538.4|chr17:7676040C>A|-|T_pos:57|T_extract_pos:20|snp_pos:39	0	0.3976813	1	0.54775393
rs11540654	TP53_rs11540654_ENST00000622645.4|chr17:7676040C>A|-|T_pos:57|T_extract_pos:20|snp_pos:39	0	0.3976813	1	0.54775393
rs11540654	TP53_rs11540654_ENST00000714357.1|chr17:7676040C>A|-|T_pos:57|T_extract_pos:20|snp_pos:39	0	0.3976813	1	0.54775393
rs11540654	TP53_rs11540654_ENST00000508793.6|chr17:7676040C>A|-|T_pos:57|T_extract_pos:20|snp_pos:39	0	0.3976813	1	0.54775393
rs11540654	TP53_rs11540654_ENST00000923567.1|chr17:7676040C>A|-|T_pos:57|T_extract_pos:20|snp_pos:39	0	0.3976813	1	0.54775393
rs11540654	TP53_rs11540654_ENST00000949117.1|chr17:7676040C>A|-|T_pos:57|T_extract_pos:20|snp_pos:39	0	0.3976813	1	0.54775393
rs11540654	TP53_rs11540654_ENST00000923569.1|chr17:7676040C>A|-|T_pos:57|T_extract_pos:20|snp_pos:39	0	0.3976813	1	0.54775393
rs11540654	TP53_rs11540654_ENST00000923568.1|chr17:7676040C>A|-|T_pos:57|T_extract_pos:20|snp_pos:39	0	0.3976813	1	0.54775393
rs11540654	TP53_rs11540654_ENST00000503591.2|chr17:7676040C>A|-|T_pos:57|T_extract_pos:20|snp_pos:39	0	0.3976813	1	0.54775393
rs11540654	TP53_rs11540654_ENST00000445888.6|chr17:7676040C>A|-|T_pos:57|T_extract_pos:20|snp_pos:39	0	0.3976813	1	0.54775393
rs11540654	TP53_rs11540654_ENST00000604348.6|chr17:7676040C>A|-|T_pos:57|T_extract_pos:20|snp_pos:39	0	0.3976813	1	0.54775393
rs11540654	TP53_rs11540654_ENST00000619485.4|chr17:7676040C>A|-|T_pos:57|T_extract_pos:20|snp_pos:39	0	0.3976813	1	0.54775393
rs11540654	TP53_rs11540654_ENST00000269305.9|chr17:7676040C>A|-|T_pos:57|T_extract_pos:20|snp_pos:39	0	0.3976813	1	0.54775393
rs11540654	TP53_rs11540654_ENST00000714358.1|chr17:7676040C>A|-|T_pos:57|T_extract_pos:20|snp_pos:39	0	0.3976813	1	0.54775393
rs11540654	TP53_rs11540654_ENST00000714408.1|chr17:7676040C>A|-|T_pos:57|T_extract_pos:20|snp_pos:39	0	0.3976813	1	0.54775393
rs11540654	TP53_rs11540654_ENST00000714409.1|chr17:7676040C>A|-|T_pos:57|T_extract_pos:20|snp_pos:39	0	0.3976813	1	0.54775393
rs11540654	TP53_rs11540654_ENST00000576024.2|chr17:7676040C>A|-|T_pos:57|T_extract_pos:20|snp_pos:39	0	0.3976813	1	0.54775393
rs11540654	TP53_rs11540654_ENST00000923566.1|chr17:7676040C>A|-|T_pos:57|T_extract_pos:20|snp_pos:39	0	0.3976813	1	0.54775393
rs11540654	TP53_rs11540654_ENST00000714359.1|chr17:7676040C>A|-|T_pos:57|T_extract_pos:20|snp_pos:39	0	0.3976813	1	0.54775393
rs11540654	TP53_rs11540654_ENST00000905353.1|chr17:7676040C>A|-|T_pos:57|T_extract_pos:20|snp_pos:39	0	0.3976813	1	0.54775393
rs11540654	TP53_rs11540654_ENST00000505014.5|chr17:7676040C>A|-|T_pos:57|T_extract_pos:20|snp_pos:39	0	0.3976813	1	0.54775393
rs1567555934	TP53_rs1567555934_ENST00000413465.6|chr17:7676059G>A|-|T_pos:56|T_extract_pos:20|snp_pos:42	0	0.41869512	1	0.83607674
rs1567555934	TP53_rs1567555934_ENST00000635293.1|chr17:7676059G>A|-|T_pos:56|T_extract_pos:20|snp_pos:42	0	0.41869512	1	0.83607674
rs1567555934	TP53_rs1567555934_ENST00000714356.1|chr17:7676059G>A|-|T_pos:56|T_extract_pos:20|snp_pos:42	0	0.41869512	1	0.83607674
rs1567555934	TP53_rs1567555934_ENST00000359597.8|chr17:7676059G>A|-|T_pos:56|T_extract_pos:20|snp_pos:42	0	0.41869512	1	0.83607674
rs1567555934	TP53_rs1567555934_ENST00000610292.4|chr17:7676059G>A|-|T_pos:56|T_extract_pos:20|snp_pos:42	0	0.41869512	1	0.83607674
rs1567555934	TP53_rs1567555934_ENST00000620739.4|chr17:7676059G>A|-|T_pos:56|T_extract_pos:20|snp_pos:42	0	0.41869512	1	0.83607674
rs1567555934	TP53_rs1567555934_ENST00000420246.6|chr17:7676059G>A|-|T_pos:56|T_extract_pos:20|snp_pos:42	0	0.41869512	1	0.83607674
rs1567555934	TP53_rs1567555934_ENST00000455263.6|chr17:7676059G>A|-|T_pos:56|T_extract_pos:20|snp_pos:42	0	0.41869512	1	0.83607674
rs1567555934	TP53_rs1567555934_ENST00000610538.4|chr17:7676059G>A|-|T_pos:56|T_extract_pos:20|snp_pos:42	0	0.41869512	1	0.83607674
rs1567555934	TP53_rs1567555934_ENST00000622645.4|chr17:7676059G>A|-|T_pos:56|T_extract_pos:20|snp_pos:42	0	0.41869512	1	0.83607674
rs1567555934	TP53_rs1567555934_ENST00000714357.1|chr17:7676059G>A|-|T_pos:56|T_extract_pos:20|snp_pos:42	0	0.41869512	1	0.83607674
rs1567555934	TP53_rs1567555934_ENST00000508793.6|chr17:7676059G>A|-|T_pos:56|T_extract_pos:20|snp_pos:42	0	0.41869512	1	0.83607674
rs1567555934	TP53_rs1567555934_ENST00000923567.1|chr17:7676059G>A|-|T_pos:56|T_extract_pos:20|snp_pos:42	0	0.41869512	1	0.83607674
rs1567555934	TP53_rs1567555934_ENST00000949117.1|chr17:7676059G>A|-|T_pos:56|T_extract_pos:20|snp_pos:42	0	0.41869512	1	0.83607674
rs1567555934	TP53_rs1567555934_ENST00000923569.1|chr17:7676059G>A|-|T_pos:56|T_extract_pos:20|snp_pos:42	0	0.41869512	1	0.83607674
rs1567555934	TP53_rs1567555934_ENST00000923568.1|chr17:7676059G>A|-|T_pos:56|T_extract_pos:20|snp_pos:42	0	0.41869512	1	0.83607674
rs1567555934	TP53_rs1567555934_ENST00000503591.2|chr17:7676059G>A|-|T_pos:56|T_extract_pos:20|snp_pos:42	0	0.41869512	1	0.83607674
rs1567555934	TP53_rs1567555934_ENST00000445888.6|chr17:7676059G>A|-|T_pos:56|T_extract_pos:20|snp_pos:42	0	0.41869512	1	0.83607674
rs1567555934	TP53_rs1567555934_ENST00000604348.6|chr17:7676059G>A|-|T_pos:56|T_extract_pos:20|snp_pos:42	0	0.41869512	1	0.83607674
rs1567555934	TP53_rs1567555934_ENST00000619485.4|chr17:7676059G>A|-|T_pos:56|T_extract_pos:20|snp_pos:42	0	0.41869512	1	0.83607674
rs1567555934	TP53_rs1567555934_ENST00000269305.9|chr17:7676059G>A|-|T_pos:56|T_extract_pos:20|snp_pos:42	0	0.41869512	1	0.83607674
rs1567555934	TP53_rs1567555934_ENST00000714358.1|chr17:7676059G>A|-|T_pos:56|T_extract_pos:20|snp_pos:42	0	0.41869512	1	0.83607674
rs1567555934	TP53_rs1567555934_ENST00000714408.1|chr17:7676059G>A|-|T_pos:56|T_extract_pos:20|snp_pos:42	0	0.41869512	1	0.83607674
rs1567555934	TP53_rs1567555934_ENST00000714409.1|chr17:7676059G>A|-|T_pos:56|T_extract_pos:20|snp_pos:42	0	0.41869512	1	0.83607674
rs1567555934	TP53_rs1567555934_ENST00000576024.2|chr17:7676059G>A|-|T_pos:56|T_extract_pos:20|snp_pos:42	0	0.41869512	1	0.83607674
rs1567555934	TP53_rs1567555934_ENST00000923566.1|chr17:7676059G>A|-|T_pos:56|T_extract_pos:20|snp_pos:42	0	0.41869512	1	0.83607674
rs1567555934	TP53_rs1567555934_ENST00000714359.1|chr17:7676059G>A|-|T_pos:56|T_extract_pos:20|snp_pos:42	0	0.41869512	1	0.83607674
rs1567555934	TP53_rs1567555934_ENST00000905353.1|chr17:7676059G>A|-|T_pos:56|T_extract_pos:20|snp_pos:42	0	0.41869512	1	0.83607674
rs1567555934	TP53_rs1567555934_ENST00000505014.5|chr17:7676059G>A|-|T_pos:56|T_extract_pos:20|snp_pos:42	0	0.41869512	1	0.83607674
rs2151042536	TP53_rs2151042536_ENST00000413465.6|chr17:7676203C>A|-|T_pos:34|T_extract_pos:20|snp_pos:38	0	0.48413858	1	0.6917203
rs2151042536	TP53_rs2151042536_ENST00000413465.6|chr17:7676203C>A|-|T_pos:35|T_extract_pos:20|snp_pos:38	0	0.17080578	1	0.52727145
rs2151042536	TP53_rs2151042536_ENST00000413465.6|chr17:7676203C>A|-|T_pos:57|T_extract_pos:20|snp_pos:38	0	0.08551684	1	0.8135439
rs2151042536	TP53_rs2151042536_ENST00000635293.1|chr17:7676203C>A|-|T_pos:34|T_extract_pos:20|snp_pos:38	0	0.48413858	1	0.6917203
rs2151042536	TP53_rs2151042536_ENST00000635293.1|chr17:7676203C>A|-|T_pos:35|T_extract_pos:20|snp_pos:38	0	0.17080578	1	0.52727145
rs2151042536	TP53_rs2151042536_ENST00000635293.1|chr17:7676203C>A|-|T_pos:57|T_extract_pos:20|snp_pos:38	0	0.08551684	1	0.8135439
rs2151042536	TP53_rs2151042536_ENST00000714356.1|chr17:7676203C>A|-|T_pos:34|T_extract_pos:20|snp_pos:38	0	0.48413858	1	0.6917203
rs2151042536	TP53_rs2151042536_ENST00000714356.1|chr17:7676203C>A|-|T_pos:35|T_extract_pos:20|snp_pos:38	0	0.17080578	1	0.52727145
rs2151042536	TP53_rs2151042536_ENST00000714356.1|chr17:7676203C>A|-|T_pos:57|T_extract_pos:20|snp_pos:38	0	0.08551684	1	0.8135439
rs2151042536	TP53_rs2151042536_ENST00000359597.8|chr17:7676203C>A|-|T_pos:34|T_extract_pos:20|snp_pos:38	0	0.48413858	1	0.6917203
rs2151042536	TP53_rs2151042536_ENST00000359597.8|chr17:7676203C>A|-|T_pos:35|T_extract_pos:20|snp_pos:38	0	0.17080578	1	0.52727145
rs2151042536	TP53_rs2151042536_ENST00000359597.8|chr17:7676203C>A|-|T_pos:57|T_extract_pos:20|snp_pos:38	0	0.08551684	1	0.8135439
rs2151042536	TP53_rs2151042536_ENST00000610292.4|chr17:7676203C>A|-|T_pos:34|T_extract_pos:20|snp_pos:38	0	0.48413858	1	0.6917203
rs2151042536	TP53_rs2151042536_ENST00000610292.4|chr17:7676203C>A|-|T_pos:35|T_extract_pos:20|snp_pos:38	0	0.17080578	1	0.52727145
rs2151042536	TP53_rs2151042536_ENST00000610292.4|chr17:7676203C>A|-|T_pos:57|T_extract_pos:20|snp_pos:38	0	0.08551684	1	0.8135439
rs2151042536	TP53_rs2151042536_ENST00000620739.4|chr17:7676203C>A|-|T_pos:34|T_extract_pos:20|snp_pos:38	0	0.48413858	1	0.6917203
rs2151042536	TP53_rs2151042536_ENST00000620739.4|chr17:7676203C>A|-|T_pos:35|T_extract_pos:20|snp_pos:38	0	0.17080578	1	0.52727145
rs2151042536	TP53_rs2151042536_ENST00000620739.4|chr17:7676203C>A|-|T_pos:57|T_extract_pos:20|snp_pos:38	0	0.08551684	1	0.8135439
rs2151042536	TP53_rs2151042536_ENST00000420246.6|chr17:7676203C>A|-|T_pos:34|T_extract_pos:20|snp_pos:38	0	0.48413858	1	0.6917203
rs2151042536	TP53_rs2151042536_ENST00000420246.6|chr17:7676203C>A|-|T_pos:35|T_extract_pos:20|snp_pos:38	0	0.17080578	1	0.52727145
rs2151042536	TP53_rs2151042536_ENST00000420246.6|chr17:7676203C>A|-|T_pos:57|T_extract_pos:20|snp_pos:38	0	0.08551684	1	0.8135439
rs2151042536	TP53_rs2151042536_ENST00000455263.6|chr17:7676203C>A|-|T_pos:34|T_extract_pos:20|snp_pos:38	0	0.48413858	1	0.6917203
rs2151042536	TP53_rs2151042536_ENST00000455263.6|chr17:7676203C>A|-|T_pos:35|T_extract_pos:20|snp_pos:38	0	0.17080578	1	0.52727145
rs2151042536	TP53_rs2151042536_ENST00000455263.6|chr17:7676203C>A|-|T_pos:57|T_extract_pos:20|snp_pos:38	0	0.08551684	1	0.8135439
rs2151042536	TP53_rs2151042536_ENST00000610538.4|chr17:7676203C>A|-|T_pos:34|T_extract_pos:20|snp_pos:38	0	0.48413858	1	0.6917203
rs2151042536	TP53_rs2151042536_ENST00000610538.4|chr17:7676203C>A|-|T_pos:35|T_extract_pos:20|snp_pos:38	0	0.17080578	1	0.52727145
rs2151042536	TP53_rs2151042536_ENST00000610538.4|chr17:7676203C>A|-|T_pos:57|T_extract_pos:20|snp_pos:38	0	0.08551684	1	0.8135439
rs2151042536	TP53_rs2151042536_ENST00000622645.4|chr17:7676203C>A|-|T_pos:34|T_extract_pos:20|snp_pos:38	0	0.48413858	1	0.6917203
rs2151042536	TP53_rs2151042536_ENST00000622645.4|chr17:7676203C>A|-|T_pos:35|T_extract_pos:20|snp_pos:38	0	0.17080578	1	0.52727145
rs2151042536	TP53_rs2151042536_ENST00000622645.4|chr17:7676203C>A|-|T_pos:57|T_extract_pos:20|snp_pos:38	0	0.08551684	1	0.8135439
rs2151042536	TP53_rs2151042536_ENST00000714357.1|chr17:7676203C>A|-|T_pos:34|T_extract_pos:20|snp_pos:38	0	0.48413858	1	0.6917203
rs2151042536	TP53_rs2151042536_ENST00000714357.1|chr17:7676203C>A|-|T_pos:35|T_extract_pos:20|snp_pos:38	0	0.17080578	1	0.52727145
rs2151042536	TP53_rs2151042536_ENST00000714357.1|chr17:7676203C>A|-|T_pos:57|T_extract_pos:20|snp_pos:38	0	0.08551684	1	0.8135439
rs2151042536	TP53_rs2151042536_ENST00000508793.6|chr17:7676203C>A|-|T_pos:34|T_extract_pos:20|snp_pos:38	0	0.48413858	1	0.6917203
rs2151042536	TP53_rs2151042536_ENST00000508793.6|chr17:7676203C>A|-|T_pos:35|T_extract_pos:20|snp_pos:38	0	0.17080578	1	0.52727145
rs2151042536	TP53_rs2151042536_ENST00000508793.6|chr17:7676203C>A|-|T_pos:57|T_extract_pos:20|snp_pos:38	0	0.08551684	1	0.8135439
rs2151042536	TP53_rs2151042536_ENST00000923567.1|chr17:7676203C>A|-|T_pos:34|T_extract_pos:20|snp_pos:38	0	0.48413858	1	0.6917203
rs2151042536	TP53_rs2151042536_ENST00000923567.1|chr17:7676203C>A|-|T_pos:35|T_extract_pos:20|snp_pos:38	0	0.17080578	1	0.52727145
rs2151042536	TP53_rs2151042536_ENST00000923567.1|chr17:7676203C>A|-|T_pos:57|T_extract_pos:20|snp_pos:38	0	0.08551684	1	0.8135439
rs2151042536	TP53_rs2151042536_ENST00000949117.1|chr17:7676203C>A|-|T_pos:34|T_extract_pos:20|snp_pos:38	0	0.48413858	1	0.6917203
rs2151042536	TP53_rs2151042536_ENST00000949117.1|chr17:7676203C>A|-|T_pos:35|T_extract_pos:20|snp_pos:38	0	0.17080578	1	0.52727145
rs2151042536	TP53_rs2151042536_ENST00000949117.1|chr17:7676203C>A|-|T_pos:57|T_extract_pos:20|snp_pos:38	0	0.08551684	1	0.8135439
rs2151042536	TP53_rs2151042536_ENST00000923569.1|chr17:7676203C>A|-|T_pos:34|T_extract_pos:20|snp_pos:38	0	0.48413858	1	0.6917203
rs2151042536	TP53_rs2151042536_ENST00000923569.1|chr17:7676203C>A|-|T_pos:35|T_extract_pos:20|snp_pos:38	0	0.17080578	1	0.52727145
rs2151042536	TP53_rs2151042536_ENST00000923569.1|chr17:7676203C>A|-|T_pos:57|T_extract_pos:20|snp_pos:38	0	0.08551684	1	0.8135439
rs2151042536	TP53_rs2151042536_ENST00000923568.1|chr17:7676203C>A|-|T_pos:34|T_extract_pos:20|snp_pos:38	0	0.48413858	1	0.6917203
rs2151042536	TP53_rs2151042536_ENST00000923568.1|chr17:7676203C>A|-|T_pos:35|T_extract_pos:20|snp_pos:38	0	0.17080578	1	0.52727145
rs2151042536	TP53_rs2151042536_ENST00000923568.1|chr17:7676203C>A|-|T_pos:57|T_extract_pos:20|snp_pos:38	0	0.08551684	1	0.8135439
rs2151042536	TP53_rs2151042536_ENST00000503591.2|chr17:7676203C>A|-|T_pos:34|T_extract_pos:20|snp_pos:38	0	0.48413858	1	0.6917203
rs2151042536	TP53_rs2151042536_ENST00000503591.2|chr17:7676203C>A|-|T_pos:35|T_extract_pos:20|snp_pos:38	0	0.17080578	1	0.52727145
rs2151042536	TP53_rs2151042536_ENST00000503591.2|chr17:7676203C>A|-|T_pos:57|T_extract_pos:20|snp_pos:38	0	0.08551684	1	0.8135439
rs2151042536	TP53_rs2151042536_ENST00000445888.6|chr17:7676203C>A|-|T_pos:34|T_extract_pos:20|snp_pos:38	0	0.48413858	1	0.6917203
rs2151042536	TP53_rs2151042536_ENST00000445888.6|chr17:7676203C>A|-|T_pos:35|T_extract_pos:20|snp_pos:38	0	0.17080578	1	0.52727145
rs2151042536	TP53_rs2151042536_ENST00000445888.6|chr17:7676203C>A|-|T_pos:57|T_extract_pos:20|snp_pos:38	0	0.08551684	1	0.8135439
[truncated: 464 more rows]
