# Supplementary material for: Deciphering RNA modification and post-transcriptional regulation with NetRNApan
Source: Brief Bioinform. 2025 Dec 26;26(6):bbaf690. doi: 10.1093/bib/bbaf690 (PMC12741562; doi:10.1093/bib/bbaf690)
Supplement: Supplementary_Table_6_bbaf690 [file supplementary_table_6_bbaf690.xlsx]

## Sheet: Creating new sites
Table S6. SNPs creating new m5U sites
SNP	Fragment	Alt_Modified	Alt_Probability
rs587782682	BMPR1A_rs587782682_ALT_ENST00000883498.1|chr10:86917140C>T|+|snp_pos:40|extract_pos:20	1	0.99246705
rs587782682	BMPR1A_rs587782682_ALT_ENST00000926283.1|chr10:86917140C>T|+|snp_pos:40|extract_pos:20	1	0.99246705
rs587782682	BMPR1A_rs587782682_ALT_ENST00000883496.1|chr10:86917140C>T|+|snp_pos:40|extract_pos:20	1	0.99246705
rs587782682	BMPR1A_rs587782682_ALT_ENST00000926284.1|chr10:86917140C>T|+|snp_pos:40|extract_pos:20	1	0.99246705
rs587782682	BMPR1A_rs587782682_ALT_ENST00000713669.1|chr10:86917140C>T|+|snp_pos:40|extract_pos:20	1	0.9974469
rs587782682	BMPR1A_rs587782682_ALT_ENST00000883497.1|chr10:86917140C>T|+|snp_pos:40|extract_pos:20	1	0.99246705
rs587782682	BMPR1A_rs587782682_ALT_ENST00000883499.1|chr10:86917140C>T|+|snp_pos:40|extract_pos:20	1	0.99246705
rs587782682	BMPR1A_rs587782682_ALT_ENST00000943087.1|chr10:86917140C>T|+|snp_pos:40|extract_pos:20	1	0.99246705
rs587782682	BMPR1A_rs587782682_ALT_ENST00000943088.1|chr10:86917140C>T|+|snp_pos:40|extract_pos:20	1	0.99246705
rs587782682	BMPR1A_rs587782682_ALT_ENST00000883500.1|chr10:86917140C>T|+|snp_pos:40|extract_pos:20	1	0.99246705
rs587782682	BMPR1A_rs587782682_ALT_ENST00000883502.1|chr10:86917140C>T|+|snp_pos:40|extract_pos:20	1	0.99246705
rs587782682	BMPR1A_rs587782682_ALT_ENST00000926287.1|chr10:86917140C>T|+|snp_pos:40|extract_pos:20	1	0.99246705
rs587782682	BMPR1A_rs587782682_ALT_ENST00000635816.2|chr10:86917140C>T|+|snp_pos:40|extract_pos:20	1	0.99246705
rs587782682	BMPR1A_rs587782682_ALT_ENST00000638429.1|chr10:86917140C>T|+|snp_pos:40|extract_pos:20	1	0.99246705
rs587782682	BMPR1A_rs587782682_ALT_ENST00000926285.1|chr10:86917140C>T|+|snp_pos:40|extract_pos:20	1	0.99246705
rs587782682	BMPR1A_rs587782682_ALT_ENST00000926286.1|chr10:86917140C>T|+|snp_pos:40|extract_pos:20	1	0.99246705
rs587782682	BMPR1A_rs587782682_ALT_ENST00000636056.2|chr10:86917140C>T|+|snp_pos:40|extract_pos:20	1	0.99246705
rs587782682	BMPR1A_rs587782682_ALT_ENST00000713670.1|chr10:86917140C>T|+|snp_pos:40|extract_pos:20	1	0.99246705
rs587782682	BMPR1A_rs587782682_ALT_ENST00000943089.1|chr10:86917140C>T|+|snp_pos:40|extract_pos:20	1	0.99246705
rs587782682	BMPR1A_rs587782682_ALT_ENST00000926288.1|chr10:86917140C>T|+|snp_pos:40|extract_pos:20	1	0.99246705
rs587782682	BMPR1A_rs587782682_ALT_ENST00000372037.8|chr10:86917140C>T|+|snp_pos:40|extract_pos:20	1	0.99246705
rs587782682	BMPR1A_rs587782682_ALT_ENST00000713671.1|chr10:86917140C>T|+|snp_pos:40|extract_pos:20	1	0.99246705
rs587782682	BMPR1A_rs587782682_ALT_ENST00000713672.1|chr10:86917140C>T|+|snp_pos:40|extract_pos:20	1	0.99246705
rs587782682	BMPR1A_rs587782682_ALT_ENST00000713673.1|chr10:86917140C>T|+|snp_pos:40|extract_pos:20	1	0.99246705
rs587782682	BMPR1A_rs587782682_ALT_ENST00000926289.1|chr10:86917140C>T|+|snp_pos:40|extract_pos:20	1	0.99246705
rs587782682	BMPR1A_rs587782682_ALT_ENST00000480152.3|chr10:86917140C>T|+|snp_pos:40|extract_pos:20	1	0.99246705
rs587782682	BMPR1A_rs587782682_ALT_ENST00000926290.1|chr10:86917140C>T|+|snp_pos:40|extract_pos:20	1	0.99246705
rs587782682	BMPR1A_rs587782682_ALT_ENST00000713675.1|chr10:86917140C>T|+|snp_pos:40|extract_pos:20	1	0.99246705
rs587782682	BMPR1A_rs587782682_ALT_ENST00000926291.1|chr10:86917140C>T|+|snp_pos:40|extract_pos:20	1	0.99246705
rs587782682	BMPR1A_rs587782682_ALT_ENST00000926292.1|chr10:86917140C>T|+|snp_pos:40|extract_pos:20	1	0.99246705
rs587782682	BMPR1A_rs587782682_ALT_ENST00000883501.1|chr10:86917140C>T|+|snp_pos:40|extract_pos:20	1	0.99246705
rs587782682	BMPR1A_rs587782682_ALT_ENST00000943090.1|chr10:86917140C>T|+|snp_pos:40|extract_pos:20	1	0.99246705
rs587782682	BMPR1A_rs587782682_ALT_ENST00000943092.1|chr10:86917140C>T|+|snp_pos:40|extract_pos:20	1	0.99246705
rs587782682	BMPR1A_rs587782682_ALT_ENST00000943091.1|chr10:86917140C>T|+|snp_pos:40|extract_pos:20	1	0.99246705
rs587782682	BMPR1A_rs587782682_ALT_ENST00000943093.1|chr10:86917140C>T|+|snp_pos:40|extract_pos:20	1	0.99246705
rs587782682	BMPR1A_rs587782682_ALT_ENST00000883503.1|chr10:86917140C>T|+|snp_pos:40|extract_pos:20	1	0.99246705
rs587782682	BMPR1A_rs587782682_ALT_ENST00000943094.1|chr10:86917140C>T|+|snp_pos:40|extract_pos:20	1	0.99246705
rs587782682	BMPR1A_rs587782682_ALT_ENST00000943095.1|chr10:86917140C>T|+|snp_pos:40|extract_pos:20	1	0.99246705
rs587782682	BMPR1A_rs587782682_ALT_ENST00000943096.1|chr10:86917140C>T|+|snp_pos:40|extract_pos:20	1	0.99246705
rs587782682	BMPR1A_rs587782682_ALT_ENST00000926293.1|chr10:86917140C>T|+|snp_pos:40|extract_pos:20	1	0.99246705
rs786204853	PTEN_rs786204853_ALT_ENST00000688308.1|chr10:87864546C>T|+|snp_pos:40|extract_pos:20	1	0.9960816
rs786204853	PTEN_rs786204853_ALT_ENST00000693560.1|chr10:87864546C>T|+|snp_pos:40|extract_pos:20	1	0.9960816
rs786204853	PTEN_rs786204853_ALT_ENST00000700029.2|chr10:87864546C>T|+|snp_pos:40|extract_pos:20	1	0.9960816
rs786204853	PTEN_rs786204853_ALT_ENST00000713837.1|chr10:87864546C>T|+|snp_pos:40|extract_pos:20	1	0.9960816
rs786204853	PTEN_rs786204853_ALT_ENST00000371953.8|chr10:87864546C>T|+|snp_pos:40|extract_pos:20	1	0.9960816
rs786204853	PTEN_rs786204853_ALT_ENST00000706955.1|chr10:87864546C>T|+|snp_pos:40|extract_pos:20	1	0.99864995
rs786204853	PTEN_rs786204853_ALT_ENST00000710265.1|chr10:87864546C>T|+|snp_pos:40|extract_pos:20	1	0.9960816
rs786204853	PTEN_rs786204853_ALT_ENST00000713839.1|chr10:87864546C>T|+|snp_pos:40|extract_pos:20	1	0.9960816
rs786204853	PTEN_rs786204853_ALT_ENST00000700021.1|chr10:87864546C>T|+|snp_pos:40|extract_pos:20	1	0.9960816
rs786204853	PTEN_rs786204853_ALT_ENST00000700022.1|chr10:87864546C>T|+|snp_pos:40|extract_pos:20	1	0.9960816
rs786204853	PTEN_rs786204853_ALT_ENST00000686459.1|chr10:87864546C>T|+|snp_pos:40|extract_pos:20	1	0.9960816
rs786204853	PTEN_rs786204853_ALT_ENST00000472832.3|chr10:87864546C>T|+|snp_pos:40|extract_pos:20	1	0.9960816
rs786204853	PTEN_rs786204853_ALT_ENST00000688922.2|chr10:87864546C>T|+|snp_pos:40|extract_pos:20	1	0.9960816
rs786204853	PTEN_rs786204853_ALT_ENST00000487939.1|chr10:87864546C>T|+|snp_pos:40|extract_pos:20	1	0.998275
rs786204853	PTEN_rs786204853_ALT_ENST00000462694.1|chr10:87864546C>T|+|snp_pos:40|extract_pos:20	1	0.9960816
rs121909224	PTEN_rs121909224_ALT_ENST00000688308.1|chr10:87933147C>T|+|snp_pos:40|extract_pos:20	1	0.5344071
rs121909224	PTEN_rs121909224_ALT_ENST00000693560.1|chr10:87933147C>T|+|snp_pos:40|extract_pos:20	1	0.5344071
rs121909224	PTEN_rs121909224_ALT_ENST00000700029.2|chr10:87933147C>T|+|snp_pos:40|extract_pos:20	1	0.5344071
rs121909224	PTEN_rs121909224_ALT_ENST00000713837.1|chr10:87933147C>T|+|snp_pos:40|extract_pos:20	1	0.5344071
rs121909224	PTEN_rs121909224_ALT_ENST00000371953.8|chr10:87933147C>T|+|snp_pos:40|extract_pos:20	1	0.5344071
rs121909224	PTEN_rs121909224_ALT_ENST00000706955.1|chr10:87933147C>T|+|snp_pos:40|extract_pos:20	1	0.5344071
rs121909224	PTEN_rs121909224_ALT_ENST00000710265.1|chr10:87933147C>T|+|snp_pos:40|extract_pos:20	1	0.5344071
rs121909224	PTEN_rs121909224_ALT_ENST00000713839.1|chr10:87933147C>T|+|snp_pos:40|extract_pos:20	1	0.5344071
rs121909224	PTEN_rs121909224_ALT_ENST00000700021.1|chr10:87933147C>T|+|snp_pos:40|extract_pos:20	1	0.5344071
rs121909224	PTEN_rs121909224_ALT_ENST00000700022.1|chr10:87933147C>T|+|snp_pos:40|extract_pos:20	1	0.5344071
rs121909224	PTEN_rs121909224_ALT_ENST00000686459.1|chr10:87933147C>T|+|snp_pos:40|extract_pos:20	1	0.5344071
rs121909224	PTEN_rs121909224_ALT_ENST00000472832.3|chr10:87933147C>T|+|snp_pos:40|extract_pos:20	1	0.5344071
rs121909224	PTEN_rs121909224_ALT_ENST00000688922.2|chr10:87933147C>T|+|snp_pos:40|extract_pos:20	1	0.5344071
rs121909224	PTEN_rs121909224_ALT_ENST00000688158.2|chr10:87933147C>T|+|snp_pos:40|extract_pos:20	1	0.5344071
rs121909224	PTEN_rs121909224_ALT_ENST00000498703.1|chr10:87933147C>T|+|snp_pos:40|extract_pos:20	1	0.5344071
rs1057519724	PTEN_rs1057519724_ALT_ENST00000688308.1|chr10:87933236G>T|+|snp_pos:40|extract_pos:20	1	0.9890201
rs1057519724	PTEN_rs1057519724_ALT_ENST00000693560.1|chr10:87933236G>T|+|snp_pos:40|extract_pos:20	1	0.9890201
rs1057519724	PTEN_rs1057519724_ALT_ENST00000700029.2|chr10:87933236G>T|+|snp_pos:40|extract_pos:20	1	0.9890201
rs1057519724	PTEN_rs1057519724_ALT_ENST00000713837.1|chr10:87933236G>T|+|snp_pos:40|extract_pos:20	1	0.9890201
rs1057519724	PTEN_rs1057519724_ALT_ENST00000371953.8|chr10:87933236G>T|+|snp_pos:40|extract_pos:20	1	0.9890201
rs1057519724	PTEN_rs1057519724_ALT_ENST00000706955.1|chr10:87933236G>T|+|snp_pos:40|extract_pos:20	1	0.9890201
rs1057519724	PTEN_rs1057519724_ALT_ENST00000710265.1|chr10:87933236G>T|+|snp_pos:40|extract_pos:20	1	0.9890201
rs1057519724	PTEN_rs1057519724_ALT_ENST00000713839.1|chr10:87933236G>T|+|snp_pos:40|extract_pos:20	1	0.9890201
rs1057519724	PTEN_rs1057519724_ALT_ENST00000700021.1|chr10:87933236G>T|+|snp_pos:40|extract_pos:20	1	0.9890201
rs1057519724	PTEN_rs1057519724_ALT_ENST00000700022.1|chr10:87933236G>T|+|snp_pos:40|extract_pos:20	1	0.98905814
rs1057519724	PTEN_rs1057519724_ALT_ENST00000686459.1|chr10:87933236G>T|+|snp_pos:40|extract_pos:20	1	0.9886996
rs1057519724	PTEN_rs1057519724_ALT_ENST00000472832.3|chr10:87933236G>T|+|snp_pos:40|extract_pos:20	1	0.9890201
rs1057519724	PTEN_rs1057519724_ALT_ENST00000688922.2|chr10:87933236G>T|+|snp_pos:40|extract_pos:20	1	0.9890201
rs1057519724	PTEN_rs1057519724_ALT_ENST00000688158.2|chr10:87933236G>T|+|snp_pos:40|extract_pos:20	1	0.9890201
rs1057519724	PTEN_rs1057519724_ALT_ENST00000498703.1|chr10:87933236G>T|+|snp_pos:40|extract_pos:20	1	0.9876839
rs786202918	PTEN_rs786202918_ALT_ENST00000688308.1|chr10:87957951C>T|+|snp_pos:40|extract_pos:20	1	0.96253586
rs786202918	PTEN_rs786202918_ALT_ENST00000693560.1|chr10:87957951C>T|+|snp_pos:40|extract_pos:20	1	0.96253586
rs786202918	PTEN_rs786202918_ALT_ENST00000700029.2|chr10:87957951C>T|+|snp_pos:40|extract_pos:20	1	0.96253586
rs786202918	PTEN_rs786202918_ALT_ENST00000713837.1|chr10:87957951C>T|+|snp_pos:40|extract_pos:20	1	0.96253586
rs786202918	PTEN_rs786202918_ALT_ENST00000371953.8|chr10:87957951C>T|+|snp_pos:40|extract_pos:20	1	0.96253586
rs786202918	PTEN_rs786202918_ALT_ENST00000706955.1|chr10:87957951C>T|+|snp_pos:40|extract_pos:20	1	0.96253586
rs786202918	PTEN_rs786202918_ALT_ENST00000710265.1|chr10:87957951C>T|+|snp_pos:40|extract_pos:20	1	0.96253586
rs786202918	PTEN_rs786202918_ALT_ENST00000713839.1|chr10:87957951C>T|+|snp_pos:40|extract_pos:20	1	0.96253586
rs786202918	PTEN_rs786202918_ALT_ENST00000700021.1|chr10:87957951C>T|+|snp_pos:40|extract_pos:20	1	0.96253586
rs786202918	PTEN_rs786202918_ALT_ENST00000700022.1|chr10:87957951C>T|+|snp_pos:40|extract_pos:20	1	0.96253586
rs786202918	PTEN_rs786202918_ALT_ENST00000686459.1|chr10:87957951C>T|+|snp_pos:40|extract_pos:20	1	0.96253586
rs786202918	PTEN_rs786202918_ALT_ENST00000472832.3|chr10:87957951C>T|+|snp_pos:40|extract_pos:20	1	0.96253586
rs786202918	PTEN_rs786202918_ALT_ENST00000688922.2|chr10:87957951C>T|+|snp_pos:40|extract_pos:20	1	0.96253586
rs786202918	PTEN_rs786202918_ALT_ENST00000688158.2|chr10:87957951C>T|+|snp_pos:40|extract_pos:20	1	0.96253586
rs786202918	PTEN_rs786202918_ALT_ENST00000700023.1|chr10:87957951C>T|+|snp_pos:40|extract_pos:20	1	0.96253586
rs786202918	PTEN_rs786202918_ALT_ENST00000700024.1|chr10:87957951C>T|+|snp_pos:40|extract_pos:20	1	0.96253586
rs786202918	PTEN_rs786202918_ALT_ENST00000700025.1|chr10:87957951C>T|+|snp_pos:40|extract_pos:20	1	0.96253586
rs786202918	PTEN_rs786202918_ALT_ENST00000700026.1|chr10:87957951C>T|+|snp_pos:40|extract_pos:20	1	0.96253586
rs564652222	ATM_rs564652222_ALT_ENST00000601453.3|chr11:108325416C>T|+|snp_pos:40|extract_pos:20	1	0.896996
rs564652222	ATM_rs564652222_ALT_ENST00000452508.7|chr11:108325416C>T|+|snp_pos:40|extract_pos:20	1	0.896996
rs564652222	ATM_rs564652222_ALT_ENST00000713840.1|chr11:108325416C>T|+|snp_pos:40|extract_pos:20	1	0.896996
rs564652222	ATM_rs564652222_ALT_ENST00000713841.1|chr11:108325416C>T|+|snp_pos:40|extract_pos:20	1	0.896996
rs564652222	ATM_rs564652222_ALT_ENST00000713842.1|chr11:108325416C>T|+|snp_pos:40|extract_pos:20	1	0.896996
rs564652222	ATM_rs564652222_ALT_ENST00000683174.2|chr11:108325416C>T|+|snp_pos:40|extract_pos:20	1	0.896996
rs564652222	ATM_rs564652222_ALT_ENST00000713843.1|chr11:108325416C>T|+|snp_pos:40|extract_pos:20	1	0.896996
rs564652222	ATM_rs564652222_ALT_ENST00000529588.6|chr11:108325416C>T|+|snp_pos:40|extract_pos:20	1	0.896996
rs564652222	ATM_rs564652222_ALT_ENST00000675843.1|chr11:108325416C>T|+|snp_pos:40|extract_pos:20	1	0.896996
rs564652222	ATM_rs564652222_ALT_ENST00000713593.1|chr11:108325416C>T|+|snp_pos:40|extract_pos:20	1	0.896996
rs564652222	ATM_rs564652222_ALT_ENST00000527805.6|chr11:108325416C>T|+|snp_pos:40|extract_pos:20	1	0.896996
rs564652222	ATM_rs564652222_ALT_ENST00000971291.1|chr11:108325416C>T|+|snp_pos:40|extract_pos:20	1	0.896996
rs564652222	ATM_rs564652222_ALT_ENST00000923922.1|chr11:108325416C>T|+|snp_pos:40|extract_pos:20	1	0.896996
rs564652222	ATM_rs564652222_ALT_ENST00000675595.1|chr11:108325416C>T|+|snp_pos:40|extract_pos:20	1	0.896996
rs564652222	ATM_rs564652222_ALT_ENST00000713844.1|chr11:108325416C>T|+|snp_pos:40|extract_pos:20	1	0.896996
rs564652222	ATM_rs564652222_ALT_ENST00000278616.10|chr11:108325416C>T|+|snp_pos:40|extract_pos:20	1	0.896996
rs564652222	ATM_rs564652222_ALT_ENST00000524792.5|chr11:108325416C>T|+|snp_pos:40|extract_pos:20	1	0.896996
rs564652222	ATM_rs564652222_ALT_ENST00000683524.1|chr11:108325416C>T|+|snp_pos:40|extract_pos:20	1	0.896996
rs564652222	ATM_rs564652222_ALT_ENST00000684152.1|chr11:108325416C>T|+|snp_pos:40|extract_pos:20	1	0.896996
rs564652222	ATM_rs564652222_ALT_ENST00000533690.5|chr11:108325416C>T|+|snp_pos:40|extract_pos:20	1	0.896996
rs564652222	ATM_rs564652222_ALT_ENST00000682286.1|chr11:108325416C>T|+|snp_pos:40|extract_pos:20	1	0.896996
rs564652222	ATM_rs564652222_ALT_ENST00000525056.2|chr11:108325416C>T|+|snp_pos:40|extract_pos:20	1	0.896996
rs564652222	ATM_rs564652222_ALT_ENST00000682302.1|chr11:108325416C>T|+|snp_pos:40|extract_pos:20	1	0.896996
rs121913529	KRAS_rs121913529_ALT_ENST00000256078.10|chr12:25245350C>T|-|snp_pos:40|extract_pos:20	1	0.9209908
rs121913529	KRAS_rs121913529_ALT_ENST00000311936.8|chr12:25245350C>T|-|snp_pos:40|extract_pos:20	1	0.9209908
rs121913529	KRAS_rs121913529_ALT_ENST00000686877.1|chr12:25245350C>T|-|snp_pos:40|extract_pos:20	1	0.9209908
rs121913529	KRAS_rs121913529_ALT_ENST00000685328.1|chr12:25245350C>T|-|snp_pos:40|extract_pos:20	1	0.9209908
rs121913529	KRAS_rs121913529_ALT_ENST00000693229.1|chr12:25245350C>T|-|snp_pos:40|extract_pos:20	1	0.9209908
rs121913529	KRAS_rs121913529_ALT_ENST00000687356.1|chr12:25245350C>T|-|snp_pos:40|extract_pos:20	1	0.9209908
rs121913529	KRAS_rs121913529_ALT_ENST00000688940.1|chr12:25245350C>T|-|snp_pos:40|extract_pos:20	1	0.9209908
rs121913529	KRAS_rs121913529_ALT_ENST00000690804.1|chr12:25245350C>T|-|snp_pos:40|extract_pos:20	1	0.9209908
rs121913529	KRAS_rs121913529_ALT_ENST00000894155.1|chr12:25245350C>T|-|snp_pos:40|extract_pos:20	1	0.9209908
rs121913529	KRAS_rs121913529_ALT_ENST00000940422.1|chr12:25245350C>T|-|snp_pos:40|extract_pos:20	1	0.9209908
rs121913529	KRAS_rs121913529_ALT_ENST00000557334.6|chr12:25245350C>T|-|snp_pos:40|extract_pos:20	1	0.9209908
rs121913529	KRAS_rs121913529_ALT_ENST00000686969.1|chr12:25245350C>T|-|snp_pos:40|extract_pos:20	1	0.9209908
rs121913529	KRAS_rs121913529_ALT_ENST00000556131.2|chr12:25245350C>T|-|snp_pos:40|extract_pos:20	1	0.9209908
rs2138033820	RB1_rs2138033820_ALT_ENST00000924352.1|chr13:48307284G>T|+|snp_pos:40|extract_pos:20	1	0.59587204
rs2138033820	RB1_rs2138033820_ALT_ENST00000646097.1|chr13:48307284G>T|+|snp_pos:40|extract_pos:20	1	0.59587204
rs2138033820	RB1_rs2138033820_ALT_ENST00000650461.1|chr13:48307284G>T|+|snp_pos:40|extract_pos:20	1	0.59587204
rs2138033820	RB1_rs2138033820_ALT_ENST00000525036.1|chr13:48307284G>T|+|snp_pos:40|extract_pos:20	1	0.59587204
rs2138033820	RB1_rs2138033820_ALT_ENST00000267163.6|chr13:48307284G>T|+|snp_pos:40|extract_pos:20	1	0.59587204
rs2138033820	RB1_rs2138033820_ALT_ENST00000859510.1|chr13:48307284G>T|+|snp_pos:40|extract_pos:20	1	0.59587204
rs2138033820	RB1_rs2138033820_ALT_ENST00000713856.1|chr13:48307284G>T|+|snp_pos:40|extract_pos:20	1	0.59587204
rs2138033820	RB1_rs2138033820_ALT_ENST00000941076.1|chr13:48307284G>T|+|snp_pos:40|extract_pos:20	1	0.59587204
rs2138033820	RB1_rs2138033820_ALT_ENST00000859511.1|chr13:48307284G>T|+|snp_pos:40|extract_pos:20	1	0.59587204
rs2138033820	RB1_rs2138033820_ALT_ENST00000713857.1|chr13:48307284G>T|+|snp_pos:40|extract_pos:20	1	0.59587204
rs2138033820	RB1_rs2138033820_ALT_ENST00000713858.1|chr13:48307284G>T|+|snp_pos:40|extract_pos:20	1	0.59587204
rs2138033820	RB1_rs2138033820_ALT_ENST00000713859.1|chr13:48307284G>T|+|snp_pos:40|extract_pos:20	1	0.59587204
rs1131690863	RB1_rs1131690863_ALT_ENST00000924352.1|chr13:48362847C>T|+|snp_pos:40|extract_pos:20	1	0.9979085
rs1131690863	RB1_rs1131690863_ALT_ENST00000650461.1|chr13:48362847C>T|+|snp_pos:40|extract_pos:20	1	0.9979085
rs1131690863	RB1_rs1131690863_ALT_ENST00000267163.6|chr13:48362847C>T|+|snp_pos:40|extract_pos:20	1	0.9979085
rs1131690863	RB1_rs1131690863_ALT_ENST00000859510.1|chr13:48362847C>T|+|snp_pos:40|extract_pos:20	1	0.9979085
rs1131690863	RB1_rs1131690863_ALT_ENST00000713856.1|chr13:48362847C>T|+|snp_pos:40|extract_pos:20	1	0.9979085
rs1131690863	RB1_rs1131690863_ALT_ENST00000941076.1|chr13:48362847C>T|+|snp_pos:40|extract_pos:20	1	0.9979085
rs1131690863	RB1_rs1131690863_ALT_ENST00000467505.6|chr13:48362847C>T|+|snp_pos:40|extract_pos:20	1	0.9979085
rs1131690863	RB1_rs1131690863_ALT_ENST00000859511.1|chr13:48362847C>T|+|snp_pos:40|extract_pos:20	1	0.9979085
rs1131690863	RB1_rs1131690863_ALT_ENST00000713857.1|chr13:48362847C>T|+|snp_pos:40|extract_pos:20	1	0.9979085
rs1131690863	RB1_rs1131690863_ALT_ENST00000713858.1|chr13:48362847C>T|+|snp_pos:40|extract_pos:20	1	0.9979085
rs587778833	RB1_rs587778833_ALT_ENST00000924352.1|chr13:48456298C>T|+|snp_pos:40|extract_pos:20	1	0.6805059
rs587778833	RB1_rs587778833_ALT_ENST00000650461.1|chr13:48456298C>T|+|snp_pos:40|extract_pos:20	1	0.6805059
rs587778833	RB1_rs587778833_ALT_ENST00000267163.6|chr13:48456298C>T|+|snp_pos:40|extract_pos:20	1	0.6805059
rs587778833	RB1_rs587778833_ALT_ENST00000859510.1|chr13:48456298C>T|+|snp_pos:40|extract_pos:20	1	0.6805059
rs587778833	RB1_rs587778833_ALT_ENST00000713856.1|chr13:48456298C>T|+|snp_pos:40|extract_pos:20	1	0.6805059
rs587778833	RB1_rs587778833_ALT_ENST00000941076.1|chr13:48456298C>T|+|snp_pos:40|extract_pos:20	1	0.6805059
rs587778833	RB1_rs587778833_ALT_ENST00000467505.6|chr13:48456298C>T|+|snp_pos:40|extract_pos:20	1	0.6805059
rs587778833	RB1_rs587778833_ALT_ENST00000859511.1|chr13:48456298C>T|+|snp_pos:40|extract_pos:20	1	0.6805059
rs587778833	RB1_rs587778833_ALT_ENST00000713857.1|chr13:48456298C>T|+|snp_pos:40|extract_pos:20	1	0.6805059
rs587778833	RB1_rs587778833_ALT_ENST00000713858.1|chr13:48456298C>T|+|snp_pos:40|extract_pos:20	1	0.6805059
rs587778833	RB1_rs587778833_ALT_ENST00000713859.1|chr13:48456298C>T|+|snp_pos:40|extract_pos:20	1	0.6805059
rs137853294	RB1_rs137853294_ALT_ENST00000924352.1|chr13:48459708C>T|+|snp_pos:40|extract_pos:20	1	0.9910197
rs137853294	RB1_rs137853294_ALT_ENST00000650461.1|chr13:48459708C>T|+|snp_pos:40|extract_pos:20	1	0.9910197
rs137853294	RB1_rs137853294_ALT_ENST00000267163.6|chr13:48459708C>T|+|snp_pos:40|extract_pos:20	1	0.9910197
rs137853294	RB1_rs137853294_ALT_ENST00000859510.1|chr13:48459708C>T|+|snp_pos:40|extract_pos:20	1	0.9910197
rs137853294	RB1_rs137853294_ALT_ENST00000713856.1|chr13:48459708C>T|+|snp_pos:40|extract_pos:20	1	0.9910197
rs137853294	RB1_rs137853294_ALT_ENST00000941076.1|chr13:48459708C>T|+|snp_pos:40|extract_pos:20	1	0.9910197
rs137853294	RB1_rs137853294_ALT_ENST00000467505.6|chr13:48459708C>T|+|snp_pos:40|extract_pos:20	1	0.9910197
rs137853294	RB1_rs137853294_ALT_ENST00000859511.1|chr13:48459708C>T|+|snp_pos:40|extract_pos:20	1	0.9910197
rs137853294	RB1_rs137853294_ALT_ENST00000713857.1|chr13:48459708C>T|+|snp_pos:40|extract_pos:20	1	0.9910197
rs137853294	RB1_rs137853294_ALT_ENST00000713858.1|chr13:48459708C>T|+|snp_pos:40|extract_pos:20	1	0.9910197
rs137853294	RB1_rs137853294_ALT_ENST00000713859.1|chr13:48459708C>T|+|snp_pos:40|extract_pos:20	1	0.9910197
rs1890098663	DICER1_rs1890098663_ALT_ENST00000529720.2|chr14:95094125A>T|-|snp_pos:40|extract_pos:20	1	0.9953029
rs1890098663	DICER1_rs1890098663_ALT_ENST00000674628.2|chr14:95094125A>T|-|snp_pos:40|extract_pos:20	1	0.9953029
rs1890098663	DICER1_rs1890098663_ALT_ENST00000343455.8|chr14:95094125A>T|-|snp_pos:40|extract_pos:20	1	0.9953029
rs1890098663	DICER1_rs1890098663_ALT_ENST00000924636.1|chr14:95094125A>T|-|snp_pos:40|extract_pos:20	1	0.9953029
rs1890098663	DICER1_rs1890098663_ALT_ENST00000696920.1|chr14:95094125A>T|-|snp_pos:40|extract_pos:20	1	0.9953029
rs1890098663	DICER1_rs1890098663_ALT_ENST00000531162.7|chr14:95094125A>T|-|snp_pos:40|extract_pos:20	1	0.9953029
rs1890098663	DICER1_rs1890098663_ALT_ENST00000696921.1|chr14:95094125A>T|-|snp_pos:40|extract_pos:20	1	0.9953029
rs1890098663	DICER1_rs1890098663_ALT_ENST00000675540.2|chr14:95094125A>T|-|snp_pos:40|extract_pos:20	1	0.9953029
rs1890098663	DICER1_rs1890098663_ALT_ENST00000526495.6|chr14:95094125A>T|-|snp_pos:40|extract_pos:20	1	0.9953029
rs1890098663	DICER1_rs1890098663_ALT_ENST00000696922.1|chr14:95094125A>T|-|snp_pos:40|extract_pos:20	1	0.9953029
rs1890098663	DICER1_rs1890098663_ALT_ENST00000696923.1|chr14:95094125A>T|-|snp_pos:40|extract_pos:20	1	0.9953029
rs1890098663	DICER1_rs1890098663_ALT_ENST00000696924.1|chr14:95094125A>T|-|snp_pos:40|extract_pos:20	1	0.9953029
rs1890098663	DICER1_rs1890098663_ALT_ENST00000696733.1|chr14:95094125A>T|-|snp_pos:40|extract_pos:20	1	0.9953029
rs1890098663	DICER1_rs1890098663_ALT_ENST00000696734.1|chr14:95094125A>T|-|snp_pos:40|extract_pos:20	1	0.9953029
rs1890098663	DICER1_rs1890098663_ALT_ENST00000860615.1|chr14:95094125A>T|-|snp_pos:40|extract_pos:20	1	0.9953029
rs1890098663	DICER1_rs1890098663_ALT_ENST00000393063.6|chr14:95094125A>T|-|snp_pos:40|extract_pos:20	1	0.9953029
rs1890098663	DICER1_rs1890098663_ALT_ENST00000675995.1|chr14:95094125A>T|-|snp_pos:40|extract_pos:20	1	0.9953029
rs1890098663	DICER1_rs1890098663_ALT_ENST00000696925.1|chr14:95094125A>T|-|snp_pos:40|extract_pos:20	1	0.9953029
rs1890098663	DICER1_rs1890098663_ALT_ENST00000527414.5|chr14:95094125A>T|-|snp_pos:40|extract_pos:20	1	0.9953029
rs1890098663	DICER1_rs1890098663_ALT_ENST00000696735.1|chr14:95094125A>T|-|snp_pos:40|extract_pos:20	1	0.9953029
rs1890098663	DICER1_rs1890098663_ALT_ENST00000860620.1|chr14:95094125A>T|-|snp_pos:40|extract_pos:20	1	0.9953029
rs1890098663	DICER1_rs1890098663_ALT_ENST00000860619.1|chr14:95094125A>T|-|snp_pos:40|extract_pos:20	1	0.9953029
rs1890098663	DICER1_rs1890098663_ALT_ENST00000860618.1|chr14:95094125A>T|-|snp_pos:40|extract_pos:20	1	0.9953029
rs1890098663	DICER1_rs1890098663_ALT_ENST00000860617.1|chr14:95094125A>T|-|snp_pos:40|extract_pos:20	1	0.9953029
rs1890098663	DICER1_rs1890098663_ALT_ENST00000860616.1|chr14:95094125A>T|-|snp_pos:40|extract_pos:20	1	0.9953029
rs1890098663	DICER1_rs1890098663_ALT_ENST00000541352.5|chr14:95094125A>T|-|snp_pos:40|extract_pos:20	1	0.9953029
rs1890098663	DICER1_rs1890098663_ALT_ENST00000556045.6|chr14:95094125A>T|-|snp_pos:40|extract_pos:20	1	0.9953029
rs1890098663	DICER1_rs1890098663_ALT_ENST00000696736.1|chr14:95094125A>T|-|snp_pos:40|extract_pos:20	1	0.9953029
rs1595331264	DICER1_rs1595331264_ALT_ENST00000529720.2|chr14:95094127C>T|-|snp_pos:40|extract_pos:20	1	0.9792711
rs1595331264	DICER1_rs1595331264_ALT_ENST00000674628.2|chr14:95094127C>T|-|snp_pos:40|extract_pos:20	1	0.9792711
rs1595331264	DICER1_rs1595331264_ALT_ENST00000343455.8|chr14:95094127C>T|-|snp_pos:40|extract_pos:20	1	0.9792711
rs1595331264	DICER1_rs1595331264_ALT_ENST00000924636.1|chr14:95094127C>T|-|snp_pos:40|extract_pos:20	1	0.9792711
rs1595331264	DICER1_rs1595331264_ALT_ENST00000696920.1|chr14:95094127C>T|-|snp_pos:40|extract_pos:20	1	0.9792711
rs1595331264	DICER1_rs1595331264_ALT_ENST00000531162.7|chr14:95094127C>T|-|snp_pos:40|extract_pos:20	1	0.9792711
rs1595331264	DICER1_rs1595331264_ALT_ENST00000696921.1|chr14:95094127C>T|-|snp_pos:40|extract_pos:20	1	0.9792711
rs1595331264	DICER1_rs1595331264_ALT_ENST00000675540.2|chr14:95094127C>T|-|snp_pos:40|extract_pos:20	1	0.9792711
rs1595331264	DICER1_rs1595331264_ALT_ENST00000526495.6|chr14:95094127C>T|-|snp_pos:40|extract_pos:20	1	0.9792711
rs1595331264	DICER1_rs1595331264_ALT_ENST00000696922.1|chr14:95094127C>T|-|snp_pos:40|extract_pos:20	1	0.9792711
rs1595331264	DICER1_rs1595331264_ALT_ENST00000696923.1|chr14:95094127C>T|-|snp_pos:40|extract_pos:20	1	0.9792711
rs1595331264	DICER1_rs1595331264_ALT_ENST00000696924.1|chr14:95094127C>T|-|snp_pos:40|extract_pos:20	1	0.9792711
rs1595331264	DICER1_rs1595331264_ALT_ENST00000696733.1|chr14:95094127C>T|-|snp_pos:40|extract_pos:20	1	0.9792711
rs1595331264	DICER1_rs1595331264_ALT_ENST00000696734.1|chr14:95094127C>T|-|snp_pos:40|extract_pos:20	1	0.9792711
rs1595331264	DICER1_rs1595331264_ALT_ENST00000860615.1|chr14:95094127C>T|-|snp_pos:40|extract_pos:20	1	0.9792711
rs1595331264	DICER1_rs1595331264_ALT_ENST00000393063.6|chr14:95094127C>T|-|snp_pos:40|extract_pos:20	1	0.9792711
rs1595331264	DICER1_rs1595331264_ALT_ENST00000675995.1|chr14:95094127C>T|-|snp_pos:40|extract_pos:20	1	0.9792711
rs1595331264	DICER1_rs1595331264_ALT_ENST00000696925.1|chr14:95094127C>T|-|snp_pos:40|extract_pos:20	1	0.9792711
rs1595331264	DICER1_rs1595331264_ALT_ENST00000527414.5|chr14:95094127C>T|-|snp_pos:40|extract_pos:20	1	0.9792711
rs1595331264	DICER1_rs1595331264_ALT_ENST00000696735.1|chr14:95094127C>T|-|snp_pos:40|extract_pos:20	1	0.9792711
rs1595331264	DICER1_rs1595331264_ALT_ENST00000860620.1|chr14:95094127C>T|-|snp_pos:40|extract_pos:20	1	0.9792711
rs1595331264	DICER1_rs1595331264_ALT_ENST00000860619.1|chr14:95094127C>T|-|snp_pos:40|extract_pos:20	1	0.9792711
rs1595331264	DICER1_rs1595331264_ALT_ENST00000860618.1|chr14:95094127C>T|-|snp_pos:40|extract_pos:20	1	0.9792711
rs1595331264	DICER1_rs1595331264_ALT_ENST00000860617.1|chr14:95094127C>T|-|snp_pos:40|extract_pos:20	1	0.9792711
rs1595331264	DICER1_rs1595331264_ALT_ENST00000860616.1|chr14:95094127C>T|-|snp_pos:40|extract_pos:20	1	0.9792711
rs1595331264	DICER1_rs1595331264_ALT_ENST00000541352.5|chr14:95094127C>T|-|snp_pos:40|extract_pos:20	1	0.9792711
rs1595331264	DICER1_rs1595331264_ALT_ENST00000556045.6|chr14:95094127C>T|-|snp_pos:40|extract_pos:20	1	0.9792711
rs1595331264	DICER1_rs1595331264_ALT_ENST00000696736.1|chr14:95094127C>T|-|snp_pos:40|extract_pos:20	1	0.9792711
rs121434592	AKT1_rs121434592_ALT_ENST00000555380.1|chr14:104780214C>T|-|snp_pos:40|extract_pos:20	1	0.9799779
rs121913502	IDH2_rs121913502_ALT_ENST00000330062.8|chr15:90088702C>T|-|snp_pos:40|extract_pos:20	1	0.97308385
rs121913502	IDH2_rs121913502_ALT_ENST00000864222.1|chr15:90088702C>T|-|snp_pos:40|extract_pos:20	1	0.97308385
rs121913502	IDH2_rs121913502_ALT_ENST00000864221.1|chr15:90088702C>T|-|snp_pos:40|extract_pos:20	1	0.97308385
rs121913502	IDH2_rs121913502_ALT_ENST00000864223.1|chr15:90088702C>T|-|snp_pos:40|extract_pos:20	1	0.97308385
rs121913502	IDH2_rs121913502_ALT_ENST00000864225.1|chr15:90088702C>T|-|snp_pos:40|extract_pos:20	1	0.97308385
rs121913502	IDH2_rs121913502_ALT_ENST00000864224.1|chr15:90088702C>T|-|snp_pos:40|extract_pos:20	1	0.97308385
rs121913502	IDH2_rs121913502_ALT_ENST00000864226.1|chr15:90088702C>T|-|snp_pos:40|extract_pos:20	1	0.97308385
rs121913502	IDH2_rs121913502_ALT_ENST00000864227.1|chr15:90088702C>T|-|snp_pos:40|extract_pos:20	1	0.97308385
rs121913502	IDH2_rs121913502_ALT_ENST00000864228.1|chr15:90088702C>T|-|snp_pos:40|extract_pos:20	1	0.97308385
rs121913502	IDH2_rs121913502_ALT_ENST00000948835.1|chr15:90088702C>T|-|snp_pos:40|extract_pos:20	1	0.97308385
rs121913502	IDH2_rs121913502_ALT_ENST00000864229.1|chr15:90088702C>T|-|snp_pos:40|extract_pos:20	1	0.97308385
rs121913502	IDH2_rs121913502_ALT_ENST00000948834.1|chr15:90088702C>T|-|snp_pos:40|extract_pos:20	1	0.97308385
rs121913502	IDH2_rs121913502_ALT_ENST00000560061.1|chr15:90088702C>T|-|snp_pos:40|extract_pos:20	1	0.97308385
rs121913502	IDH2_rs121913502_ALT_ENST00000540499.2|chr15:90088702C>T|-|snp_pos:40|extract_pos:20	1	0.97308385
rs11575996	TP53_rs11575996_ALT_ENST00000635293.1|chr17:7673535C>T|-|snp_pos:40|extract_pos:20	1	0.9957727
rs11575996	TP53_rs11575996_ALT_ENST00000714356.1|chr17:7673535C>T|-|snp_pos:40|extract_pos:20	1	0.9957727
rs11575996	TP53_rs11575996_ALT_ENST00000504937.5|chr17:7673535C>T|-|snp_pos:40|extract_pos:20	1	0.9957727
rs11575996	TP53_rs11575996_ALT_ENST00000619186.4|chr17:7673535C>T|-|snp_pos:40|extract_pos:20	1	0.9957727
rs11575996	TP53_rs11575996_ALT_ENST00000610292.4|chr17:7673535C>T|-|snp_pos:40|extract_pos:20	1	0.9957727
rs11575996	TP53_rs11575996_ALT_ENST00000620739.4|chr17:7673535C>T|-|snp_pos:40|extract_pos:20	1	0.9957727
rs11575996	TP53_rs11575996_ALT_ENST00000714357.1|chr17:7673535C>T|-|snp_pos:40|extract_pos:20	1	0.9957727
rs11575996	TP53_rs11575996_ALT_ENST00000508793.6|chr17:7673535C>T|-|snp_pos:40|extract_pos:20	1	0.9957727
rs11575996	TP53_rs11575996_ALT_ENST00000923567.1|chr17:7673535C>T|-|snp_pos:40|extract_pos:20	1	0.9957727
rs11575996	TP53_rs11575996_ALT_ENST00000949117.1|chr17:7673535C>T|-|snp_pos:40|extract_pos:20	1	0.9957727
rs11575996	TP53_rs11575996_ALT_ENST00000923569.1|chr17:7673535C>T|-|snp_pos:40|extract_pos:20	1	0.9957727
rs11575996	TP53_rs11575996_ALT_ENST00000923568.1|chr17:7673535C>T|-|snp_pos:40|extract_pos:20	1	0.9957727
rs11575996	TP53_rs11575996_ALT_ENST00000503591.2|chr17:7673535C>T|-|snp_pos:40|extract_pos:20	1	0.9957727
rs11575996	TP53_rs11575996_ALT_ENST00000514944.6|chr17:7673535C>T|-|snp_pos:40|extract_pos:20	1	0.9957727
rs11575996	TP53_rs11575996_ALT_ENST00000445888.6|chr17:7673535C>T|-|snp_pos:40|extract_pos:20	1	0.9957727
rs11575996	TP53_rs11575996_ALT_ENST00000509690.6|chr17:7673535C>T|-|snp_pos:40|extract_pos:20	1	0.9957727
rs11575996	TP53_rs11575996_ALT_ENST00000604348.6|chr17:7673535C>T|-|snp_pos:40|extract_pos:20	1	0.9957727
rs11575996	TP53_rs11575996_ALT_ENST00000619485.4|chr17:7673535C>T|-|snp_pos:40|extract_pos:20	1	0.9957727
rs11575996	TP53_rs11575996_ALT_ENST00000269305.9|chr17:7673535C>T|-|snp_pos:40|extract_pos:20	1	0.9957727
rs11575996	TP53_rs11575996_ALT_ENST00000714358.1|chr17:7673535C>T|-|snp_pos:40|extract_pos:20	1	0.9957727
rs11575996	TP53_rs11575996_ALT_ENST00000714408.1|chr17:7673535C>T|-|snp_pos:40|extract_pos:20	1	0.9957727
rs11575996	TP53_rs11575996_ALT_ENST00000714409.1|chr17:7673535C>T|-|snp_pos:40|extract_pos:20	1	0.9957727
rs11575996	TP53_rs11575996_ALT_ENST00000923566.1|chr17:7673535C>T|-|snp_pos:40|extract_pos:20	1	0.9957727
rs11575996	TP53_rs11575996_ALT_ENST00000714359.1|chr17:7673535C>T|-|snp_pos:40|extract_pos:20	1	0.9957727
rs11575996	TP53_rs11575996_ALT_ENST00000905353.1|chr17:7673535C>T|-|snp_pos:40|extract_pos:20	1	0.9957727
rs1057519984	TP53_rs1057519984_ALT_ENST00000635293.1|chr17:7673777G>T|-|snp_pos:40|extract_pos:20	1	0.9965923
rs1057519984	TP53_rs1057519984_ALT_ENST00000714356.1|chr17:7673777G>T|-|snp_pos:40|extract_pos:20	1	0.9965923
rs1057519984	TP53_rs1057519984_ALT_ENST00000359597.8|chr17:7673777G>T|-|snp_pos:40|extract_pos:20	1	0.9965923
rs1057519984	TP53_rs1057519984_ALT_ENST00000504290.5|chr17:7673777G>T|-|snp_pos:40|extract_pos:20	1	0.9965923
rs1057519984	TP53_rs1057519984_ALT_ENST00000504937.5|chr17:7673777G>T|-|snp_pos:40|extract_pos:20	1	0.9965923
rs1057519984	TP53_rs1057519984_ALT_ENST00000510385.5|chr17:7673777G>T|-|snp_pos:40|extract_pos:20	1	0.9965923
rs1057519984	TP53_rs1057519984_ALT_ENST00000610623.4|chr17:7673777G>T|-|snp_pos:40|extract_pos:20	1	0.9965923
rs1057519984	TP53_rs1057519984_ALT_ENST00000618944.4|chr17:7673777G>T|-|snp_pos:40|extract_pos:20	1	0.9965923
rs1057519984	TP53_rs1057519984_ALT_ENST00000619186.4|chr17:7673777G>T|-|snp_pos:40|extract_pos:20	1	0.9965923
rs1057519984	TP53_rs1057519984_ALT_ENST00000610292.4|chr17:7673777G>T|-|snp_pos:40|extract_pos:20	1	0.9965923
rs1057519984	TP53_rs1057519984_ALT_ENST00000620739.4|chr17:7673777G>T|-|snp_pos:40|extract_pos:20	1	0.9965923
rs1057519984	TP53_rs1057519984_ALT_ENST00000420246.6|chr17:7673777G>T|-|snp_pos:40|extract_pos:20	1	0.9965923
rs1057519984	TP53_rs1057519984_ALT_ENST00000455263.6|chr17:7673777G>T|-|snp_pos:40|extract_pos:20	1	0.9965923
rs1057519984	TP53_rs1057519984_ALT_ENST00000610538.4|chr17:7673777G>T|-|snp_pos:40|extract_pos:20	1	0.9965923
rs1057519984	TP53_rs1057519984_ALT_ENST00000622645.4|chr17:7673777G>T|-|snp_pos:40|extract_pos:20	1	0.9965923
rs1057519984	TP53_rs1057519984_ALT_ENST00000714357.1|chr17:7673777G>T|-|snp_pos:40|extract_pos:20	1	0.9965923
rs1057519984	TP53_rs1057519984_ALT_ENST00000508793.6|chr17:7673777G>T|-|snp_pos:40|extract_pos:20	1	0.9965923
rs1057519984	TP53_rs1057519984_ALT_ENST00000923567.1|chr17:7673777G>T|-|snp_pos:40|extract_pos:20	1	0.9965923
rs1057519984	TP53_rs1057519984_ALT_ENST00000949117.1|chr17:7673777G>T|-|snp_pos:40|extract_pos:20	1	0.9965923
rs1057519984	TP53_rs1057519984_ALT_ENST00000923569.1|chr17:7673777G>T|-|snp_pos:40|extract_pos:20	1	0.9965923
rs1057519984	TP53_rs1057519984_ALT_ENST00000923568.1|chr17:7673777G>T|-|snp_pos:40|extract_pos:20	1	0.9965923
rs1057519984	TP53_rs1057519984_ALT_ENST00000503591.2|chr17:7673777G>T|-|snp_pos:40|extract_pos:20	1	0.9965923
rs1057519984	TP53_rs1057519984_ALT_ENST00000514944.6|chr17:7673777G>T|-|snp_pos:40|extract_pos:20	1	0.9965923
rs1057519984	TP53_rs1057519984_ALT_ENST00000445888.6|chr17:7673777G>T|-|snp_pos:40|extract_pos:20	1	0.9965923
rs1057519984	TP53_rs1057519984_ALT_ENST00000509690.6|chr17:7673777G>T|-|snp_pos:40|extract_pos:20	1	0.9965923
rs1057519984	TP53_rs1057519984_ALT_ENST00000604348.6|chr17:7673777G>T|-|snp_pos:40|extract_pos:20	1	0.9965923
rs1057519984	TP53_rs1057519984_ALT_ENST00000619485.4|chr17:7673777G>T|-|snp_pos:40|extract_pos:20	1	0.9965923
rs1057519984	TP53_rs1057519984_ALT_ENST00000269305.9|chr17:7673777G>T|-|snp_pos:40|extract_pos:20	1	0.9965923
rs1057519984	TP53_rs1057519984_ALT_ENST00000714358.1|chr17:7673777G>T|-|snp_pos:40|extract_pos:20	1	0.9965923
rs1057519984	TP53_rs1057519984_ALT_ENST00000714408.1|chr17:7673777G>T|-|snp_pos:40|extract_pos:20	1	0.9965923
rs1057519984	TP53_rs1057519984_ALT_ENST00000714409.1|chr17:7673777G>T|-|snp_pos:40|extract_pos:20	1	0.9965923
rs1057519984	TP53_rs1057519984_ALT_ENST00000576024.2|chr17:7673777G>T|-|snp_pos:40|extract_pos:20	1	0.9965923
rs1057519984	TP53_rs1057519984_ALT_ENST00000923566.1|chr17:7673777G>T|-|snp_pos:40|extract_pos:20	1	0.9965923
rs1057519984	TP53_rs1057519984_ALT_ENST00000714359.1|chr17:7673777G>T|-|snp_pos:40|extract_pos:20	1	0.9965923
rs1057519984	TP53_rs1057519984_ALT_ENST00000905353.1|chr17:7673777G>T|-|snp_pos:40|extract_pos:20	1	0.9965923
rs863224451	TP53_rs863224451_ALT_ENST00000635293.1|chr17:7673796C>T|-|snp_pos:40|extract_pos:20	1	0.9588623
rs863224451	TP53_rs863224451_ALT_ENST00000714356.1|chr17:7673796C>T|-|snp_pos:40|extract_pos:20	1	0.9588623
rs863224451	TP53_rs863224451_ALT_ENST00000359597.8|chr17:7673796C>T|-|snp_pos:40|extract_pos:20	1	0.9588623
rs863224451	TP53_rs863224451_ALT_ENST00000504290.5|chr17:7673796C>T|-|snp_pos:40|extract_pos:20	1	0.9588623
rs863224451	TP53_rs863224451_ALT_ENST00000504937.5|chr17:7673796C>T|-|snp_pos:40|extract_pos:20	1	0.9588623
rs863224451	TP53_rs863224451_ALT_ENST00000510385.5|chr17:7673796C>T|-|snp_pos:40|extract_pos:20	1	0.9588623
rs863224451	TP53_rs863224451_ALT_ENST00000610623.4|chr17:7673796C>T|-|snp_pos:40|extract_pos:20	1	0.9588623
rs863224451	TP53_rs863224451_ALT_ENST00000618944.4|chr17:7673796C>T|-|snp_pos:40|extract_pos:20	1	0.9588623
rs863224451	TP53_rs863224451_ALT_ENST00000619186.4|chr17:7673796C>T|-|snp_pos:40|extract_pos:20	1	0.9588623
rs863224451	TP53_rs863224451_ALT_ENST00000610292.4|chr17:7673796C>T|-|snp_pos:40|extract_pos:20	1	0.9588623
rs863224451	TP53_rs863224451_ALT_ENST00000620739.4|chr17:7673796C>T|-|snp_pos:40|extract_pos:20	1	0.9588623
rs863224451	TP53_rs863224451_ALT_ENST00000420246.6|chr17:7673796C>T|-|snp_pos:40|extract_pos:20	1	0.9588623
rs863224451	TP53_rs863224451_ALT_ENST00000455263.6|chr17:7673796C>T|-|snp_pos:40|extract_pos:20	1	0.9588623
rs863224451	TP53_rs863224451_ALT_ENST00000610538.4|chr17:7673796C>T|-|snp_pos:40|extract_pos:20	1	0.9588623
rs863224451	TP53_rs863224451_ALT_ENST00000622645.4|chr17:7673796C>T|-|snp_pos:40|extract_pos:20	1	0.9588623
rs863224451	TP53_rs863224451_ALT_ENST00000714357.1|chr17:7673796C>T|-|snp_pos:40|extract_pos:20	1	0.9588623
rs863224451	TP53_rs863224451_ALT_ENST00000508793.6|chr17:7673796C>T|-|snp_pos:40|extract_pos:20	1	0.9588623
rs863224451	TP53_rs863224451_ALT_ENST00000923567.1|chr17:7673796C>T|-|snp_pos:40|extract_pos:20	1	0.9588623
rs863224451	TP53_rs863224451_ALT_ENST00000949117.1|chr17:7673796C>T|-|snp_pos:40|extract_pos:20	1	0.9588623
rs863224451	TP53_rs863224451_ALT_ENST00000923569.1|chr17:7673796C>T|-|snp_pos:40|extract_pos:20	1	0.9588623
rs863224451	TP53_rs863224451_ALT_ENST00000923568.1|chr17:7673796C>T|-|snp_pos:40|extract_pos:20	1	0.9588623
rs863224451	TP53_rs863224451_ALT_ENST00000503591.2|chr17:7673796C>T|-|snp_pos:40|extract_pos:20	1	0.9588623
rs863224451	TP53_rs863224451_ALT_ENST00000514944.6|chr17:7673796C>T|-|snp_pos:40|extract_pos:20	1	0.9588623
rs863224451	TP53_rs863224451_ALT_ENST00000445888.6|chr17:7673796C>T|-|snp_pos:40|extract_pos:20	1	0.9588623
rs863224451	TP53_rs863224451_ALT_ENST00000509690.6|chr17:7673796C>T|-|snp_pos:40|extract_pos:20	1	0.9588623
rs863224451	TP53_rs863224451_ALT_ENST00000604348.6|chr17:7673796C>T|-|snp_pos:40|extract_pos:20	1	0.9588623
rs863224451	TP53_rs863224451_ALT_ENST00000619485.4|chr17:7673796C>T|-|snp_pos:40|extract_pos:20	1	0.9588623
rs863224451	TP53_rs863224451_ALT_ENST00000269305.9|chr17:7673796C>T|-|snp_pos:40|extract_pos:20	1	0.9588623
rs863224451	TP53_rs863224451_ALT_ENST00000714358.1|chr17:7673796C>T|-|snp_pos:40|extract_pos:20	1	0.9588623
rs863224451	TP53_rs863224451_ALT_ENST00000714408.1|chr17:7673796C>T|-|snp_pos:40|extract_pos:20	1	0.9588623
rs863224451	TP53_rs863224451_ALT_ENST00000714409.1|chr17:7673796C>T|-|snp_pos:40|extract_pos:20	1	0.9588623
rs863224451	TP53_rs863224451_ALT_ENST00000576024.2|chr17:7673796C>T|-|snp_pos:40|extract_pos:20	1	0.9588623
rs863224451	TP53_rs863224451_ALT_ENST00000923566.1|chr17:7673796C>T|-|snp_pos:40|extract_pos:20	1	0.9588623
rs863224451	TP53_rs863224451_ALT_ENST00000714359.1|chr17:7673796C>T|-|snp_pos:40|extract_pos:20	1	0.9588623
rs863224451	TP53_rs863224451_ALT_ENST00000905353.1|chr17:7673796C>T|-|snp_pos:40|extract_pos:20	1	0.9588623
rs28934576	TP53_rs28934576_ALT_ENST00000635293.1|chr17:7673802C>T|-|snp_pos:40|extract_pos:20	1	0.99443203
rs28934576	TP53_rs28934576_ALT_ENST00000714356.1|chr17:7673802C>T|-|snp_pos:40|extract_pos:20	1	0.99443203
rs28934576	TP53_rs28934576_ALT_ENST00000359597.8|chr17:7673802C>T|-|snp_pos:40|extract_pos:20	1	0.99443203
rs28934576	TP53_rs28934576_ALT_ENST00000504290.5|chr17:7673802C>T|-|snp_pos:40|extract_pos:20	1	0.99443203
rs28934576	TP53_rs28934576_ALT_ENST00000504937.5|chr17:7673802C>T|-|snp_pos:40|extract_pos:20	1	0.99443203
rs28934576	TP53_rs28934576_ALT_ENST00000510385.5|chr17:7673802C>T|-|snp_pos:40|extract_pos:20	1	0.99443203
rs28934576	TP53_rs28934576_ALT_ENST00000610623.4|chr17:7673802C>T|-|snp_pos:40|extract_pos:20	1	0.99443203
rs28934576	TP53_rs28934576_ALT_ENST00000618944.4|chr17:7673802C>T|-|snp_pos:40|extract_pos:20	1	0.99443203
rs28934576	TP53_rs28934576_ALT_ENST00000619186.4|chr17:7673802C>T|-|snp_pos:40|extract_pos:20	1	0.99443203
rs28934576	TP53_rs28934576_ALT_ENST00000610292.4|chr17:7673802C>T|-|snp_pos:40|extract_pos:20	1	0.99443203
rs28934576	TP53_rs28934576_ALT_ENST00000620739.4|chr17:7673802C>T|-|snp_pos:40|extract_pos:20	1	0.99443203
rs28934576	TP53_rs28934576_ALT_ENST00000420246.6|chr17:7673802C>T|-|snp_pos:40|extract_pos:20	1	0.99443203
rs28934576	TP53_rs28934576_ALT_ENST00000455263.6|chr17:7673802C>T|-|snp_pos:40|extract_pos:20	1	0.99443203
rs28934576	TP53_rs28934576_ALT_ENST00000610538.4|chr17:7673802C>T|-|snp_pos:40|extract_pos:20	1	0.99443203
rs28934576	TP53_rs28934576_ALT_ENST00000622645.4|chr17:7673802C>T|-|snp_pos:40|extract_pos:20	1	0.99443203
rs28934576	TP53_rs28934576_ALT_ENST00000714357.1|chr17:7673802C>T|-|snp_pos:40|extract_pos:20	1	0.99443203
rs28934576	TP53_rs28934576_ALT_ENST00000508793.6|chr17:7673802C>T|-|snp_pos:40|extract_pos:20	1	0.99443203
rs28934576	TP53_rs28934576_ALT_ENST00000923567.1|chr17:7673802C>T|-|snp_pos:40|extract_pos:20	1	0.99443203
rs28934576	TP53_rs28934576_ALT_ENST00000949117.1|chr17:7673802C>T|-|snp_pos:40|extract_pos:20	1	0.99443203
rs28934576	TP53_rs28934576_ALT_ENST00000923569.1|chr17:7673802C>T|-|snp_pos:40|extract_pos:20	1	0.99443203
rs28934576	TP53_rs28934576_ALT_ENST00000923568.1|chr17:7673802C>T|-|snp_pos:40|extract_pos:20	1	0.99443203
rs28934576	TP53_rs28934576_ALT_ENST00000503591.2|chr17:7673802C>T|-|snp_pos:40|extract_pos:20	1	0.99443203
rs28934576	TP53_rs28934576_ALT_ENST00000514944.6|chr17:7673802C>T|-|snp_pos:40|extract_pos:20	1	0.99443203
rs28934576	TP53_rs28934576_ALT_ENST00000445888.6|chr17:7673802C>T|-|snp_pos:40|extract_pos:20	1	0.99443203
rs28934576	TP53_rs28934576_ALT_ENST00000509690.6|chr17:7673802C>T|-|snp_pos:40|extract_pos:20	1	0.99443203
rs28934576	TP53_rs28934576_ALT_ENST00000604348.6|chr17:7673802C>T|-|snp_pos:40|extract_pos:20	1	0.99443203
rs28934576	TP53_rs28934576_ALT_ENST00000619485.4|chr17:7673802C>T|-|snp_pos:40|extract_pos:20	1	0.99443203
rs28934576	TP53_rs28934576_ALT_ENST00000269305.9|chr17:7673802C>T|-|snp_pos:40|extract_pos:20	1	0.99443203
rs28934576	TP53_rs28934576_ALT_ENST00000714358.1|chr17:7673802C>T|-|snp_pos:40|extract_pos:20	1	0.99443203
rs28934576	TP53_rs28934576_ALT_ENST00000714408.1|chr17:7673802C>T|-|snp_pos:40|extract_pos:20	1	0.99443203
rs28934576	TP53_rs28934576_ALT_ENST00000714409.1|chr17:7673802C>T|-|snp_pos:40|extract_pos:20	1	0.99443203
rs28934576	TP53_rs28934576_ALT_ENST00000576024.2|chr17:7673802C>T|-|snp_pos:40|extract_pos:20	1	0.99443203
rs28934576	TP53_rs28934576_ALT_ENST00000923566.1|chr17:7673802C>T|-|snp_pos:40|extract_pos:20	1	0.99443203
rs28934576	TP53_rs28934576_ALT_ENST00000714359.1|chr17:7673802C>T|-|snp_pos:40|extract_pos:20	1	0.99443203
rs28934576	TP53_rs28934576_ALT_ENST00000905353.1|chr17:7673802C>T|-|snp_pos:40|extract_pos:20	1	0.99443203
rs121912657	TP53_rs121912657_ALT_ENST00000635293.1|chr17:7673806C>T|-|snp_pos:40|extract_pos:20	1	0.9970826
rs121912657	TP53_rs121912657_ALT_ENST00000714356.1|chr17:7673806C>T|-|snp_pos:40|extract_pos:20	1	0.9970826
rs121912657	TP53_rs121912657_ALT_ENST00000359597.8|chr17:7673806C>T|-|snp_pos:40|extract_pos:20	1	0.9970826
rs121912657	TP53_rs121912657_ALT_ENST00000504290.5|chr17:7673806C>T|-|snp_pos:40|extract_pos:20	1	0.9970826
rs121912657	TP53_rs121912657_ALT_ENST00000504937.5|chr17:7673806C>T|-|snp_pos:40|extract_pos:20	1	0.9970826
rs121912657	TP53_rs121912657_ALT_ENST00000510385.5|chr17:7673806C>T|-|snp_pos:40|extract_pos:20	1	0.9970826
rs121912657	TP53_rs121912657_ALT_ENST00000610623.4|chr17:7673806C>T|-|snp_pos:40|extract_pos:20	1	0.9970826
rs121912657	TP53_rs121912657_ALT_ENST00000618944.4|chr17:7673806C>T|-|snp_pos:40|extract_pos:20	1	0.9970826
rs121912657	TP53_rs121912657_ALT_ENST00000619186.4|chr17:7673806C>T|-|snp_pos:40|extract_pos:20	1	0.9970826
rs121912657	TP53_rs121912657_ALT_ENST00000610292.4|chr17:7673806C>T|-|snp_pos:40|extract_pos:20	1	0.9970826
rs121912657	TP53_rs121912657_ALT_ENST00000620739.4|chr17:7673806C>T|-|snp_pos:40|extract_pos:20	1	0.9970826
rs121912657	TP53_rs121912657_ALT_ENST00000420246.6|chr17:7673806C>T|-|snp_pos:40|extract_pos:20	1	0.9970826
rs121912657	TP53_rs121912657_ALT_ENST00000455263.6|chr17:7673806C>T|-|snp_pos:40|extract_pos:20	1	0.9970826
rs121912657	TP53_rs121912657_ALT_ENST00000610538.4|chr17:7673806C>T|-|snp_pos:40|extract_pos:20	1	0.9970826
rs121912657	TP53_rs121912657_ALT_ENST00000622645.4|chr17:7673806C>T|-|snp_pos:40|extract_pos:20	1	0.9970826
rs121912657	TP53_rs121912657_ALT_ENST00000714357.1|chr17:7673806C>T|-|snp_pos:40|extract_pos:20	1	0.9970826
rs121912657	TP53_rs121912657_ALT_ENST00000508793.6|chr17:7673806C>T|-|snp_pos:40|extract_pos:20	1	0.9970826
rs121912657	TP53_rs121912657_ALT_ENST00000923567.1|chr17:7673806C>T|-|snp_pos:40|extract_pos:20	1	0.9970826
rs121912657	TP53_rs121912657_ALT_ENST00000949117.1|chr17:7673806C>T|-|snp_pos:40|extract_pos:20	1	0.9970826
rs121912657	TP53_rs121912657_ALT_ENST00000923569.1|chr17:7673806C>T|-|snp_pos:40|extract_pos:20	1	0.9970826
rs121912657	TP53_rs121912657_ALT_ENST00000923568.1|chr17:7673806C>T|-|snp_pos:40|extract_pos:20	1	0.9970826
rs121912657	TP53_rs121912657_ALT_ENST00000503591.2|chr17:7673806C>T|-|snp_pos:40|extract_pos:20	1	0.9970826
rs121912657	TP53_rs121912657_ALT_ENST00000514944.6|chr17:7673806C>T|-|snp_pos:40|extract_pos:20	1	0.9970826
rs121912657	TP53_rs121912657_ALT_ENST00000445888.6|chr17:7673806C>T|-|snp_pos:40|extract_pos:20	1	0.9970826
rs121912657	TP53_rs121912657_ALT_ENST00000509690.6|chr17:7673806C>T|-|snp_pos:40|extract_pos:20	1	0.9970826
rs121912657	TP53_rs121912657_ALT_ENST00000604348.6|chr17:7673806C>T|-|snp_pos:40|extract_pos:20	1	0.9970826
rs121912657	TP53_rs121912657_ALT_ENST00000619485.4|chr17:7673806C>T|-|snp_pos:40|extract_pos:20	1	0.9970826
rs121912657	TP53_rs121912657_ALT_ENST00000269305.9|chr17:7673806C>T|-|snp_pos:40|extract_pos:20	1	0.9970826
rs121912657	TP53_rs121912657_ALT_ENST00000714358.1|chr17:7673806C>T|-|snp_pos:40|extract_pos:20	1	0.9970826
rs121912657	TP53_rs121912657_ALT_ENST00000714408.1|chr17:7673806C>T|-|snp_pos:40|extract_pos:20	1	0.9970826
rs121912657	TP53_rs121912657_ALT_ENST00000714409.1|chr17:7673806C>T|-|snp_pos:40|extract_pos:20	1	0.9970826
rs121912657	TP53_rs121912657_ALT_ENST00000576024.2|chr17:7673806C>T|-|snp_pos:40|extract_pos:20	1	0.9970826
rs121912657	TP53_rs121912657_ALT_ENST00000923566.1|chr17:7673806C>T|-|snp_pos:40|extract_pos:20	1	0.9970826
rs121912657	TP53_rs121912657_ALT_ENST00000714359.1|chr17:7673806C>T|-|snp_pos:40|extract_pos:20	1	0.9970826
rs121912657	TP53_rs121912657_ALT_ENST00000905353.1|chr17:7673806C>T|-|snp_pos:40|extract_pos:20	1	0.9970826
rs193920774	TP53_rs193920774_ALT_ENST00000635293.1|chr17:7673823C>T|-|snp_pos:40|extract_pos:20	1	0.9979031
rs193920774	TP53_rs193920774_ALT_ENST00000714356.1|chr17:7673823C>T|-|snp_pos:40|extract_pos:20	1	0.9979031
rs193920774	TP53_rs193920774_ALT_ENST00000359597.8|chr17:7673823C>T|-|snp_pos:40|extract_pos:20	1	0.9979031
rs193920774	TP53_rs193920774_ALT_ENST00000504290.5|chr17:7673823C>T|-|snp_pos:40|extract_pos:20	1	0.9979031
rs193920774	TP53_rs193920774_ALT_ENST00000504937.5|chr17:7673823C>T|-|snp_pos:40|extract_pos:20	1	0.9979031
rs193920774	TP53_rs193920774_ALT_ENST00000510385.5|chr17:7673823C>T|-|snp_pos:40|extract_pos:20	1	0.9979031
rs193920774	TP53_rs193920774_ALT_ENST00000610623.4|chr17:7673823C>T|-|snp_pos:40|extract_pos:20	1	0.9979031
rs193920774	TP53_rs193920774_ALT_ENST00000618944.4|chr17:7673823C>T|-|snp_pos:40|extract_pos:20	1	0.9979031
rs193920774	TP53_rs193920774_ALT_ENST00000619186.4|chr17:7673823C>T|-|snp_pos:40|extract_pos:20	1	0.9979031
rs193920774	TP53_rs193920774_ALT_ENST00000610292.4|chr17:7673823C>T|-|snp_pos:40|extract_pos:20	1	0.9979031
rs193920774	TP53_rs193920774_ALT_ENST00000620739.4|chr17:7673823C>T|-|snp_pos:40|extract_pos:20	1	0.9979031
rs193920774	TP53_rs193920774_ALT_ENST00000420246.6|chr17:7673823C>T|-|snp_pos:40|extract_pos:20	1	0.9979031
rs193920774	TP53_rs193920774_ALT_ENST00000455263.6|chr17:7673823C>T|-|snp_pos:40|extract_pos:20	1	0.9979031
rs193920774	TP53_rs193920774_ALT_ENST00000610538.4|chr17:7673823C>T|-|snp_pos:40|extract_pos:20	1	0.9979031
rs193920774	TP53_rs193920774_ALT_ENST00000622645.4|chr17:7673823C>T|-|snp_pos:40|extract_pos:20	1	0.9979031
rs193920774	TP53_rs193920774_ALT_ENST00000714357.1|chr17:7673823C>T|-|snp_pos:40|extract_pos:20	1	0.9979031
rs193920774	TP53_rs193920774_ALT_ENST00000508793.6|chr17:7673823C>T|-|snp_pos:40|extract_pos:20	1	0.9979031
rs193920774	TP53_rs193920774_ALT_ENST00000923567.1|chr17:7673823C>T|-|snp_pos:40|extract_pos:20	1	0.9979031
rs193920774	TP53_rs193920774_ALT_ENST00000949117.1|chr17:7673823C>T|-|snp_pos:40|extract_pos:20	1	0.98264086
rs193920774	TP53_rs193920774_ALT_ENST00000923569.1|chr17:7673823C>T|-|snp_pos:40|extract_pos:20	1	0.9979031
rs193920774	TP53_rs193920774_ALT_ENST00000923568.1|chr17:7673823C>T|-|snp_pos:40|extract_pos:20	1	0.9979031
rs193920774	TP53_rs193920774_ALT_ENST00000503591.2|chr17:7673823C>T|-|snp_pos:40|extract_pos:20	1	0.9979031
rs193920774	TP53_rs193920774_ALT_ENST00000514944.6|chr17:7673823C>T|-|snp_pos:40|extract_pos:20	1	0.9979031
rs193920774	TP53_rs193920774_ALT_ENST00000445888.6|chr17:7673823C>T|-|snp_pos:40|extract_pos:20	1	0.9979031
rs193920774	TP53_rs193920774_ALT_ENST00000509690.6|chr17:7673823C>T|-|snp_pos:40|extract_pos:20	1	0.9979031
rs193920774	TP53_rs193920774_ALT_ENST00000604348.6|chr17:7673823C>T|-|snp_pos:40|extract_pos:20	1	0.9979031
rs193920774	TP53_rs193920774_ALT_ENST00000619485.4|chr17:7673823C>T|-|snp_pos:40|extract_pos:20	1	0.9979031
rs193920774	TP53_rs193920774_ALT_ENST00000269305.9|chr17:7673823C>T|-|snp_pos:40|extract_pos:20	1	0.9979031
rs193920774	TP53_rs193920774_ALT_ENST00000714358.1|chr17:7673823C>T|-|snp_pos:40|extract_pos:20	1	0.9979031
rs193920774	TP53_rs193920774_ALT_ENST00000714408.1|chr17:7673823C>T|-|snp_pos:40|extract_pos:20	1	0.9979031
rs193920774	TP53_rs193920774_ALT_ENST00000714409.1|chr17:7673823C>T|-|snp_pos:40|extract_pos:20	1	0.9979031
rs193920774	TP53_rs193920774_ALT_ENST00000576024.2|chr17:7673823C>T|-|snp_pos:40|extract_pos:20	1	0.9979031
rs193920774	TP53_rs193920774_ALT_ENST00000923566.1|chr17:7673823C>T|-|snp_pos:40|extract_pos:20	1	0.9979031
rs193920774	TP53_rs193920774_ALT_ENST00000714359.1|chr17:7673823C>T|-|snp_pos:40|extract_pos:20	1	0.9979031
rs193920774	TP53_rs193920774_ALT_ENST00000905353.1|chr17:7673823C>T|-|snp_pos:40|extract_pos:20	1	0.9979031
rs1057519990	TP53_rs1057519990_ALT_ENST00000635293.1|chr17:7673824C>T|-|snp_pos:40|extract_pos:20	1	0.95382434
rs1057519990	TP53_rs1057519990_ALT_ENST00000714356.1|chr17:7673824C>T|-|snp_pos:40|extract_pos:20	1	0.95382434
rs1057519990	TP53_rs1057519990_ALT_ENST00000359597.8|chr17:7673824C>T|-|snp_pos:40|extract_pos:20	1	0.95382434
rs1057519990	TP53_rs1057519990_ALT_ENST00000504290.5|chr17:7673824C>T|-|snp_pos:40|extract_pos:20	1	0.95382434
rs1057519990	TP53_rs1057519990_ALT_ENST00000504937.5|chr17:7673824C>T|-|snp_pos:40|extract_pos:20	1	0.95382434
rs1057519990	TP53_rs1057519990_ALT_ENST00000510385.5|chr17:7673824C>T|-|snp_pos:40|extract_pos:20	1	0.95382434
rs1057519990	TP53_rs1057519990_ALT_ENST00000610623.4|chr17:7673824C>T|-|snp_pos:40|extract_pos:20	1	0.95382434
rs1057519990	TP53_rs1057519990_ALT_ENST00000618944.4|chr17:7673824C>T|-|snp_pos:40|extract_pos:20	1	0.95382434
rs1057519990	TP53_rs1057519990_ALT_ENST00000619186.4|chr17:7673824C>T|-|snp_pos:40|extract_pos:20	1	0.95382434
rs1057519990	TP53_rs1057519990_ALT_ENST00000610292.4|chr17:7673824C>T|-|snp_pos:40|extract_pos:20	1	0.95382434
rs1057519990	TP53_rs1057519990_ALT_ENST00000620739.4|chr17:7673824C>T|-|snp_pos:40|extract_pos:20	1	0.95382434
rs1057519990	TP53_rs1057519990_ALT_ENST00000420246.6|chr17:7673824C>T|-|snp_pos:40|extract_pos:20	1	0.95382434
rs1057519990	TP53_rs1057519990_ALT_ENST00000455263.6|chr17:7673824C>T|-|snp_pos:40|extract_pos:20	1	0.95382434
rs1057519990	TP53_rs1057519990_ALT_ENST00000610538.4|chr17:7673824C>T|-|snp_pos:40|extract_pos:20	1	0.95382434
rs1057519990	TP53_rs1057519990_ALT_ENST00000622645.4|chr17:7673824C>T|-|snp_pos:40|extract_pos:20	1	0.95382434
rs1057519990	TP53_rs1057519990_ALT_ENST00000714357.1|chr17:7673824C>T|-|snp_pos:40|extract_pos:20	1	0.95382434
rs1057519990	TP53_rs1057519990_ALT_ENST00000508793.6|chr17:7673824C>T|-|snp_pos:40|extract_pos:20	1	0.95382434
rs1057519990	TP53_rs1057519990_ALT_ENST00000923567.1|chr17:7673824C>T|-|snp_pos:40|extract_pos:20	1	0.95382434
rs1057519990	TP53_rs1057519990_ALT_ENST00000949117.1|chr17:7673824C>T|-|snp_pos:40|extract_pos:20	1	0.8558963
rs1057519990	TP53_rs1057519990_ALT_ENST00000923569.1|chr17:7673824C>T|-|snp_pos:40|extract_pos:20	1	0.95382434
rs1057519990	TP53_rs1057519990_ALT_ENST00000923568.1|chr17:7673824C>T|-|snp_pos:40|extract_pos:20	1	0.95382434
rs1057519990	TP53_rs1057519990_ALT_ENST00000503591.2|chr17:7673824C>T|-|snp_pos:40|extract_pos:20	1	0.95382434
rs1057519990	TP53_rs1057519990_ALT_ENST00000514944.6|chr17:7673824C>T|-|snp_pos:40|extract_pos:20	1	0.95382434
rs1057519990	TP53_rs1057519990_ALT_ENST00000445888.6|chr17:7673824C>T|-|snp_pos:40|extract_pos:20	1	0.95382434
rs1057519990	TP53_rs1057519990_ALT_ENST00000509690.6|chr17:7673824C>T|-|snp_pos:40|extract_pos:20	1	0.95382434
rs1057519990	TP53_rs1057519990_ALT_ENST00000604348.6|chr17:7673824C>T|-|snp_pos:40|extract_pos:20	1	0.95382434
rs1057519990	TP53_rs1057519990_ALT_ENST00000619485.4|chr17:7673824C>T|-|snp_pos:40|extract_pos:20	1	0.95382434
rs1057519990	TP53_rs1057519990_ALT_ENST00000269305.9|chr17:7673824C>T|-|snp_pos:40|extract_pos:20	1	0.95382434
rs1057519990	TP53_rs1057519990_ALT_ENST00000714358.1|chr17:7673824C>T|-|snp_pos:40|extract_pos:20	1	0.95382434
rs1057519990	TP53_rs1057519990_ALT_ENST00000714408.1|chr17:7673824C>T|-|snp_pos:40|extract_pos:20	1	0.95382434
rs1057519990	TP53_rs1057519990_ALT_ENST00000714409.1|chr17:7673824C>T|-|snp_pos:40|extract_pos:20	1	0.95382434
rs1057519990	TP53_rs1057519990_ALT_ENST00000576024.2|chr17:7673824C>T|-|snp_pos:40|extract_pos:20	1	0.95382434
rs1057519990	TP53_rs1057519990_ALT_ENST00000923566.1|chr17:7673824C>T|-|snp_pos:40|extract_pos:20	1	0.95382434
rs1057519990	TP53_rs1057519990_ALT_ENST00000714359.1|chr17:7673824C>T|-|snp_pos:40|extract_pos:20	1	0.95382434
rs1057519990	TP53_rs1057519990_ALT_ENST00000905353.1|chr17:7673824C>T|-|snp_pos:40|extract_pos:20	1	0.95382434
rs11540652	TP53_rs11540652_ALT_ENST00000413465.6|chr17:7674220C>T|-|snp_pos:40|extract_pos:20	1	0.9999614
rs11540652	TP53_rs11540652_ALT_ENST00000635293.1|chr17:7674220C>T|-|snp_pos:40|extract_pos:20	1	0.9999614
rs11540652	TP53_rs11540652_ALT_ENST00000714356.1|chr17:7674220C>T|-|snp_pos:40|extract_pos:20	1	0.9999614
rs11540652	TP53_rs11540652_ALT_ENST00000359597.8|chr17:7674220C>T|-|snp_pos:40|extract_pos:20	1	0.9999614
rs11540652	TP53_rs11540652_ALT_ENST00000504290.5|chr17:7674220C>T|-|snp_pos:40|extract_pos:20	1	0.9999614
rs11540652	TP53_rs11540652_ALT_ENST00000504937.5|chr17:7674220C>T|-|snp_pos:40|extract_pos:20	1	0.9999614
rs11540652	TP53_rs11540652_ALT_ENST00000510385.5|chr17:7674220C>T|-|snp_pos:40|extract_pos:20	1	0.9999614
rs11540652	TP53_rs11540652_ALT_ENST00000610623.4|chr17:7674220C>T|-|snp_pos:40|extract_pos:20	1	0.9999614
rs11540652	TP53_rs11540652_ALT_ENST00000618944.4|chr17:7674220C>T|-|snp_pos:40|extract_pos:20	1	0.9999614
rs11540652	TP53_rs11540652_ALT_ENST00000619186.4|chr17:7674220C>T|-|snp_pos:40|extract_pos:20	1	0.9999614
rs11540652	TP53_rs11540652_ALT_ENST00000610292.4|chr17:7674220C>T|-|snp_pos:40|extract_pos:20	1	0.9999614
rs11540652	TP53_rs11540652_ALT_ENST00000620739.4|chr17:7674220C>T|-|snp_pos:40|extract_pos:20	1	0.9999614
rs11540652	TP53_rs11540652_ALT_ENST00000420246.6|chr17:7674220C>T|-|snp_pos:40|extract_pos:20	1	0.9999614
rs11540652	TP53_rs11540652_ALT_ENST00000455263.6|chr17:7674220C>T|-|snp_pos:40|extract_pos:20	1	0.9999614
rs11540652	TP53_rs11540652_ALT_ENST00000610538.4|chr17:7674220C>T|-|snp_pos:40|extract_pos:20	1	0.9999614
rs11540652	TP53_rs11540652_ALT_ENST00000622645.4|chr17:7674220C>T|-|snp_pos:40|extract_pos:20	1	0.9999614
rs11540652	TP53_rs11540652_ALT_ENST00000714357.1|chr17:7674220C>T|-|snp_pos:40|extract_pos:20	1	0.9999614
rs11540652	TP53_rs11540652_ALT_ENST00000508793.6|chr17:7674220C>T|-|snp_pos:40|extract_pos:20	1	0.9999614
rs11540652	TP53_rs11540652_ALT_ENST00000923567.1|chr17:7674220C>T|-|snp_pos:40|extract_pos:20	1	0.9999614
rs11540652	TP53_rs11540652_ALT_ENST00000949117.1|chr17:7674220C>T|-|snp_pos:40|extract_pos:20	1	0.9999614
rs11540652	TP53_rs11540652_ALT_ENST00000923569.1|chr17:7674220C>T|-|snp_pos:40|extract_pos:20	1	0.9999614
rs11540652	TP53_rs11540652_ALT_ENST00000923568.1|chr17:7674220C>T|-|snp_pos:40|extract_pos:20	1	0.9999614
rs11540652	TP53_rs11540652_ALT_ENST00000503591.2|chr17:7674220C>T|-|snp_pos:40|extract_pos:20	1	0.9999614
rs11540652	TP53_rs11540652_ALT_ENST00000514944.6|chr17:7674220C>T|-|snp_pos:40|extract_pos:20	1	0.9999614
rs11540652	TP53_rs11540652_ALT_ENST00000445888.6|chr17:7674220C>T|-|snp_pos:40|extract_pos:20	1	0.9999614
rs11540652	TP53_rs11540652_ALT_ENST00000509690.6|chr17:7674220C>T|-|snp_pos:40|extract_pos:20	1	0.9999614
rs11540652	TP53_rs11540652_ALT_ENST00000604348.6|chr17:7674220C>T|-|snp_pos:40|extract_pos:20	1	0.9999614
rs11540652	TP53_rs11540652_ALT_ENST00000619485.4|chr17:7674220C>T|-|snp_pos:40|extract_pos:20	1	0.9999614
rs11540652	TP53_rs11540652_ALT_ENST00000269305.9|chr17:7674220C>T|-|snp_pos:40|extract_pos:20	1	0.9999614
rs11540652	TP53_rs11540652_ALT_ENST00000714358.1|chr17:7674220C>T|-|snp_pos:40|extract_pos:20	1	0.9999614
rs11540652	TP53_rs11540652_ALT_ENST00000714408.1|chr17:7674220C>T|-|snp_pos:40|extract_pos:20	1	0.9999614
rs11540652	TP53_rs11540652_ALT_ENST00000714409.1|chr17:7674220C>T|-|snp_pos:40|extract_pos:20	1	0.9999614
rs11540652	TP53_rs11540652_ALT_ENST00000576024.2|chr17:7674220C>T|-|snp_pos:40|extract_pos:20	1	0.9999614
rs11540652	TP53_rs11540652_ALT_ENST00000923566.1|chr17:7674220C>T|-|snp_pos:40|extract_pos:20	1	0.9999614
rs11540652	TP53_rs11540652_ALT_ENST00000714359.1|chr17:7674220C>T|-|snp_pos:40|extract_pos:20	1	0.9999614
rs11540652	TP53_rs11540652_ALT_ENST00000905353.1|chr17:7674220C>T|-|snp_pos:40|extract_pos:20	1	0.9999614
rs1019340046	TP53_rs1019340046_ALT_ENST00000413465.6|chr17:7674225C>T|-|snp_pos:40|extract_pos:20	1	0.9982244
rs1019340046	TP53_rs1019340046_ALT_ENST00000635293.1|chr17:7674225C>T|-|snp_pos:40|extract_pos:20	1	0.9982244
rs1019340046	TP53_rs1019340046_ALT_ENST00000714356.1|chr17:7674225C>T|-|snp_pos:40|extract_pos:20	1	0.9982244
rs1019340046	TP53_rs1019340046_ALT_ENST00000359597.8|chr17:7674225C>T|-|snp_pos:40|extract_pos:20	1	0.9982244
rs1019340046	TP53_rs1019340046_ALT_ENST00000504290.5|chr17:7674225C>T|-|snp_pos:40|extract_pos:20	1	0.9982244
rs1019340046	TP53_rs1019340046_ALT_ENST00000504937.5|chr17:7674225C>T|-|snp_pos:40|extract_pos:20	1	0.9982244
rs1019340046	TP53_rs1019340046_ALT_ENST00000510385.5|chr17:7674225C>T|-|snp_pos:40|extract_pos:20	1	0.9982244
rs1019340046	TP53_rs1019340046_ALT_ENST00000610623.4|chr17:7674225C>T|-|snp_pos:40|extract_pos:20	1	0.9982244
rs1019340046	TP53_rs1019340046_ALT_ENST00000618944.4|chr17:7674225C>T|-|snp_pos:40|extract_pos:20	1	0.9982244
rs1019340046	TP53_rs1019340046_ALT_ENST00000619186.4|chr17:7674225C>T|-|snp_pos:40|extract_pos:20	1	0.9982244
rs1019340046	TP53_rs1019340046_ALT_ENST00000610292.4|chr17:7674225C>T|-|snp_pos:40|extract_pos:20	1	0.9982244
rs1019340046	TP53_rs1019340046_ALT_ENST00000620739.4|chr17:7674225C>T|-|snp_pos:40|extract_pos:20	1	0.9982244
rs1019340046	TP53_rs1019340046_ALT_ENST00000420246.6|chr17:7674225C>T|-|snp_pos:40|extract_pos:20	1	0.9982244
rs1019340046	TP53_rs1019340046_ALT_ENST00000455263.6|chr17:7674225C>T|-|snp_pos:40|extract_pos:20	1	0.9982244
rs1019340046	TP53_rs1019340046_ALT_ENST00000610538.4|chr17:7674225C>T|-|snp_pos:40|extract_pos:20	1	0.9982244
rs1019340046	TP53_rs1019340046_ALT_ENST00000622645.4|chr17:7674225C>T|-|snp_pos:40|extract_pos:20	1	0.9982244
rs1019340046	TP53_rs1019340046_ALT_ENST00000714357.1|chr17:7674225C>T|-|snp_pos:40|extract_pos:20	1	0.9982244
rs1019340046	TP53_rs1019340046_ALT_ENST00000508793.6|chr17:7674225C>T|-|snp_pos:40|extract_pos:20	1	0.9982244
rs1019340046	TP53_rs1019340046_ALT_ENST00000923567.1|chr17:7674225C>T|-|snp_pos:40|extract_pos:20	1	0.9982244
rs1019340046	TP53_rs1019340046_ALT_ENST00000949117.1|chr17:7674225C>T|-|snp_pos:40|extract_pos:20	1	0.9982244
rs1019340046	TP53_rs1019340046_ALT_ENST00000923569.1|chr17:7674225C>T|-|snp_pos:40|extract_pos:20	1	0.9982244
rs1019340046	TP53_rs1019340046_ALT_ENST00000923568.1|chr17:7674225C>T|-|snp_pos:40|extract_pos:20	1	0.9982244
rs1019340046	TP53_rs1019340046_ALT_ENST00000503591.2|chr17:7674225C>T|-|snp_pos:40|extract_pos:20	1	0.9982244
rs1019340046	TP53_rs1019340046_ALT_ENST00000514944.6|chr17:7674225C>T|-|snp_pos:40|extract_pos:20	1	0.9982244
rs1019340046	TP53_rs1019340046_ALT_ENST00000445888.6|chr17:7674225C>T|-|snp_pos:40|extract_pos:20	1	0.9982244
rs1019340046	TP53_rs1019340046_ALT_ENST00000509690.6|chr17:7674225C>T|-|snp_pos:40|extract_pos:20	1	0.9982244
rs1019340046	TP53_rs1019340046_ALT_ENST00000604348.6|chr17:7674225C>T|-|snp_pos:40|extract_pos:20	1	0.9982244
rs1019340046	TP53_rs1019340046_ALT_ENST00000619485.4|chr17:7674225C>T|-|snp_pos:40|extract_pos:20	1	0.9982244
rs1019340046	TP53_rs1019340046_ALT_ENST00000269305.9|chr17:7674225C>T|-|snp_pos:40|extract_pos:20	1	0.9982244
rs1019340046	TP53_rs1019340046_ALT_ENST00000714358.1|chr17:7674225C>T|-|snp_pos:40|extract_pos:20	1	0.9982244
rs1019340046	TP53_rs1019340046_ALT_ENST00000714408.1|chr17:7674225C>T|-|snp_pos:40|extract_pos:20	1	0.9982244
rs1019340046	TP53_rs1019340046_ALT_ENST00000714409.1|chr17:7674225C>T|-|snp_pos:40|extract_pos:20	1	0.9982244
rs1019340046	TP53_rs1019340046_ALT_ENST00000576024.2|chr17:7674225C>T|-|snp_pos:40|extract_pos:20	1	0.9982244
rs1019340046	TP53_rs1019340046_ALT_ENST00000923566.1|chr17:7674225C>T|-|snp_pos:40|extract_pos:20	1	0.9982244
rs1019340046	TP53_rs1019340046_ALT_ENST00000714359.1|chr17:7674225C>T|-|snp_pos:40|extract_pos:20	1	0.9982244
rs1019340046	TP53_rs1019340046_ALT_ENST00000905353.1|chr17:7674225C>T|-|snp_pos:40|extract_pos:20	1	0.9982244
rs985033810	TP53_rs985033810_ALT_ENST00000413465.6|chr17:7674232C>T|-|snp_pos:40|extract_pos:20	1	0.8655596
rs985033810	TP53_rs985033810_ALT_ENST00000635293.1|chr17:7674232C>T|-|snp_pos:40|extract_pos:20	1	0.8655596
rs985033810	TP53_rs985033810_ALT_ENST00000714356.1|chr17:7674232C>T|-|snp_pos:40|extract_pos:20	1	0.8655596
rs985033810	TP53_rs985033810_ALT_ENST00000359597.8|chr17:7674232C>T|-|snp_pos:40|extract_pos:20	1	0.8655596
rs985033810	TP53_rs985033810_ALT_ENST00000504290.5|chr17:7674232C>T|-|snp_pos:40|extract_pos:20	1	0.8655596
rs985033810	TP53_rs985033810_ALT_ENST00000504937.5|chr17:7674232C>T|-|snp_pos:40|extract_pos:20	1	0.8655596
rs985033810	TP53_rs985033810_ALT_ENST00000510385.5|chr17:7674232C>T|-|snp_pos:40|extract_pos:20	1	0.8655596
rs985033810	TP53_rs985033810_ALT_ENST00000610623.4|chr17:7674232C>T|-|snp_pos:40|extract_pos:20	1	0.8655596
rs985033810	TP53_rs985033810_ALT_ENST00000618944.4|chr17:7674232C>T|-|snp_pos:40|extract_pos:20	1	0.8655596
rs985033810	TP53_rs985033810_ALT_ENST00000619186.4|chr17:7674232C>T|-|snp_pos:40|extract_pos:20	1	0.8655596
rs985033810	TP53_rs985033810_ALT_ENST00000610292.4|chr17:7674232C>T|-|snp_pos:40|extract_pos:20	1	0.8655596
rs985033810	TP53_rs985033810_ALT_ENST00000620739.4|chr17:7674232C>T|-|snp_pos:40|extract_pos:20	1	0.8655596
rs985033810	TP53_rs985033810_ALT_ENST00000420246.6|chr17:7674232C>T|-|snp_pos:40|extract_pos:20	1	0.8655596
rs985033810	TP53_rs985033810_ALT_ENST00000455263.6|chr17:7674232C>T|-|snp_pos:40|extract_pos:20	1	0.8655596
rs985033810	TP53_rs985033810_ALT_ENST00000610538.4|chr17:7674232C>T|-|snp_pos:40|extract_pos:20	1	0.8655596
rs985033810	TP53_rs985033810_ALT_ENST00000622645.4|chr17:7674232C>T|-|snp_pos:40|extract_pos:20	1	0.8655596
rs985033810	TP53_rs985033810_ALT_ENST00000714357.1|chr17:7674232C>T|-|snp_pos:40|extract_pos:20	1	0.8655596
rs985033810	TP53_rs985033810_ALT_ENST00000508793.6|chr17:7674232C>T|-|snp_pos:40|extract_pos:20	1	0.8655596
rs985033810	TP53_rs985033810_ALT_ENST00000923567.1|chr17:7674232C>T|-|snp_pos:40|extract_pos:20	1	0.8655596
rs985033810	TP53_rs985033810_ALT_ENST00000949117.1|chr17:7674232C>T|-|snp_pos:40|extract_pos:20	1	0.8655596
rs985033810	TP53_rs985033810_ALT_ENST00000923569.1|chr17:7674232C>T|-|snp_pos:40|extract_pos:20	1	0.8655596
rs985033810	TP53_rs985033810_ALT_ENST00000923568.1|chr17:7674232C>T|-|snp_pos:40|extract_pos:20	1	0.8655596
rs985033810	TP53_rs985033810_ALT_ENST00000503591.2|chr17:7674232C>T|-|snp_pos:40|extract_pos:20	1	0.8655596
rs985033810	TP53_rs985033810_ALT_ENST00000514944.6|chr17:7674232C>T|-|snp_pos:40|extract_pos:20	1	0.8655596
rs985033810	TP53_rs985033810_ALT_ENST00000445888.6|chr17:7674232C>T|-|snp_pos:40|extract_pos:20	1	0.8655596
rs985033810	TP53_rs985033810_ALT_ENST00000509690.6|chr17:7674232C>T|-|snp_pos:40|extract_pos:20	1	0.8655596
rs985033810	TP53_rs985033810_ALT_ENST00000604348.6|chr17:7674232C>T|-|snp_pos:40|extract_pos:20	1	0.8655596
rs985033810	TP53_rs985033810_ALT_ENST00000619485.4|chr17:7674232C>T|-|snp_pos:40|extract_pos:20	1	0.8655596
rs985033810	TP53_rs985033810_ALT_ENST00000269305.9|chr17:7674232C>T|-|snp_pos:40|extract_pos:20	1	0.8655596
rs985033810	TP53_rs985033810_ALT_ENST00000714358.1|chr17:7674232C>T|-|snp_pos:40|extract_pos:20	1	0.8655596
rs985033810	TP53_rs985033810_ALT_ENST00000714408.1|chr17:7674232C>T|-|snp_pos:40|extract_pos:20	1	0.8655596
rs985033810	TP53_rs985033810_ALT_ENST00000714409.1|chr17:7674232C>T|-|snp_pos:40|extract_pos:20	1	0.8655596
rs985033810	TP53_rs985033810_ALT_ENST00000576024.2|chr17:7674232C>T|-|snp_pos:40|extract_pos:20	1	0.8655596
rs985033810	TP53_rs985033810_ALT_ENST00000923566.1|chr17:7674232C>T|-|snp_pos:40|extract_pos:20	1	0.8655596
rs985033810	TP53_rs985033810_ALT_ENST00000714359.1|chr17:7674232C>T|-|snp_pos:40|extract_pos:20	1	0.8655596
rs985033810	TP53_rs985033810_ALT_ENST00000905353.1|chr17:7674232C>T|-|snp_pos:40|extract_pos:20	1	0.8655596
rs730882005	TP53_rs730882005_ALT_ENST00000413465.6|chr17:7674250C>T|-|snp_pos:40|extract_pos:20	1	0.73011917
rs730882005	TP53_rs730882005_ALT_ENST00000635293.1|chr17:7674250C>T|-|snp_pos:40|extract_pos:20	1	0.73011917
rs730882005	TP53_rs730882005_ALT_ENST00000714356.1|chr17:7674250C>T|-|snp_pos:40|extract_pos:20	1	0.73011917
rs730882005	TP53_rs730882005_ALT_ENST00000359597.8|chr17:7674250C>T|-|snp_pos:40|extract_pos:20	1	0.73011917
rs730882005	TP53_rs730882005_ALT_ENST00000504290.5|chr17:7674250C>T|-|snp_pos:40|extract_pos:20	1	0.73011917
rs730882005	TP53_rs730882005_ALT_ENST00000504937.5|chr17:7674250C>T|-|snp_pos:40|extract_pos:20	1	0.73011917
rs730882005	TP53_rs730882005_ALT_ENST00000510385.5|chr17:7674250C>T|-|snp_pos:40|extract_pos:20	1	0.73011917
rs730882005	TP53_rs730882005_ALT_ENST00000610623.4|chr17:7674250C>T|-|snp_pos:40|extract_pos:20	1	0.73011917
rs730882005	TP53_rs730882005_ALT_ENST00000618944.4|chr17:7674250C>T|-|snp_pos:40|extract_pos:20	1	0.73011917
rs730882005	TP53_rs730882005_ALT_ENST00000619186.4|chr17:7674250C>T|-|snp_pos:40|extract_pos:20	1	0.73011917
rs730882005	TP53_rs730882005_ALT_ENST00000610292.4|chr17:7674250C>T|-|snp_pos:40|extract_pos:20	1	0.73011917
rs730882005	TP53_rs730882005_ALT_ENST00000620739.4|chr17:7674250C>T|-|snp_pos:40|extract_pos:20	1	0.73011917
rs730882005	TP53_rs730882005_ALT_ENST00000420246.6|chr17:7674250C>T|-|snp_pos:40|extract_pos:20	1	0.73011917
rs730882005	TP53_rs730882005_ALT_ENST00000455263.6|chr17:7674250C>T|-|snp_pos:40|extract_pos:20	1	0.73011917
rs730882005	TP53_rs730882005_ALT_ENST00000610538.4|chr17:7674250C>T|-|snp_pos:40|extract_pos:20	1	0.73011917
rs730882005	TP53_rs730882005_ALT_ENST00000622645.4|chr17:7674250C>T|-|snp_pos:40|extract_pos:20	1	0.73011917
rs730882005	TP53_rs730882005_ALT_ENST00000714357.1|chr17:7674250C>T|-|snp_pos:40|extract_pos:20	1	0.73011917
rs730882005	TP53_rs730882005_ALT_ENST00000508793.6|chr17:7674250C>T|-|snp_pos:40|extract_pos:20	1	0.73011917
rs730882005	TP53_rs730882005_ALT_ENST00000923567.1|chr17:7674250C>T|-|snp_pos:40|extract_pos:20	1	0.73011917
rs730882005	TP53_rs730882005_ALT_ENST00000949117.1|chr17:7674250C>T|-|snp_pos:40|extract_pos:20	1	0.73011917
rs730882005	TP53_rs730882005_ALT_ENST00000923569.1|chr17:7674250C>T|-|snp_pos:40|extract_pos:20	1	0.73011917
rs730882005	TP53_rs730882005_ALT_ENST00000923568.1|chr17:7674250C>T|-|snp_pos:40|extract_pos:20	1	0.73011917
rs730882005	TP53_rs730882005_ALT_ENST00000503591.2|chr17:7674250C>T|-|snp_pos:40|extract_pos:20	1	0.73011917
rs730882005	TP53_rs730882005_ALT_ENST00000514944.6|chr17:7674250C>T|-|snp_pos:40|extract_pos:20	1	0.73011917
rs730882005	TP53_rs730882005_ALT_ENST00000445888.6|chr17:7674250C>T|-|snp_pos:40|extract_pos:20	1	0.73011917
rs730882005	TP53_rs730882005_ALT_ENST00000509690.6|chr17:7674250C>T|-|snp_pos:40|extract_pos:20	1	0.73011917
rs730882005	TP53_rs730882005_ALT_ENST00000604348.6|chr17:7674250C>T|-|snp_pos:40|extract_pos:20	1	0.73011917
rs730882005	TP53_rs730882005_ALT_ENST00000619485.4|chr17:7674250C>T|-|snp_pos:40|extract_pos:20	1	0.73011917
rs730882005	TP53_rs730882005_ALT_ENST00000269305.9|chr17:7674250C>T|-|snp_pos:40|extract_pos:20	1	0.73011917
rs730882005	TP53_rs730882005_ALT_ENST00000714358.1|chr17:7674250C>T|-|snp_pos:40|extract_pos:20	1	0.73011917
rs730882005	TP53_rs730882005_ALT_ENST00000714408.1|chr17:7674250C>T|-|snp_pos:40|extract_pos:20	1	0.73011917
rs730882005	TP53_rs730882005_ALT_ENST00000714409.1|chr17:7674250C>T|-|snp_pos:40|extract_pos:20	1	0.73011917
rs730882005	TP53_rs730882005_ALT_ENST00000576024.2|chr17:7674250C>T|-|snp_pos:40|extract_pos:20	1	0.73011917
rs730882005	TP53_rs730882005_ALT_ENST00000923566.1|chr17:7674250C>T|-|snp_pos:40|extract_pos:20	1	0.73011917
rs730882005	TP53_rs730882005_ALT_ENST00000714359.1|chr17:7674250C>T|-|snp_pos:40|extract_pos:20	1	0.73011917
rs730882005	TP53_rs730882005_ALT_ENST00000905353.1|chr17:7674250C>T|-|snp_pos:40|extract_pos:20	1	0.73011917
rs765848205	TP53_rs765848205_ALT_ENST00000413465.6|chr17:7674253A>T|-|snp_pos:40|extract_pos:20	1	0.6497494
rs765848205	TP53_rs765848205_ALT_ENST00000635293.1|chr17:7674253A>T|-|snp_pos:40|extract_pos:20	1	0.6497494
rs765848205	TP53_rs765848205_ALT_ENST00000714356.1|chr17:7674253A>T|-|snp_pos:40|extract_pos:20	1	0.6497494
rs765848205	TP53_rs765848205_ALT_ENST00000359597.8|chr17:7674253A>T|-|snp_pos:40|extract_pos:20	1	0.6497494
rs765848205	TP53_rs765848205_ALT_ENST00000504290.5|chr17:7674253A>T|-|snp_pos:40|extract_pos:20	1	0.6497494
rs765848205	TP53_rs765848205_ALT_ENST00000504937.5|chr17:7674253A>T|-|snp_pos:40|extract_pos:20	1	0.6497494
rs765848205	TP53_rs765848205_ALT_ENST00000510385.5|chr17:7674253A>T|-|snp_pos:40|extract_pos:20	1	0.6497494
rs765848205	TP53_rs765848205_ALT_ENST00000610623.4|chr17:7674253A>T|-|snp_pos:40|extract_pos:20	1	0.6497494
rs765848205	TP53_rs765848205_ALT_ENST00000618944.4|chr17:7674253A>T|-|snp_pos:40|extract_pos:20	1	0.6497494
rs765848205	TP53_rs765848205_ALT_ENST00000619186.4|chr17:7674253A>T|-|snp_pos:40|extract_pos:20	1	0.6497494
rs765848205	TP53_rs765848205_ALT_ENST00000610292.4|chr17:7674253A>T|-|snp_pos:40|extract_pos:20	1	0.6497494
rs765848205	TP53_rs765848205_ALT_ENST00000620739.4|chr17:7674253A>T|-|snp_pos:40|extract_pos:20	1	0.6497494
rs765848205	TP53_rs765848205_ALT_ENST00000420246.6|chr17:7674253A>T|-|snp_pos:40|extract_pos:20	1	0.6497494
rs765848205	TP53_rs765848205_ALT_ENST00000455263.6|chr17:7674253A>T|-|snp_pos:40|extract_pos:20	1	0.6497494
rs765848205	TP53_rs765848205_ALT_ENST00000610538.4|chr17:7674253A>T|-|snp_pos:40|extract_pos:20	1	0.6497494
rs765848205	TP53_rs765848205_ALT_ENST00000622645.4|chr17:7674253A>T|-|snp_pos:40|extract_pos:20	1	0.6497494
rs765848205	TP53_rs765848205_ALT_ENST00000714357.1|chr17:7674253A>T|-|snp_pos:40|extract_pos:20	1	0.6497494
rs765848205	TP53_rs765848205_ALT_ENST00000508793.6|chr17:7674253A>T|-|snp_pos:40|extract_pos:20	1	0.6497494
rs765848205	TP53_rs765848205_ALT_ENST00000923567.1|chr17:7674253A>T|-|snp_pos:40|extract_pos:20	1	0.6497494
rs765848205	TP53_rs765848205_ALT_ENST00000949117.1|chr17:7674253A>T|-|snp_pos:40|extract_pos:20	1	0.6497494
rs765848205	TP53_rs765848205_ALT_ENST00000923569.1|chr17:7674253A>T|-|snp_pos:40|extract_pos:20	1	0.6497494
rs765848205	TP53_rs765848205_ALT_ENST00000923568.1|chr17:7674253A>T|-|snp_pos:40|extract_pos:20	1	0.6497494
rs765848205	TP53_rs765848205_ALT_ENST00000503591.2|chr17:7674253A>T|-|snp_pos:40|extract_pos:20	1	0.6497494
rs765848205	TP53_rs765848205_ALT_ENST00000514944.6|chr17:7674253A>T|-|snp_pos:40|extract_pos:20	1	0.6497494
rs765848205	TP53_rs765848205_ALT_ENST00000445888.6|chr17:7674253A>T|-|snp_pos:40|extract_pos:20	1	0.6497494
rs765848205	TP53_rs765848205_ALT_ENST00000509690.6|chr17:7674253A>T|-|snp_pos:40|extract_pos:20	1	0.6497494
rs765848205	TP53_rs765848205_ALT_ENST00000604348.6|chr17:7674253A>T|-|snp_pos:40|extract_pos:20	1	0.6497494
rs765848205	TP53_rs765848205_ALT_ENST00000619485.4|chr17:7674253A>T|-|snp_pos:40|extract_pos:20	1	0.6497494
rs765848205	TP53_rs765848205_ALT_ENST00000269305.9|chr17:7674253A>T|-|snp_pos:40|extract_pos:20	1	0.6497494
rs765848205	TP53_rs765848205_ALT_ENST00000714358.1|chr17:7674253A>T|-|snp_pos:40|extract_pos:20	1	0.6497494
rs765848205	TP53_rs765848205_ALT_ENST00000714408.1|chr17:7674253A>T|-|snp_pos:40|extract_pos:20	1	0.6497494
rs765848205	TP53_rs765848205_ALT_ENST00000714409.1|chr17:7674253A>T|-|snp_pos:40|extract_pos:20	1	0.6497494
rs765848205	TP53_rs765848205_ALT_ENST00000576024.2|chr17:7674253A>T|-|snp_pos:40|extract_pos:20	1	0.6497494
rs765848205	TP53_rs765848205_ALT_ENST00000923566.1|chr17:7674253A>T|-|snp_pos:40|extract_pos:20	1	0.6497494
rs765848205	TP53_rs765848205_ALT_ENST00000714359.1|chr17:7674253A>T|-|snp_pos:40|extract_pos:20	1	0.6497494
rs765848205	TP53_rs765848205_ALT_ENST00000905353.1|chr17:7674253A>T|-|snp_pos:40|extract_pos:20	1	0.6497494
rs2151021924	TP53_rs2151021924_ALT_ENST00000413465.6|chr17:7674261G>T|-|snp_pos:40|extract_pos:20	1	0.80641
rs2151021924	TP53_rs2151021924_ALT_ENST00000635293.1|chr17:7674261G>T|-|snp_pos:40|extract_pos:20	1	0.80641
rs2151021924	TP53_rs2151021924_ALT_ENST00000714356.1|chr17:7674261G>T|-|snp_pos:40|extract_pos:20	1	0.80641
rs2151021924	TP53_rs2151021924_ALT_ENST00000359597.8|chr17:7674261G>T|-|snp_pos:40|extract_pos:20	1	0.80641
rs2151021924	TP53_rs2151021924_ALT_ENST00000504290.5|chr17:7674261G>T|-|snp_pos:40|extract_pos:20	1	0.80641
rs2151021924	TP53_rs2151021924_ALT_ENST00000504937.5|chr17:7674261G>T|-|snp_pos:40|extract_pos:20	1	0.80641
rs2151021924	TP53_rs2151021924_ALT_ENST00000510385.5|chr17:7674261G>T|-|snp_pos:40|extract_pos:20	1	0.80641
rs2151021924	TP53_rs2151021924_ALT_ENST00000610623.4|chr17:7674261G>T|-|snp_pos:40|extract_pos:20	1	0.80641
rs2151021924	TP53_rs2151021924_ALT_ENST00000618944.4|chr17:7674261G>T|-|snp_pos:40|extract_pos:20	1	0.80641
rs2151021924	TP53_rs2151021924_ALT_ENST00000619186.4|chr17:7674261G>T|-|snp_pos:40|extract_pos:20	1	0.80641
rs2151021924	TP53_rs2151021924_ALT_ENST00000610292.4|chr17:7674261G>T|-|snp_pos:40|extract_pos:20	1	0.80641
rs2151021924	TP53_rs2151021924_ALT_ENST00000620739.4|chr17:7674261G>T|-|snp_pos:40|extract_pos:20	1	0.80641
rs2151021924	TP53_rs2151021924_ALT_ENST00000420246.6|chr17:7674261G>T|-|snp_pos:40|extract_pos:20	1	0.80641
rs2151021924	TP53_rs2151021924_ALT_ENST00000455263.6|chr17:7674261G>T|-|snp_pos:40|extract_pos:20	1	0.80641
rs2151021924	TP53_rs2151021924_ALT_ENST00000610538.4|chr17:7674261G>T|-|snp_pos:40|extract_pos:20	1	0.80641
rs2151021924	TP53_rs2151021924_ALT_ENST00000622645.4|chr17:7674261G>T|-|snp_pos:40|extract_pos:20	1	0.80641
rs2151021924	TP53_rs2151021924_ALT_ENST00000714357.1|chr17:7674261G>T|-|snp_pos:40|extract_pos:20	1	0.80641
rs2151021924	TP53_rs2151021924_ALT_ENST00000508793.6|chr17:7674261G>T|-|snp_pos:40|extract_pos:20	1	0.80641
rs2151021924	TP53_rs2151021924_ALT_ENST00000923567.1|chr17:7674261G>T|-|snp_pos:40|extract_pos:20	1	0.80641
rs2151021924	TP53_rs2151021924_ALT_ENST00000949117.1|chr17:7674261G>T|-|snp_pos:40|extract_pos:20	1	0.80641
rs2151021924	TP53_rs2151021924_ALT_ENST00000923569.1|chr17:7674261G>T|-|snp_pos:40|extract_pos:20	1	0.80641
rs2151021924	TP53_rs2151021924_ALT_ENST00000923568.1|chr17:7674261G>T|-|snp_pos:40|extract_pos:20	1	0.80641
rs2151021924	TP53_rs2151021924_ALT_ENST00000503591.2|chr17:7674261G>T|-|snp_pos:40|extract_pos:20	1	0.80641
rs2151021924	TP53_rs2151021924_ALT_ENST00000514944.6|chr17:7674261G>T|-|snp_pos:40|extract_pos:20	1	0.80641
rs2151021924	TP53_rs2151021924_ALT_ENST00000445888.6|chr17:7674261G>T|-|snp_pos:40|extract_pos:20	1	0.80641
rs2151021924	TP53_rs2151021924_ALT_ENST00000509690.6|chr17:7674261G>T|-|snp_pos:40|extract_pos:20	1	0.80641
rs2151021924	TP53_rs2151021924_ALT_ENST00000604348.6|chr17:7674261G>T|-|snp_pos:40|extract_pos:20	1	0.80641
rs2151021924	TP53_rs2151021924_ALT_ENST00000619485.4|chr17:7674261G>T|-|snp_pos:40|extract_pos:20	1	0.80641
rs2151021924	TP53_rs2151021924_ALT_ENST00000269305.9|chr17:7674261G>T|-|snp_pos:40|extract_pos:20	1	0.80641
rs2151021924	TP53_rs2151021924_ALT_ENST00000714358.1|chr17:7674261G>T|-|snp_pos:40|extract_pos:20	1	0.80641
rs2151021924	TP53_rs2151021924_ALT_ENST00000714408.1|chr17:7674261G>T|-|snp_pos:40|extract_pos:20	1	0.80641
rs2151021924	TP53_rs2151021924_ALT_ENST00000714409.1|chr17:7674261G>T|-|snp_pos:40|extract_pos:20	1	0.80641
rs2151021924	TP53_rs2151021924_ALT_ENST00000576024.2|chr17:7674261G>T|-|snp_pos:40|extract_pos:20	1	0.80641
rs2151021924	TP53_rs2151021924_ALT_ENST00000923566.1|chr17:7674261G>T|-|snp_pos:40|extract_pos:20	1	0.80641
rs2151021924	TP53_rs2151021924_ALT_ENST00000714359.1|chr17:7674261G>T|-|snp_pos:40|extract_pos:20	1	0.80641
rs2151021924	TP53_rs2151021924_ALT_ENST00000905353.1|chr17:7674261G>T|-|snp_pos:40|extract_pos:20	1	0.80641
rs863224499	TP53_rs863224499_ALT_ENST00000505014.5|chr17:7674858C>T|-|snp_pos:40|extract_pos:20	1	0.9896196
rs730882025	TP53_rs730882025_ALT_ENST00000413465.6|chr17:7674885C>T|-|snp_pos:40|extract_pos:20	1	0.9964226
rs730882025	TP53_rs730882025_ALT_ENST00000635293.1|chr17:7674885C>T|-|snp_pos:40|extract_pos:20	1	0.9964226
rs730882025	TP53_rs730882025_ALT_ENST00000714356.1|chr17:7674885C>T|-|snp_pos:40|extract_pos:20	1	0.9964226
rs730882025	TP53_rs730882025_ALT_ENST00000359597.8|chr17:7674885C>T|-|snp_pos:40|extract_pos:20	1	0.9964226
rs730882025	TP53_rs730882025_ALT_ENST00000504290.5|chr17:7674885C>T|-|snp_pos:40|extract_pos:20	1	0.9964226
rs730882025	TP53_rs730882025_ALT_ENST00000504937.5|chr17:7674885C>T|-|snp_pos:40|extract_pos:20	1	0.9964226
rs730882025	TP53_rs730882025_ALT_ENST00000510385.5|chr17:7674885C>T|-|snp_pos:40|extract_pos:20	1	0.9964226
rs730882025	TP53_rs730882025_ALT_ENST00000610623.4|chr17:7674885C>T|-|snp_pos:40|extract_pos:20	1	0.9964226
rs730882025	TP53_rs730882025_ALT_ENST00000618944.4|chr17:7674885C>T|-|snp_pos:40|extract_pos:20	1	0.9964226
rs730882025	TP53_rs730882025_ALT_ENST00000619186.4|chr17:7674885C>T|-|snp_pos:40|extract_pos:20	1	0.9964226
rs730882025	TP53_rs730882025_ALT_ENST00000610292.4|chr17:7674885C>T|-|snp_pos:40|extract_pos:20	1	0.9964226
rs730882025	TP53_rs730882025_ALT_ENST00000620739.4|chr17:7674885C>T|-|snp_pos:40|extract_pos:20	1	0.9964226
rs730882025	TP53_rs730882025_ALT_ENST00000420246.6|chr17:7674885C>T|-|snp_pos:40|extract_pos:20	1	0.9964226
rs730882025	TP53_rs730882025_ALT_ENST00000455263.6|chr17:7674885C>T|-|snp_pos:40|extract_pos:20	1	0.9964226
rs730882025	TP53_rs730882025_ALT_ENST00000610538.4|chr17:7674885C>T|-|snp_pos:40|extract_pos:20	1	0.9964226
rs730882025	TP53_rs730882025_ALT_ENST00000622645.4|chr17:7674885C>T|-|snp_pos:40|extract_pos:20	1	0.9964226
rs730882025	TP53_rs730882025_ALT_ENST00000714357.1|chr17:7674885C>T|-|snp_pos:40|extract_pos:20	1	0.9964226
rs730882025	TP53_rs730882025_ALT_ENST00000508793.6|chr17:7674885C>T|-|snp_pos:40|extract_pos:20	1	0.9964226
rs730882025	TP53_rs730882025_ALT_ENST00000923567.1|chr17:7674885C>T|-|snp_pos:40|extract_pos:20	1	0.9964226
rs730882025	TP53_rs730882025_ALT_ENST00000949117.1|chr17:7674885C>T|-|snp_pos:40|extract_pos:20	1	0.9964226
rs730882025	TP53_rs730882025_ALT_ENST00000923569.1|chr17:7674885C>T|-|snp_pos:40|extract_pos:20	1	0.9964226
rs730882025	TP53_rs730882025_ALT_ENST00000923568.1|chr17:7674885C>T|-|snp_pos:40|extract_pos:20	1	0.9964226
rs730882025	TP53_rs730882025_ALT_ENST00000503591.2|chr17:7674885C>T|-|snp_pos:40|extract_pos:20	1	0.9964226
rs730882025	TP53_rs730882025_ALT_ENST00000514944.6|chr17:7674885C>T|-|snp_pos:40|extract_pos:20	1	0.9964226
rs730882025	TP53_rs730882025_ALT_ENST00000445888.6|chr17:7674885C>T|-|snp_pos:40|extract_pos:20	1	0.9964226
rs730882025	TP53_rs730882025_ALT_ENST00000509690.6|chr17:7674885C>T|-|snp_pos:40|extract_pos:20	1	0.9964226
rs730882025	TP53_rs730882025_ALT_ENST00000604348.6|chr17:7674885C>T|-|snp_pos:40|extract_pos:20	1	0.9964226
rs730882025	TP53_rs730882025_ALT_ENST00000619485.4|chr17:7674885C>T|-|snp_pos:40|extract_pos:20	1	0.9964226
rs730882025	TP53_rs730882025_ALT_ENST00000269305.9|chr17:7674885C>T|-|snp_pos:40|extract_pos:20	1	0.9964226
rs730882025	TP53_rs730882025_ALT_ENST00000714358.1|chr17:7674885C>T|-|snp_pos:40|extract_pos:20	1	0.9964226
rs730882025	TP53_rs730882025_ALT_ENST00000714408.1|chr17:7674885C>T|-|snp_pos:40|extract_pos:20	1	0.9964226
rs730882025	TP53_rs730882025_ALT_ENST00000714409.1|chr17:7674885C>T|-|snp_pos:40|extract_pos:20	1	0.9964226
rs730882025	TP53_rs730882025_ALT_ENST00000576024.2|chr17:7674885C>T|-|snp_pos:40|extract_pos:20	1	0.9964226
rs730882025	TP53_rs730882025_ALT_ENST00000923566.1|chr17:7674885C>T|-|snp_pos:40|extract_pos:20	1	0.9964226
rs730882025	TP53_rs730882025_ALT_ENST00000714359.1|chr17:7674885C>T|-|snp_pos:40|extract_pos:20	1	0.9964226
rs730882025	TP53_rs730882025_ALT_ENST00000905353.1|chr17:7674885C>T|-|snp_pos:40|extract_pos:20	1	0.9964226
rs730882025	TP53_rs730882025_ALT_ENST00000505014.5|chr17:7674885C>T|-|snp_pos:40|extract_pos:20	1	0.9964226
rs876660754	TP53_rs876660754_ALT_ENST00000413465.6|chr17:7675095C>T|-|snp_pos:40|extract_pos:20	1	0.80516267
rs876660754	TP53_rs876660754_ALT_ENST00000635293.1|chr17:7675095C>T|-|snp_pos:40|extract_pos:20	1	0.80516267
rs876660754	TP53_rs876660754_ALT_ENST00000714356.1|chr17:7675095C>T|-|snp_pos:40|extract_pos:20	1	0.80516267
rs876660754	TP53_rs876660754_ALT_ENST00000359597.8|chr17:7675095C>T|-|snp_pos:40|extract_pos:20	1	0.80516267
rs876660754	TP53_rs876660754_ALT_ENST00000504290.5|chr17:7675095C>T|-|snp_pos:40|extract_pos:20	1	0.80516267
rs876660754	TP53_rs876660754_ALT_ENST00000504937.5|chr17:7675095C>T|-|snp_pos:40|extract_pos:20	1	0.80516267
rs876660754	TP53_rs876660754_ALT_ENST00000510385.5|chr17:7675095C>T|-|snp_pos:40|extract_pos:20	1	0.80516267
rs876660754	TP53_rs876660754_ALT_ENST00000610623.4|chr17:7675095C>T|-|snp_pos:40|extract_pos:20	1	0.80516267
rs876660754	TP53_rs876660754_ALT_ENST00000618944.4|chr17:7675095C>T|-|snp_pos:40|extract_pos:20	1	0.80516267
rs876660754	TP53_rs876660754_ALT_ENST00000619186.4|chr17:7675095C>T|-|snp_pos:40|extract_pos:20	1	0.80516267
rs876660754	TP53_rs876660754_ALT_ENST00000610292.4|chr17:7675095C>T|-|snp_pos:40|extract_pos:20	1	0.80516267
rs876660754	TP53_rs876660754_ALT_ENST00000620739.4|chr17:7675095C>T|-|snp_pos:40|extract_pos:20	1	0.80516267
rs876660754	TP53_rs876660754_ALT_ENST00000420246.6|chr17:7675095C>T|-|snp_pos:40|extract_pos:20	1	0.80516267
rs876660754	TP53_rs876660754_ALT_ENST00000455263.6|chr17:7675095C>T|-|snp_pos:40|extract_pos:20	1	0.80516267
rs876660754	TP53_rs876660754_ALT_ENST00000610538.4|chr17:7675095C>T|-|snp_pos:40|extract_pos:20	1	0.80516267
rs876660754	TP53_rs876660754_ALT_ENST00000622645.4|chr17:7675095C>T|-|snp_pos:40|extract_pos:20	1	0.80516267
rs876660754	TP53_rs876660754_ALT_ENST00000714357.1|chr17:7675095C>T|-|snp_pos:40|extract_pos:20	1	0.80516267
rs876660754	TP53_rs876660754_ALT_ENST00000508793.6|chr17:7675095C>T|-|snp_pos:40|extract_pos:20	1	0.80516267
rs876660754	TP53_rs876660754_ALT_ENST00000923567.1|chr17:7675095C>T|-|snp_pos:40|extract_pos:20	1	0.80516267
rs876660754	TP53_rs876660754_ALT_ENST00000949117.1|chr17:7675095C>T|-|snp_pos:40|extract_pos:20	1	0.80516267
rs876660754	TP53_rs876660754_ALT_ENST00000923569.1|chr17:7675095C>T|-|snp_pos:40|extract_pos:20	1	0.80516267
rs876660754	TP53_rs876660754_ALT_ENST00000923568.1|chr17:7675095C>T|-|snp_pos:40|extract_pos:20	1	0.80516267
rs876660754	TP53_rs876660754_ALT_ENST00000503591.2|chr17:7675095C>T|-|snp_pos:40|extract_pos:20	1	0.80516267
rs876660754	TP53_rs876660754_ALT_ENST00000514944.6|chr17:7675095C>T|-|snp_pos:40|extract_pos:20	1	0.80516267
rs876660754	TP53_rs876660754_ALT_ENST00000445888.6|chr17:7675095C>T|-|snp_pos:40|extract_pos:20	1	0.80516267
rs876660754	TP53_rs876660754_ALT_ENST00000509690.6|chr17:7675095C>T|-|snp_pos:40|extract_pos:20	1	0.80516267
rs876660754	TP53_rs876660754_ALT_ENST00000604348.6|chr17:7675095C>T|-|snp_pos:40|extract_pos:20	1	0.80516267
rs876660754	TP53_rs876660754_ALT_ENST00000619485.4|chr17:7675095C>T|-|snp_pos:40|extract_pos:20	1	0.80516267
rs876660754	TP53_rs876660754_ALT_ENST00000269305.9|chr17:7675095C>T|-|snp_pos:40|extract_pos:20	1	0.80516267
rs876660754	TP53_rs876660754_ALT_ENST00000714358.1|chr17:7675095C>T|-|snp_pos:40|extract_pos:20	1	0.80516267
rs876660754	TP53_rs876660754_ALT_ENST00000714408.1|chr17:7675095C>T|-|snp_pos:40|extract_pos:20	1	0.80516267
rs876660754	TP53_rs876660754_ALT_ENST00000714409.1|chr17:7675095C>T|-|snp_pos:40|extract_pos:20	1	0.80516267
rs876660754	TP53_rs876660754_ALT_ENST00000576024.2|chr17:7675095C>T|-|snp_pos:40|extract_pos:20	1	0.80516267
rs876660754	TP53_rs876660754_ALT_ENST00000923566.1|chr17:7675095C>T|-|snp_pos:40|extract_pos:20	1	0.80516267
rs876660754	TP53_rs876660754_ALT_ENST00000714359.1|chr17:7675095C>T|-|snp_pos:40|extract_pos:20	1	0.80516267
rs876660754	TP53_rs876660754_ALT_ENST00000905353.1|chr17:7675095C>T|-|snp_pos:40|extract_pos:20	1	0.80516267
rs876660754	TP53_rs876660754_ALT_ENST00000505014.5|chr17:7675095C>T|-|snp_pos:40|extract_pos:20	1	0.80516267
rs55863639	TP53_rs55863639_ALT_ENST00000413465.6|chr17:7675994C>T|-|snp_pos:40|extract_pos:20	1	0.7752726
rs55863639	TP53_rs55863639_ALT_ENST00000635293.1|chr17:7675994C>T|-|snp_pos:40|extract_pos:20	1	0.7752726
rs55863639	TP53_rs55863639_ALT_ENST00000714356.1|chr17:7675994C>T|-|snp_pos:40|extract_pos:20	1	0.7752726
rs55863639	TP53_rs55863639_ALT_ENST00000359597.8|chr17:7675994C>T|-|snp_pos:40|extract_pos:20	1	0.7752726
rs55863639	TP53_rs55863639_ALT_ENST00000610292.4|chr17:7675994C>T|-|snp_pos:40|extract_pos:20	1	0.7752726
rs55863639	TP53_rs55863639_ALT_ENST00000620739.4|chr17:7675994C>T|-|snp_pos:40|extract_pos:20	1	0.7752726
rs55863639	TP53_rs55863639_ALT_ENST00000420246.6|chr17:7675994C>T|-|snp_pos:40|extract_pos:20	1	0.7752726
rs55863639	TP53_rs55863639_ALT_ENST00000455263.6|chr17:7675994C>T|-|snp_pos:40|extract_pos:20	1	0.7752726
rs55863639	TP53_rs55863639_ALT_ENST00000610538.4|chr17:7675994C>T|-|snp_pos:40|extract_pos:20	1	0.7752726
rs55863639	TP53_rs55863639_ALT_ENST00000622645.4|chr17:7675994C>T|-|snp_pos:40|extract_pos:20	1	0.7752726
rs55863639	TP53_rs55863639_ALT_ENST00000714357.1|chr17:7675994C>T|-|snp_pos:40|extract_pos:20	1	0.7752726
rs55863639	TP53_rs55863639_ALT_ENST00000508793.6|chr17:7675994C>T|-|snp_pos:40|extract_pos:20	1	0.7752726
rs55863639	TP53_rs55863639_ALT_ENST00000923567.1|chr17:7675994C>T|-|snp_pos:40|extract_pos:20	1	0.7752726
rs55863639	TP53_rs55863639_ALT_ENST00000949117.1|chr17:7675994C>T|-|snp_pos:40|extract_pos:20	1	0.7752726
rs55863639	TP53_rs55863639_ALT_ENST00000923569.1|chr17:7675994C>T|-|snp_pos:40|extract_pos:20	1	0.7752726
rs55863639	TP53_rs55863639_ALT_ENST00000923568.1|chr17:7675994C>T|-|snp_pos:40|extract_pos:20	1	0.7752726
rs55863639	TP53_rs55863639_ALT_ENST00000503591.2|chr17:7675994C>T|-|snp_pos:40|extract_pos:20	1	0.7752726
rs55863639	TP53_rs55863639_ALT_ENST00000445888.6|chr17:7675994C>T|-|snp_pos:40|extract_pos:20	1	0.7752726
rs55863639	TP53_rs55863639_ALT_ENST00000604348.6|chr17:7675994C>T|-|snp_pos:40|extract_pos:20	1	0.9266826
rs55863639	TP53_rs55863639_ALT_ENST00000619485.4|chr17:7675994C>T|-|snp_pos:40|extract_pos:20	1	0.7752726
rs55863639	TP53_rs55863639_ALT_ENST00000269305.9|chr17:7675994C>T|-|snp_pos:40|extract_pos:20	1	0.7752726
rs55863639	TP53_rs55863639_ALT_ENST00000714358.1|chr17:7675994C>T|-|snp_pos:40|extract_pos:20	1	0.7752726
rs55863639	TP53_rs55863639_ALT_ENST00000714408.1|chr17:7675994C>T|-|snp_pos:40|extract_pos:20	1	0.7752726
rs55863639	TP53_rs55863639_ALT_ENST00000714409.1|chr17:7675994C>T|-|snp_pos:40|extract_pos:20	1	0.7752726
rs55863639	TP53_rs55863639_ALT_ENST00000576024.2|chr17:7675994C>T|-|snp_pos:40|extract_pos:20	1	0.7752726
rs55863639	TP53_rs55863639_ALT_ENST00000923566.1|chr17:7675994C>T|-|snp_pos:40|extract_pos:20	1	0.7752726
rs55863639	TP53_rs55863639_ALT_ENST00000714359.1|chr17:7675994C>T|-|snp_pos:40|extract_pos:20	1	0.7752726
rs55863639	TP53_rs55863639_ALT_ENST00000905353.1|chr17:7675994C>T|-|snp_pos:40|extract_pos:20	1	0.7752726
rs55863639	TP53_rs55863639_ALT_ENST00000505014.5|chr17:7675994C>T|-|snp_pos:40|extract_pos:20	1	0.7752726
rs770776262	TP53_rs770776262_ALT_ENST00000413465.6|chr17:7676048G>T|-|snp_pos:40|extract_pos:20	1	0.9986715
rs770776262	TP53_rs770776262_ALT_ENST00000635293.1|chr17:7676048G>T|-|snp_pos:40|extract_pos:20	1	0.9986715
rs770776262	TP53_rs770776262_ALT_ENST00000714356.1|chr17:7676048G>T|-|snp_pos:40|extract_pos:20	1	0.9986715
rs770776262	TP53_rs770776262_ALT_ENST00000359597.8|chr17:7676048G>T|-|snp_pos:40|extract_pos:20	1	0.9986715
rs770776262	TP53_rs770776262_ALT_ENST00000610292.4|chr17:7676048G>T|-|snp_pos:40|extract_pos:20	1	0.9986715
rs770776262	TP53_rs770776262_ALT_ENST00000620739.4|chr17:7676048G>T|-|snp_pos:40|extract_pos:20	1	0.9986715
rs770776262	TP53_rs770776262_ALT_ENST00000420246.6|chr17:7676048G>T|-|snp_pos:40|extract_pos:20	1	0.9986715
rs770776262	TP53_rs770776262_ALT_ENST00000455263.6|chr17:7676048G>T|-|snp_pos:40|extract_pos:20	1	0.9986715
rs770776262	TP53_rs770776262_ALT_ENST00000610538.4|chr17:7676048G>T|-|snp_pos:40|extract_pos:20	1	0.9986715
rs770776262	TP53_rs770776262_ALT_ENST00000622645.4|chr17:7676048G>T|-|snp_pos:40|extract_pos:20	1	0.9986715
rs770776262	TP53_rs770776262_ALT_ENST00000714357.1|chr17:7676048G>T|-|snp_pos:40|extract_pos:20	1	0.9986715
rs770776262	TP53_rs770776262_ALT_ENST00000508793.6|chr17:7676048G>T|-|snp_pos:40|extract_pos:20	1	0.9986715
rs770776262	TP53_rs770776262_ALT_ENST00000923567.1|chr17:7676048G>T|-|snp_pos:40|extract_pos:20	1	0.9986715
rs770776262	TP53_rs770776262_ALT_ENST00000949117.1|chr17:7676048G>T|-|snp_pos:40|extract_pos:20	1	0.9986715
rs770776262	TP53_rs770776262_ALT_ENST00000923569.1|chr17:7676048G>T|-|snp_pos:40|extract_pos:20	1	0.9986715
rs770776262	TP53_rs770776262_ALT_ENST00000923568.1|chr17:7676048G>T|-|snp_pos:40|extract_pos:20	1	0.9986715
rs770776262	TP53_rs770776262_ALT_ENST00000503591.2|chr17:7676048G>T|-|snp_pos:40|extract_pos:20	1	0.9986715
rs770776262	TP53_rs770776262_ALT_ENST00000445888.6|chr17:7676048G>T|-|snp_pos:40|extract_pos:20	1	0.9986715
rs770776262	TP53_rs770776262_ALT_ENST00000604348.6|chr17:7676048G>T|-|snp_pos:40|extract_pos:20	1	0.9986715
rs770776262	TP53_rs770776262_ALT_ENST00000619485.4|chr17:7676048G>T|-|snp_pos:40|extract_pos:20	1	0.9986715
rs770776262	TP53_rs770776262_ALT_ENST00000269305.9|chr17:7676048G>T|-|snp_pos:40|extract_pos:20	1	0.9986715
rs770776262	TP53_rs770776262_ALT_ENST00000714358.1|chr17:7676048G>T|-|snp_pos:40|extract_pos:20	1	0.9986715
rs770776262	TP53_rs770776262_ALT_ENST00000714408.1|chr17:7676048G>T|-|snp_pos:40|extract_pos:20	1	0.9986715
rs770776262	TP53_rs770776262_ALT_ENST00000714409.1|chr17:7676048G>T|-|snp_pos:40|extract_pos:20	1	0.9986715
rs770776262	TP53_rs770776262_ALT_ENST00000576024.2|chr17:7676048G>T|-|snp_pos:40|extract_pos:20	1	0.9986715
rs770776262	TP53_rs770776262_ALT_ENST00000923566.1|chr17:7676048G>T|-|snp_pos:40|extract_pos:20	1	0.9986715
rs770776262	TP53_rs770776262_ALT_ENST00000714359.1|chr17:7676048G>T|-|snp_pos:40|extract_pos:20	1	0.9986715
rs770776262	TP53_rs770776262_ALT_ENST00000905353.1|chr17:7676048G>T|-|snp_pos:40|extract_pos:20	1	0.9986715
rs770776262	TP53_rs770776262_ALT_ENST00000505014.5|chr17:7676048G>T|-|snp_pos:40|extract_pos:20	1	0.9986715
rs1064794618	TP53_rs1064794618_ALT_ENST00000413465.6|chr17:7676210C>T|-|snp_pos:40|extract_pos:20	1	0.99390304
rs1064794618	TP53_rs1064794618_ALT_ENST00000635293.1|chr17:7676210C>T|-|snp_pos:40|extract_pos:20	1	0.99390304
rs1064794618	TP53_rs1064794618_ALT_ENST00000714356.1|chr17:7676210C>T|-|snp_pos:40|extract_pos:20	1	0.99390304
rs1064794618	TP53_rs1064794618_ALT_ENST00000359597.8|chr17:7676210C>T|-|snp_pos:40|extract_pos:20	1	0.99390304
rs1064794618	TP53_rs1064794618_ALT_ENST00000610292.4|chr17:7676210C>T|-|snp_pos:40|extract_pos:20	1	0.99390304
rs1064794618	TP53_rs1064794618_ALT_ENST00000620739.4|chr17:7676210C>T|-|snp_pos:40|extract_pos:20	1	0.99390304
rs1064794618	TP53_rs1064794618_ALT_ENST00000420246.6|chr17:7676210C>T|-|snp_pos:40|extract_pos:20	1	0.99390304
rs1064794618	TP53_rs1064794618_ALT_ENST00000455263.6|chr17:7676210C>T|-|snp_pos:40|extract_pos:20	1	0.99390304
rs1064794618	TP53_rs1064794618_ALT_ENST00000610538.4|chr17:7676210C>T|-|snp_pos:40|extract_pos:20	1	0.99390304
rs1064794618	TP53_rs1064794618_ALT_ENST00000622645.4|chr17:7676210C>T|-|snp_pos:40|extract_pos:20	1	0.99390304
rs1064794618	TP53_rs1064794618_ALT_ENST00000714357.1|chr17:7676210C>T|-|snp_pos:40|extract_pos:20	1	0.99390304
rs1064794618	TP53_rs1064794618_ALT_ENST00000508793.6|chr17:7676210C>T|-|snp_pos:40|extract_pos:20	1	0.99390304
rs1064794618	TP53_rs1064794618_ALT_ENST00000923567.1|chr17:7676210C>T|-|snp_pos:40|extract_pos:20	1	0.99390304
rs1064794618	TP53_rs1064794618_ALT_ENST00000949117.1|chr17:7676210C>T|-|snp_pos:40|extract_pos:20	1	0.99390304
rs1064794618	TP53_rs1064794618_ALT_ENST00000923569.1|chr17:7676210C>T|-|snp_pos:40|extract_pos:20	1	0.99390304
rs1064794618	TP53_rs1064794618_ALT_ENST00000923568.1|chr17:7676210C>T|-|snp_pos:40|extract_pos:20	1	0.99390304
rs1064794618	TP53_rs1064794618_ALT_ENST00000503591.2|chr17:7676210C>T|-|snp_pos:40|extract_pos:20	1	0.99390304
rs1064794618	TP53_rs1064794618_ALT_ENST00000445888.6|chr17:7676210C>T|-|snp_pos:40|extract_pos:20	1	0.99390304
rs1064794618	TP53_rs1064794618_ALT_ENST00000604348.6|chr17:7676210C>T|-|snp_pos:40|extract_pos:20	1	0.99390304
rs1064794618	TP53_rs1064794618_ALT_ENST00000619485.4|chr17:7676210C>T|-|snp_pos:40|extract_pos:20	1	0.99390304
rs1064794618	TP53_rs1064794618_ALT_ENST00000269305.9|chr17:7676210C>T|-|snp_pos:40|extract_pos:20	1	0.99390304
rs1064794618	TP53_rs1064794618_ALT_ENST00000714358.1|chr17:7676210C>T|-|snp_pos:40|extract_pos:20	1	0.99390304
rs1064794618	TP53_rs1064794618_ALT_ENST00000714408.1|chr17:7676210C>T|-|snp_pos:40|extract_pos:20	1	0.99390304
rs1064794618	TP53_rs1064794618_ALT_ENST00000714409.1|chr17:7676210C>T|-|snp_pos:40|extract_pos:20	1	0.99390304
rs1064794618	TP53_rs1064794618_ALT_ENST00000576024.2|chr17:7676210C>T|-|snp_pos:40|extract_pos:20	1	0.99390304
rs1064794618	TP53_rs1064794618_ALT_ENST00000923566.1|chr17:7676210C>T|-|snp_pos:40|extract_pos:20	1	0.99390304
rs1064794618	TP53_rs1064794618_ALT_ENST00000714359.1|chr17:7676210C>T|-|snp_pos:40|extract_pos:20	1	0.99390304
rs1064794618	TP53_rs1064794618_ALT_ENST00000905353.1|chr17:7676210C>T|-|snp_pos:40|extract_pos:20	1	0.99390304
rs1064794618	TP53_rs1064794618_ALT_ENST00000505014.5|chr17:7676210C>T|-|snp_pos:40|extract_pos:20	1	0.99390304
rs1057518134	NF1_rs1057518134_ALT_ENST00000487476.5|chr17:31219068C>T|+|snp_pos:40|extract_pos:20	1	0.98536694
rs1057518134	NF1_rs1057518134_ALT_ENST00000356175.7|chr17:31219068C>T|+|snp_pos:40|extract_pos:20	1	0.98536694
rs1057518134	NF1_rs1057518134_ALT_ENST00000696138.1|chr17:31219068C>T|+|snp_pos:40|extract_pos:20	1	0.98536694
rs1057518134	NF1_rs1057518134_ALT_ENST00000431387.8|chr17:31219068C>T|+|snp_pos:40|extract_pos:20	1	0.98536694
rs1057518134	NF1_rs1057518134_ALT_ENST00000358273.9|chr17:31219068C>T|+|snp_pos:40|extract_pos:20	1	0.98536694
rs1057518134	NF1_rs1057518134_ALT_ENST00000691014.1|chr17:31219068C>T|+|snp_pos:40|extract_pos:20	1	0.98536694
rs1057518134	NF1_rs1057518134_ALT_ENST00000579081.6|chr17:31219068C>T|+|snp_pos:40|extract_pos:20	1	0.98536694
rs1057518134	NF1_rs1057518134_ALT_ENST00000495910.6|chr17:31219068C>T|+|snp_pos:40|extract_pos:20	1	0.98536694
rs1057518134	NF1_rs1057518134_ALT_ENST00000686189.1|chr17:31219068C>T|+|snp_pos:40|extract_pos:20	1	0.98536694
rs1057518134	NF1_rs1057518134_ALT_ENST00000456735.6|chr17:31219068C>T|+|snp_pos:40|extract_pos:20	1	0.98536694
rs1131691072	NF1_rs1131691072_ALT_ENST00000356175.7|chr17:31258365C>T|+|snp_pos:40|extract_pos:20	1	0.98647916
rs1131691072	NF1_rs1131691072_ALT_ENST00000696138.1|chr17:31258365C>T|+|snp_pos:40|extract_pos:20	1	0.98647916
rs1131691072	NF1_rs1131691072_ALT_ENST00000358273.9|chr17:31258365C>T|+|snp_pos:40|extract_pos:20	1	0.98647916
rs1131691072	NF1_rs1131691072_ALT_ENST00000691014.1|chr17:31258365C>T|+|snp_pos:40|extract_pos:20	1	0.98647916
rs1131691072	NF1_rs1131691072_ALT_ENST00000579081.6|chr17:31258365C>T|+|snp_pos:40|extract_pos:20	1	0.98647916
rs1131691072	NF1_rs1131691072_ALT_ENST00000456735.6|chr17:31258365C>T|+|snp_pos:40|extract_pos:20	1	0.98647916
rs1131691072	NF1_rs1131691072_ALT_ENST00000493220.5|chr17:31258365C>T|+|snp_pos:40|extract_pos:20	1	0.98647916
rs1131691072	NF1_rs1131691072_ALT_ENST00000466819.5|chr17:31258365C>T|+|snp_pos:40|extract_pos:20	1	0.98647916
rs1131691072	NF1_rs1131691072_ALT_ENST00000479614.1|chr17:31258365C>T|+|snp_pos:40|extract_pos:20	1	0.98647916
rs1131691072	NF1_rs1131691072_ALT_ENST00000687863.1|chr17:31258365C>T|+|snp_pos:40|extract_pos:20	1	0.98647916
rs1131691072	NF1_rs1131691072_ALT_ENST00000696140.1|chr17:31258365C>T|+|snp_pos:40|extract_pos:20	1	0.98647916
rs1131691072	NF1_rs1131691072_ALT_ENST00000696141.1|chr17:31258365C>T|+|snp_pos:40|extract_pos:20	1	0.98647916
rs1131691072	NF1_rs1131691072_ALT_ENST00000691649.1|chr17:31258365C>T|+|snp_pos:40|extract_pos:20	1	0.98647916
rs2143409098	RNF43_rs2143409098_ALT_ENST00000648873.1|chr17:58358246G>T|-|snp_pos:40|extract_pos:20	1	0.99782854
rs2143409098	RNF43_rs2143409098_ALT_ENST00000583753.5|chr17:58358246G>T|-|snp_pos:40|extract_pos:20	1	0.99782854
rs2143409098	RNF43_rs2143409098_ALT_ENST00000584437.5|chr17:58358246G>T|-|snp_pos:40|extract_pos:20	1	0.99782854
rs2143409098	RNF43_rs2143409098_ALT_ENST00000407977.7|chr17:58358246G>T|-|snp_pos:40|extract_pos:20	1	0.99782854
rs2143409098	RNF43_rs2143409098_ALT_ENST00000577716.5|chr17:58358246G>T|-|snp_pos:40|extract_pos:20	1	0.99782854
rs2143409098	RNF43_rs2143409098_ALT_ENST00000876688.1|chr17:58358246G>T|-|snp_pos:40|extract_pos:20	1	0.99782854
rs2143409098	RNF43_rs2143409098_ALT_ENST00000876690.1|chr17:58358246G>T|-|snp_pos:40|extract_pos:20	1	0.99782854
rs2143409098	RNF43_rs2143409098_ALT_ENST00000577625.5|chr17:58358246G>T|-|snp_pos:40|extract_pos:20	1	0.99782854
rs2143409098	RNF43_rs2143409098_ALT_ENST00000581868.1|chr17:58358246G>T|-|snp_pos:40|extract_pos:20	1	0.99782854
rs80338963	SMAD4_rs80338963_ALT_ENST00000588860.6|chr18:51065548C>T|+|snp_pos:40|extract_pos:20	1	0.94623804
rs80338963	SMAD4_rs80338963_ALT_ENST00000398417.6|chr18:51065548C>T|+|snp_pos:40|extract_pos:20	1	0.94623804
rs80338963	SMAD4_rs80338963_ALT_ENST00000877432.1|chr18:51065548C>T|+|snp_pos:40|extract_pos:20	1	0.94623804
rs80338963	SMAD4_rs80338963_ALT_ENST00000589076.6|chr18:51065548C>T|+|snp_pos:40|extract_pos:20	1	0.94623804
rs80338963	SMAD4_rs80338963_ALT_ENST00000589941.2|chr18:51065548C>T|+|snp_pos:40|extract_pos:20	1	0.94623804
rs80338963	SMAD4_rs80338963_ALT_ENST00000714260.1|chr18:51065548C>T|+|snp_pos:40|extract_pos:20	1	0.94623804
rs80338963	SMAD4_rs80338963_ALT_ENST00000714261.1|chr18:51065548C>T|+|snp_pos:40|extract_pos:20	1	0.94623804
rs80338963	SMAD4_rs80338963_ALT_ENST00000932317.1|chr18:51065548C>T|+|snp_pos:40|extract_pos:20	1	0.94623804
rs80338963	SMAD4_rs80338963_ALT_ENST00000714262.1|chr18:51065548C>T|+|snp_pos:40|extract_pos:20	1	0.94623804
rs80338963	SMAD4_rs80338963_ALT_ENST00000714263.1|chr18:51065548C>T|+|snp_pos:40|extract_pos:20	1	0.94623804
rs80338963	SMAD4_rs80338963_ALT_ENST00000932319.1|chr18:51065548C>T|+|snp_pos:40|extract_pos:20	1	0.94623804
rs80338963	SMAD4_rs80338963_ALT_ENST00000714264.1|chr18:51065548C>T|+|snp_pos:40|extract_pos:20	1	0.94623804
rs80338963	SMAD4_rs80338963_ALT_ENST00000342988.8|chr18:51065548C>T|+|snp_pos:40|extract_pos:20	1	0.94623804
rs80338963	SMAD4_rs80338963_ALT_ENST00000590061.2|chr18:51065548C>T|+|snp_pos:40|extract_pos:20	1	0.94623804
rs80338963	SMAD4_rs80338963_ALT_ENST00000593223.2|chr18:51065548C>T|+|snp_pos:40|extract_pos:20	1	0.94623804
rs80338963	SMAD4_rs80338963_ALT_ENST00000714266.1|chr18:51065548C>T|+|snp_pos:40|extract_pos:20	1	0.94623804
rs80338963	SMAD4_rs80338963_ALT_ENST00000714267.1|chr18:51065548C>T|+|snp_pos:40|extract_pos:20	1	0.94623804
rs80338963	SMAD4_rs80338963_ALT_ENST00000714268.1|chr18:51065548C>T|+|snp_pos:40|extract_pos:20	1	0.94623804
rs80338963	SMAD4_rs80338963_ALT_ENST00000932318.1|chr18:51065548C>T|+|snp_pos:40|extract_pos:20	1	0.94623804
rs80338963	SMAD4_rs80338963_ALT_ENST00000971071.1|chr18:51065548C>T|+|snp_pos:40|extract_pos:20	1	0.94623804
rs80338963	SMAD4_rs80338963_ALT_ENST00000971069.1|chr18:51065548C>T|+|snp_pos:40|extract_pos:20	1	0.94623804
rs80338963	SMAD4_rs80338963_ALT_ENST00000714270.1|chr18:51065548C>T|+|snp_pos:40|extract_pos:20	1	0.94623804
rs80338963	SMAD4_rs80338963_ALT_ENST00000971070.1|chr18:51065548C>T|+|snp_pos:40|extract_pos:20	1	0.94623804
rs80338963	SMAD4_rs80338963_ALT_ENST00000971068.1|chr18:51065548C>T|+|snp_pos:40|extract_pos:20	1	0.94623804
rs80338963	SMAD4_rs80338963_ALT_ENST00000714271.1|chr18:51065548C>T|+|snp_pos:40|extract_pos:20	1	0.94623804
rs80338963	SMAD4_rs80338963_ALT_ENST00000714272.1|chr18:51065548C>T|+|snp_pos:40|extract_pos:20	1	0.94623804
rs80338963	SMAD4_rs80338963_ALT_ENST00000714273.1|chr18:51065548C>T|+|snp_pos:40|extract_pos:20	1	0.94623804
rs80338963	SMAD4_rs80338963_ALT_ENST00000971072.1|chr18:51065548C>T|+|snp_pos:40|extract_pos:20	1	0.94623804
rs80338963	SMAD4_rs80338963_ALT_ENST00000611848.2|chr18:51065548C>T|+|snp_pos:40|extract_pos:20	1	0.94623804
rs80338963	SMAD4_rs80338963_ALT_ENST00000588745.5|chr18:51065548C>T|+|snp_pos:40|extract_pos:20	1	0.94623804
rs80338963	SMAD4_rs80338963_ALT_ENST00000714274.1|chr18:51065548C>T|+|snp_pos:40|extract_pos:20	1	0.94623804
rs80338963	SMAD4_rs80338963_ALT_ENST00000591126.5|chr18:51065548C>T|+|snp_pos:40|extract_pos:20	1	0.94623804
rs80338963	SMAD4_rs80338963_ALT_ENST00000684953.1|chr18:51065548C>T|+|snp_pos:40|extract_pos:20	1	0.94623804
rs80338963	SMAD4_rs80338963_ALT_ENST00000688307.1|chr18:51065548C>T|+|snp_pos:40|extract_pos:20	1	0.94623804
rs80338963	SMAD4_rs80338963_ALT_ENST00000688903.1|chr18:51065548C>T|+|snp_pos:40|extract_pos:20	1	0.94623804
rs80338963	SMAD4_rs80338963_ALT_ENST00000685232.1|chr18:51065548C>T|+|snp_pos:40|extract_pos:20	1	0.94623804
rs80338963	SMAD4_rs80338963_ALT_ENST00000688574.1|chr18:51065548C>T|+|snp_pos:40|extract_pos:20	1	0.94623804
rs80338963	SMAD4_rs80338963_ALT_ENST00000685090.1|chr18:51065548C>T|+|snp_pos:40|extract_pos:20	1	0.94623804
rs80338963	SMAD4_rs80338963_ALT_ENST00000691124.1|chr18:51065548C>T|+|snp_pos:40|extract_pos:20	1	0.94623804
rs377767360	SMAD4_rs377767360_ALT_ENST00000588860.6|chr18:51076662C>T|+|snp_pos:40|extract_pos:20	1	0.9104553
rs377767360	SMAD4_rs377767360_ALT_ENST00000398417.6|chr18:51076662C>T|+|snp_pos:40|extract_pos:20	1	0.9104553
rs377767360	SMAD4_rs377767360_ALT_ENST00000877432.1|chr18:51076662C>T|+|snp_pos:40|extract_pos:20	1	0.9104553
rs377767360	SMAD4_rs377767360_ALT_ENST00000589076.6|chr18:51076662C>T|+|snp_pos:40|extract_pos:20	1	0.9104553
rs377767360	SMAD4_rs377767360_ALT_ENST00000589941.2|chr18:51076662C>T|+|snp_pos:40|extract_pos:20	1	0.9104553
rs377767360	SMAD4_rs377767360_ALT_ENST00000714260.1|chr18:51076662C>T|+|snp_pos:40|extract_pos:20	1	0.9104553
rs377767360	SMAD4_rs377767360_ALT_ENST00000714261.1|chr18:51076662C>T|+|snp_pos:40|extract_pos:20	1	0.9104553
rs377767360	SMAD4_rs377767360_ALT_ENST00000932317.1|chr18:51076662C>T|+|snp_pos:40|extract_pos:20	1	0.9104553
rs377767360	SMAD4_rs377767360_ALT_ENST00000714262.1|chr18:51076662C>T|+|snp_pos:40|extract_pos:20	1	0.9104553
rs377767360	SMAD4_rs377767360_ALT_ENST00000714263.1|chr18:51076662C>T|+|snp_pos:40|extract_pos:20	1	0.9104553
rs377767360	SMAD4_rs377767360_ALT_ENST00000932319.1|chr18:51076662C>T|+|snp_pos:40|extract_pos:20	1	0.9104553
rs377767360	SMAD4_rs377767360_ALT_ENST00000714264.1|chr18:51076662C>T|+|snp_pos:40|extract_pos:20	1	0.9104553
rs377767360	SMAD4_rs377767360_ALT_ENST00000714265.1|chr18:51076662C>T|+|snp_pos:40|extract_pos:20	1	0.9104553
rs377767360	SMAD4_rs377767360_ALT_ENST00000342988.8|chr18:51076662C>T|+|snp_pos:40|extract_pos:20	1	0.9104553
rs377767360	SMAD4_rs377767360_ALT_ENST00000590061.2|chr18:51076662C>T|+|snp_pos:40|extract_pos:20	1	0.9104553
rs377767360	SMAD4_rs377767360_ALT_ENST00000593223.2|chr18:51076662C>T|+|snp_pos:40|extract_pos:20	1	0.9104553
rs377767360	SMAD4_rs377767360_ALT_ENST00000714266.1|chr18:51076662C>T|+|snp_pos:40|extract_pos:20	1	0.9104553
rs377767360	SMAD4_rs377767360_ALT_ENST00000714267.1|chr18:51076662C>T|+|snp_pos:40|extract_pos:20	1	0.9104553
rs377767360	SMAD4_rs377767360_ALT_ENST00000714268.1|chr18:51076662C>T|+|snp_pos:40|extract_pos:20	1	0.9104553
rs377767360	SMAD4_rs377767360_ALT_ENST00000932318.1|chr18:51076662C>T|+|snp_pos:40|extract_pos:20	1	0.9104553
rs377767360	SMAD4_rs377767360_ALT_ENST00000971069.1|chr18:51076662C>T|+|snp_pos:40|extract_pos:20	1	0.9104553
rs377767360	SMAD4_rs377767360_ALT_ENST00000714269.1|chr18:51076662C>T|+|snp_pos:40|extract_pos:20	1	0.9104553
rs377767360	SMAD4_rs377767360_ALT_ENST00000714270.1|chr18:51076662C>T|+|snp_pos:40|extract_pos:20	1	0.9104553
rs377767360	SMAD4_rs377767360_ALT_ENST00000971068.1|chr18:51076662C>T|+|snp_pos:40|extract_pos:20	1	0.9104553
rs377767360	SMAD4_rs377767360_ALT_ENST00000714271.1|chr18:51076662C>T|+|snp_pos:40|extract_pos:20	1	0.9104553
rs377767360	SMAD4_rs377767360_ALT_ENST00000714272.1|chr18:51076662C>T|+|snp_pos:40|extract_pos:20	1	0.9104553
rs377767360	SMAD4_rs377767360_ALT_ENST00000714273.1|chr18:51076662C>T|+|snp_pos:40|extract_pos:20	1	0.9104553
rs377767360	SMAD4_rs377767360_ALT_ENST00000971072.1|chr18:51076662C>T|+|snp_pos:40|extract_pos:20	1	0.9104553
rs377767360	SMAD4_rs377767360_ALT_ENST00000877433.1|chr18:51076662C>T|+|snp_pos:40|extract_pos:20	1	0.9104553
rs377767360	SMAD4_rs377767360_ALT_ENST00000611848.2|chr18:51076662C>T|+|snp_pos:40|extract_pos:20	1	0.9104553
rs377767360	SMAD4_rs377767360_ALT_ENST00000588745.5|chr18:51076662C>T|+|snp_pos:40|extract_pos:20	1	0.9104553
rs377767360	SMAD4_rs377767360_ALT_ENST00000592186.5|chr18:51076662C>T|+|snp_pos:40|extract_pos:20	1	0.9104553
rs377767360	SMAD4_rs377767360_ALT_ENST00000714274.1|chr18:51076662C>T|+|snp_pos:40|extract_pos:20	1	0.9104553
rs377767360	SMAD4_rs377767360_ALT_ENST00000591126.5|chr18:51076662C>T|+|snp_pos:40|extract_pos:20	1	0.9104553
rs377767360	SMAD4_rs377767360_ALT_ENST00000684953.1|chr18:51076662C>T|+|snp_pos:40|extract_pos:20	1	0.9104553
rs377767360	SMAD4_rs377767360_ALT_ENST00000685232.1|chr18:51076662C>T|+|snp_pos:40|extract_pos:20	1	0.9104553
rs377767360	SMAD4_rs377767360_ALT_ENST00000688574.1|chr18:51076662C>T|+|snp_pos:40|extract_pos:20	1	0.9104553
rs377767360	SMAD4_rs377767360_ALT_ENST00000685090.1|chr18:51076662C>T|+|snp_pos:40|extract_pos:20	1	0.9104553
rs377767360	SMAD4_rs377767360_ALT_ENST00000691124.1|chr18:51076662C>T|+|snp_pos:40|extract_pos:20	1	0.9104553
rs377767360	SMAD4_rs377767360_ALT_ENST00000590499.1|chr18:51076662C>T|+|snp_pos:40|extract_pos:20	1	0.9104553
rs1131690921	STK11_rs1131690921_ALT_ENST00000589152.5|chr19:1221341G>T|+|snp_pos:40|extract_pos:20	1	0.9997692
rs786201090	STK11_rs786201090_ALT_ENST00000585748.3|chr19:1221996C>T|+|snp_pos:40|extract_pos:20	1	0.9939765
rs786201090	STK11_rs786201090_ALT_ENST00000942781.1|chr19:1221996C>T|+|snp_pos:40|extract_pos:20	1	0.9939765
rs786201090	STK11_rs786201090_ALT_ENST00000714318.1|chr19:1221996C>T|+|snp_pos:40|extract_pos:20	1	0.9939765
rs786201090	STK11_rs786201090_ALT_ENST00000916852.1|chr19:1221996C>T|+|snp_pos:40|extract_pos:20	1	0.9939765
rs786201090	STK11_rs786201090_ALT_ENST00000714319.1|chr19:1221996C>T|+|snp_pos:40|extract_pos:20	1	0.9939765
rs786201090	STK11_rs786201090_ALT_ENST00000916853.1|chr19:1221996C>T|+|snp_pos:40|extract_pos:20	1	0.9939765
rs786201090	STK11_rs786201090_ALT_ENST00000714320.1|chr19:1221996C>T|+|snp_pos:40|extract_pos:20	1	0.9939765
rs786201090	STK11_rs786201090_ALT_ENST00000585465.3|chr19:1221996C>T|+|snp_pos:40|extract_pos:20	1	0.9939765
rs786201090	STK11_rs786201090_ALT_ENST00000714321.1|chr19:1221996C>T|+|snp_pos:40|extract_pos:20	1	0.9939765
rs786201090	STK11_rs786201090_ALT_ENST00000326873.12|chr19:1221996C>T|+|snp_pos:40|extract_pos:20	1	0.9939765
rs786201090	STK11_rs786201090_ALT_ENST00000942782.1|chr19:1221996C>T|+|snp_pos:40|extract_pos:20	1	0.9939765
rs786201090	STK11_rs786201090_ALT_ENST00000714322.1|chr19:1221996C>T|+|snp_pos:40|extract_pos:20	1	0.9939765
rs786201090	STK11_rs786201090_ALT_ENST00000714323.1|chr19:1221996C>T|+|snp_pos:40|extract_pos:20	1	0.9939765
rs786201090	STK11_rs786201090_ALT_ENST00000652231.1|chr19:1221996C>T|+|snp_pos:40|extract_pos:20	1	0.9939765
rs786201090	STK11_rs786201090_ALT_ENST00000942783.1|chr19:1221996C>T|+|snp_pos:40|extract_pos:20	1	0.9939765
rs786201090	STK11_rs786201090_ALT_ENST00000593219.6|chr19:1221996C>T|+|snp_pos:40|extract_pos:20	1	0.9939765
rs786201090	STK11_rs786201090_ALT_ENST00000589152.5|chr19:1221996C>T|+|snp_pos:40|extract_pos:20	1	0.9939765
rs786201090	STK11_rs786201090_ALT_ENST00000585851.2|chr19:1221996C>T|+|snp_pos:40|extract_pos:20	1	0.9939765
rs786201090	STK11_rs786201090_ALT_ENST00000591133.2|chr19:1221996C>T|+|snp_pos:40|extract_pos:20	1	0.9939765
rs2146541571	SMARCA4_rs2146541571_ALT_ENST00000924714.1|chr19:11027797C>T|+|snp_pos:40|extract_pos:20	1	0.9992877
rs2146541571	SMARCA4_rs2146541571_ALT_ENST00000924715.1|chr19:11027797C>T|+|snp_pos:40|extract_pos:20	1	0.9992877
rs2146541571	SMARCA4_rs2146541571_ALT_ENST00000924716.1|chr19:11027797C>T|+|snp_pos:40|extract_pos:20	1	0.9992877
rs2146541571	SMARCA4_rs2146541571_ALT_ENST00000896342.1|chr19:11027797C>T|+|snp_pos:40|extract_pos:20	1	0.9992877
rs2146541571	SMARCA4_rs2146541571_ALT_ENST00000924717.1|chr19:11027797C>T|+|snp_pos:40|extract_pos:20	1	0.9992877
rs2146541571	SMARCA4_rs2146541571_ALT_ENST00000924739.1|chr19:11027797C>T|+|snp_pos:40|extract_pos:20	1	0.9992877
rs2146541571	SMARCA4_rs2146541571_ALT_ENST00000924718.1|chr19:11027797C>T|+|snp_pos:40|extract_pos:20	1	0.9992877
rs2146541571	SMARCA4_rs2146541571_ALT_ENST00000924719.1|chr19:11027797C>T|+|snp_pos:40|extract_pos:20	1	0.9992877
rs2146541571	SMARCA4_rs2146541571_ALT_ENST00000924721.1|chr19:11027797C>T|+|snp_pos:40|extract_pos:20	1	0.9992877
rs2146541571	SMARCA4_rs2146541571_ALT_ENST00000924722.1|chr19:11027797C>T|+|snp_pos:40|extract_pos:20	1	0.9992877
rs2146541571	SMARCA4_rs2146541571_ALT_ENST00000643549.1|chr19:11027797C>T|+|snp_pos:40|extract_pos:20	1	0.9992877
rs2146541571	SMARCA4_rs2146541571_ALT_ENST00000642726.1|chr19:11027797C>T|+|snp_pos:40|extract_pos:20	1	0.9992877
rs2146541571	SMARCA4_rs2146541571_ALT_ENST00000646484.1|chr19:11027797C>T|+|snp_pos:40|extract_pos:20	1	0.9992877
rs2146541571	SMARCA4_rs2146541571_ALT_ENST00000644737.1|chr19:11027797C>T|+|snp_pos:40|extract_pos:20	1	0.9992877
rs2146541571	SMARCA4_rs2146541571_ALT_ENST00000924723.1|chr19:11027797C>T|+|snp_pos:40|extract_pos:20	1	0.9992877
rs2146541571	SMARCA4_rs2146541571_ALT_ENST00000642628.1|chr19:11027797C>T|+|snp_pos:40|extract_pos:20	1	0.9992877
rs2146541571	SMARCA4_rs2146541571_ALT_ENST00000643296.1|chr19:11027797C>T|+|snp_pos:40|extract_pos:20	1	0.9992877
rs2146541571	SMARCA4_rs2146541571_ALT_ENST00000647230.1|chr19:11027797C>T|+|snp_pos:40|extract_pos:20	1	0.9992877
rs2146541571	SMARCA4_rs2146541571_ALT_ENST00000711079.1|chr19:11027797C>T|+|snp_pos:40|extract_pos:20	1	0.9992877
rs2146541571	SMARCA4_rs2146541571_ALT_ENST00000924740.1|chr19:11027797C>T|+|snp_pos:40|extract_pos:20	1	0.9992877
rs2146541571	SMARCA4_rs2146541571_ALT_ENST00000924724.1|chr19:11027797C>T|+|snp_pos:40|extract_pos:20	1	0.9992877
rs2146541571	SMARCA4_rs2146541571_ALT_ENST00000924741.1|chr19:11027797C>T|+|snp_pos:40|extract_pos:20	1	0.9992877
rs2146541571	SMARCA4_rs2146541571_ALT_ENST00000924725.1|chr19:11027797C>T|+|snp_pos:40|extract_pos:20	1	0.9992877
rs2146541571	SMARCA4_rs2146541571_ALT_ENST00000646510.1|chr19:11027797C>T|+|snp_pos:40|extract_pos:20	1	0.9992877
rs2146541571	SMARCA4_rs2146541571_ALT_ENST00000924726.1|chr19:11027797C>T|+|snp_pos:40|extract_pos:20	1	0.9992877
rs2146541571	SMARCA4_rs2146541571_ALT_ENST00000924727.1|chr19:11027797C>T|+|snp_pos:40|extract_pos:20	1	0.9992877
rs2146541571	SMARCA4_rs2146541571_ALT_ENST00000924742.1|chr19:11027797C>T|+|snp_pos:40|extract_pos:20	1	0.9992877
rs2146541571	SMARCA4_rs2146541571_ALT_ENST00000429416.8|chr19:11027797C>T|+|snp_pos:40|extract_pos:20	1	0.9992877
rs2146541571	SMARCA4_rs2146541571_ALT_ENST00000924750.1|chr19:11027797C>T|+|snp_pos:40|extract_pos:20	1	0.9992877
rs2146541571	SMARCA4_rs2146541571_ALT_ENST00000924743.1|chr19:11027797C>T|+|snp_pos:40|extract_pos:20	1	0.9992877
rs2146541571	SMARCA4_rs2146541571_ALT_ENST00000924728.1|chr19:11027797C>T|+|snp_pos:40|extract_pos:20	1	0.9992877
rs2146541571	SMARCA4_rs2146541571_ALT_ENST00000924731.1|chr19:11027797C>T|+|snp_pos:40|extract_pos:20	1	0.9992877
rs2146541571	SMARCA4_rs2146541571_ALT_ENST00000924730.1|chr19:11027797C>T|+|snp_pos:40|extract_pos:20	1	0.9992877
rs2146541571	SMARCA4_rs2146541571_ALT_ENST00000924732.1|chr19:11027797C>T|+|snp_pos:40|extract_pos:20	1	0.9992877
rs2146541571	SMARCA4_rs2146541571_ALT_ENST00000924729.1|chr19:11027797C>T|+|snp_pos:40|extract_pos:20	1	0.9992877
rs2146541571	SMARCA4_rs2146541571_ALT_ENST00000924733.1|chr19:11027797C>T|+|snp_pos:40|extract_pos:20	1	0.9992877
rs2146541571	SMARCA4_rs2146541571_ALT_ENST00000924734.1|chr19:11027797C>T|+|snp_pos:40|extract_pos:20	1	0.9992877
rs2146541571	SMARCA4_rs2146541571_ALT_ENST00000924744.1|chr19:11027797C>T|+|snp_pos:40|extract_pos:20	1	0.9992877
rs2146541571	SMARCA4_rs2146541571_ALT_ENST00000970840.1|chr19:11027797C>T|+|snp_pos:40|extract_pos:20	1	0.9992877
rs2146541571	SMARCA4_rs2146541571_ALT_ENST00000344626.10|chr19:11027797C>T|+|snp_pos:40|extract_pos:20	1	0.9992877
rs2146541571	SMARCA4_rs2146541571_ALT_ENST00000646693.2|chr19:11027797C>T|+|snp_pos:40|extract_pos:20	1	0.9992877
rs2146541571	SMARCA4_rs2146541571_ALT_ENST00000924736.1|chr19:11027797C>T|+|snp_pos:40|extract_pos:20	1	0.9992877
rs2146541571	SMARCA4_rs2146541571_ALT_ENST00000924745.1|chr19:11027797C>T|+|snp_pos:40|extract_pos:20	1	0.9992877
rs2146541571	SMARCA4_rs2146541571_ALT_ENST00000924753.1|chr19:11027797C>T|+|snp_pos:40|extract_pos:20	1	0.9992877
rs2146541571	SMARCA4_rs2146541571_ALT_ENST00000924735.1|chr19:11027797C>T|+|snp_pos:40|extract_pos:20	1	0.9992877
rs2146541571	SMARCA4_rs2146541571_ALT_ENST00000645460.1|chr19:11027797C>T|+|snp_pos:40|extract_pos:20	1	0.9992877
rs2146541571	SMARCA4_rs2146541571_ALT_ENST00000924737.1|chr19:11027797C>T|+|snp_pos:40|extract_pos:20	1	0.9992877
rs2146541571	SMARCA4_rs2146541571_ALT_ENST00000704344.1|chr19:11027797C>T|+|snp_pos:40|extract_pos:20	1	0.9992877
rs2146541571	SMARCA4_rs2146541571_ALT_ENST00000924747.1|chr19:11027797C>T|+|snp_pos:40|extract_pos:20	1	0.9992877
rs2146541571	SMARCA4_rs2146541571_ALT_ENST00000924738.1|chr19:11027797C>T|+|snp_pos:40|extract_pos:20	1	0.9992877
rs2146541571	SMARCA4_rs2146541571_ALT_ENST00000924748.1|chr19:11027797C>T|+|snp_pos:40|extract_pos:20	1	0.9992877
rs2146541571	SMARCA4_rs2146541571_ALT_ENST00000541122.6|chr19:11027797C>T|+|snp_pos:40|extract_pos:20	1	0.9992877
rs2146541571	SMARCA4_rs2146541571_ALT_ENST00000589677.5|chr19:11027797C>T|+|snp_pos:40|extract_pos:20	1	0.9992877
rs2146541571	SMARCA4_rs2146541571_ALT_ENST00000444061.8|chr19:11027797C>T|+|snp_pos:40|extract_pos:20	1	0.9992877
rs2146541571	SMARCA4_rs2146541571_ALT_ENST00000924754.1|chr19:11027797C>T|+|snp_pos:40|extract_pos:20	1	0.9992877
rs2146541571	SMARCA4_rs2146541571_ALT_ENST00000924746.1|chr19:11027797C>T|+|snp_pos:40|extract_pos:20	1	0.9992877
rs2146541571	SMARCA4_rs2146541571_ALT_ENST00000896343.1|chr19:11027797C>T|+|snp_pos:40|extract_pos:20	1	0.9992877
rs2146541571	SMARCA4_rs2146541571_ALT_ENST00000924749.1|chr19:11027797C>T|+|snp_pos:40|extract_pos:20	1	0.9992877
rs2146541571	SMARCA4_rs2146541571_ALT_ENST00000924752.1|chr19:11027797C>T|+|snp_pos:40|extract_pos:20	1	0.9992877
rs2146541571	SMARCA4_rs2146541571_ALT_ENST00000924751.1|chr19:11027797C>T|+|snp_pos:40|extract_pos:20	1	0.9992877
rs2146541571	SMARCA4_rs2146541571_ALT_ENST00000590574.6|chr19:11027797C>T|+|snp_pos:40|extract_pos:20	1	0.9992877
rs2146541571	SMARCA4_rs2146541571_ALT_ENST00000704345.1|chr19:11027797C>T|+|snp_pos:40|extract_pos:20	1	0.9992877
rs2146541571	SMARCA4_rs2146541571_ALT_ENST00000924755.1|chr19:11027797C>T|+|snp_pos:40|extract_pos:20	1	0.9992877
rs2146541571	SMARCA4_rs2146541571_ALT_ENST00000924756.1|chr19:11027797C>T|+|snp_pos:40|extract_pos:20	1	0.9992877
rs2146541571	SMARCA4_rs2146541571_ALT_ENST00000970841.1|chr19:11027797C>T|+|snp_pos:40|extract_pos:20	1	0.9992877
rs2146541571	SMARCA4_rs2146541571_ALT_ENST00000591545.6|chr19:11027797C>T|+|snp_pos:40|extract_pos:20	1	0.9992877
rs2146541571	SMARCA4_rs2146541571_ALT_ENST00000643995.1|chr19:11027797C>T|+|snp_pos:40|extract_pos:20	1	0.9992877
rs2146541571	SMARCA4_rs2146541571_ALT_ENST00000644327.1|chr19:11027797C>T|+|snp_pos:40|extract_pos:20	1	0.9992877
rs2146541571	SMARCA4_rs2146541571_ALT_ENST00000644065.1|chr19:11027797C>T|+|snp_pos:40|extract_pos:20	1	0.9992877
rs2146541571	SMARCA4_rs2146541571_ALT_ENST00000644963.1|chr19:11027797C>T|+|snp_pos:40|extract_pos:20	1	0.9992877
rs2146541571	SMARCA4_rs2146541571_ALT_ENST00000643208.1|chr19:11027797C>T|+|snp_pos:40|extract_pos:20	1	0.9992877
rs2146541571	SMARCA4_rs2146541571_ALT_ENST00000642350.1|chr19:11027797C>T|+|snp_pos:40|extract_pos:20	1	0.9992877
rs2146541571	SMARCA4_rs2146541571_ALT_ENST00000645061.1|chr19:11027797C>T|+|snp_pos:40|extract_pos:20	1	0.9992877
rs2146541571	SMARCA4_rs2146541571_ALT_ENST00000644290.1|chr19:11027797C>T|+|snp_pos:40|extract_pos:20	1	0.9992877
rs2146541571	SMARCA4_rs2146541571_ALT_ENST00000647268.1|chr19:11027797C>T|+|snp_pos:40|extract_pos:20	1	0.9992877
rs2146541571	SMARCA4_rs2146541571_ALT_ENST00000644267.1|chr19:11027797C>T|+|snp_pos:40|extract_pos:20	1	0.9992877
rs2146541571	SMARCA4_rs2146541571_ALT_ENST00000643857.1|chr19:11027797C>T|+|snp_pos:40|extract_pos:20	1	0.9992877
rs2146541571	SMARCA4_rs2146541571_ALT_ENST00000646183.1|chr19:11027797C>T|+|snp_pos:40|extract_pos:20	1	0.9992877
rs2146541571	SMARCA4_rs2146541571_ALT_ENST00000646746.1|chr19:11027797C>T|+|snp_pos:40|extract_pos:20	1	0.9992877
rs2146541571	SMARCA4_rs2146541571_ALT_ENST00000643534.1|chr19:11027797C>T|+|snp_pos:40|extract_pos:20	1	0.9992877
rs2146541571	SMARCA4_rs2146541571_ALT_ENST00000646513.1|chr19:11027797C>T|+|snp_pos:40|extract_pos:20	1	0.9992877
rs2146541571	SMARCA4_rs2146541571_ALT_ENST00000646593.1|chr19:11027797C>T|+|snp_pos:40|extract_pos:20	1	0.9992877
rs2146541571	SMARCA4_rs2146541571_ALT_ENST00000645648.1|chr19:11027797C>T|+|snp_pos:40|extract_pos:20	1	0.9988325
rs2146541571	SMARCA4_rs2146541571_ALT_ENST00000592604.6|chr19:11027797C>T|+|snp_pos:40|extract_pos:20	1	0.9992877
rs2146541571	SMARCA4_rs2146541571_ALT_ENST00000591595.5|chr19:11027797C>T|+|snp_pos:40|extract_pos:20	1	0.9992877
rs2146541571	SMARCA4_rs2146541571_ALT_ENST00000646236.1|chr19:11027797C>T|+|snp_pos:40|extract_pos:20	1	0.9992877
rs2146541571	SMARCA4_rs2146541571_ALT_ENST00000585799.5|chr19:11027797C>T|+|snp_pos:40|extract_pos:20	1	0.9992877
rs2146541571	SMARCA4_rs2146541571_ALT_ENST00000642508.1|chr19:11027797C>T|+|snp_pos:40|extract_pos:20	1	0.9992877
rs886039394	JAK3_rs886039394_ALT_ENST00000527031.5|chr19:17837150C>T|-|snp_pos:40|extract_pos:20	1	0.8337878
rs886039394	JAK3_rs886039394_ALT_ENST00000458235.7|chr19:17837150C>T|-|snp_pos:40|extract_pos:20	1	0.8337878
rs886039394	JAK3_rs886039394_ALT_ENST00000696967.1|chr19:17837150C>T|-|snp_pos:40|extract_pos:20	1	0.8337878
rs886039394	JAK3_rs886039394_ALT_ENST00000527670.5|chr19:17837150C>T|-|snp_pos:40|extract_pos:20	1	0.8337878
rs886039394	JAK3_rs886039394_ALT_ENST00000526008.6|chr19:17837150C>T|-|snp_pos:40|extract_pos:20	1	0.8337878
rs886039394	JAK3_rs886039394_ALT_ENST00000534444.1|chr19:17837150C>T|-|snp_pos:40|extract_pos:20	1	0.8337878
rs886039394	JAK3_rs886039394_ALT_ENST00000696970.1|chr19:17837150C>T|-|snp_pos:40|extract_pos:20	1	0.8337878
rs1057519750	RUNX1_rs1057519750_ALT_ENST00000344691.8|chr21:34880580C>T|-|snp_pos:40|extract_pos:20	1	0.9857608
rs1057519750	RUNX1_rs1057519750_ALT_ENST00000675419.1|chr21:34880580C>T|-|snp_pos:40|extract_pos:20	1	0.9857608
rs1057519750	RUNX1_rs1057519750_ALT_ENST00000300305.7|chr21:34880580C>T|-|snp_pos:40|extract_pos:20	1	0.9857608
rs1057519750	RUNX1_rs1057519750_ALT_ENST00000482318.5|chr21:34880580C>T|-|snp_pos:40|extract_pos:20	1	0.9857608
rs1057519750	RUNX1_rs1057519750_ALT_ENST00000882527.1|chr21:34880580C>T|-|snp_pos:40|extract_pos:20	1	0.9857608
rs1057519750	RUNX1_rs1057519750_ALT_ENST00000399240.5|chr21:34880580C>T|-|snp_pos:40|extract_pos:20	1	0.9857608
rs1057519750	RUNX1_rs1057519750_ALT_ENST00000358356.9|chr21:34880580C>T|-|snp_pos:40|extract_pos:20	1	0.9857608
rs1057519750	RUNX1_rs1057519750_ALT_ENST00000399237.6|chr21:34880580C>T|-|snp_pos:40|extract_pos:20	1	0.9857608
