# Supplementary material for: Deciphering RNA modification and post-transcriptional regulation with NetRNApan
Source: Brief Bioinform. 2025 Dec 26;26(6):bbaf690. doi: 10.1093/bib/bbaf690 (PMC12741562; doi:10.1093/bib/bbaf690)
Supplement: Supplementary_Table_7_bbaf690 [file supplementary_table_7_bbaf690.xlsx]

## Sheet: Disrupting existing sites
Table S7. SNPs disrupting existing sites
SNP	Fragment	Ref_Modified	Ref_Probability
rs121913240	KRAS_rs121913240_REF_ENST00000256078.10|chr12:25227342T>T|-|snp_pos:38|extract_pos:20	1	0.79366165
rs121913240	KRAS_rs121913240_REF_ENST00000311936.8|chr12:25227342T>T|-|snp_pos:38|extract_pos:20	1	0.79366165
rs121913240	KRAS_rs121913240_REF_ENST00000686877.1|chr12:25227342T>T|-|snp_pos:38|extract_pos:20	1	0.79366165
rs121913240	KRAS_rs121913240_REF_ENST00000685328.1|chr12:25227342T>T|-|snp_pos:38|extract_pos:20	1	0.79366165
rs121913240	KRAS_rs121913240_REF_ENST00000692768.1|chr12:25227342T>T|-|snp_pos:38|extract_pos:20	1	0.79366165
rs121913240	KRAS_rs121913240_REF_ENST00000688940.1|chr12:25227342T>T|-|snp_pos:38|extract_pos:20	1	0.79366165
rs121913240	KRAS_rs121913240_REF_ENST00000690804.1|chr12:25227342T>T|-|snp_pos:38|extract_pos:20	1	0.79366165
rs121913240	KRAS_rs121913240_REF_ENST00000894155.1|chr12:25227342T>T|-|snp_pos:38|extract_pos:20	1	0.79366165
rs121913240	KRAS_rs121913240_REF_ENST00000940422.1|chr12:25227342T>T|-|snp_pos:38|extract_pos:20	1	0.79366165
rs121913240	KRAS_rs121913240_REF_ENST00000688228.1|chr12:25227342T>T|-|snp_pos:38|extract_pos:20	1	0.79366165
rs587780073	TP53_rs587780073_REF_ENST00000413465.6|chr17:7674262T>T|-|snp_pos:39|extract_pos:20	1	0.6828881
rs587780073	TP53_rs587780073_REF_ENST00000635293.1|chr17:7674262T>T|-|snp_pos:39|extract_pos:20	1	0.6828881
rs587780073	TP53_rs587780073_REF_ENST00000714356.1|chr17:7674262T>T|-|snp_pos:39|extract_pos:20	1	0.6828881
rs587780073	TP53_rs587780073_REF_ENST00000359597.8|chr17:7674262T>T|-|snp_pos:39|extract_pos:20	1	0.6828881
rs587780073	TP53_rs587780073_REF_ENST00000504290.5|chr17:7674262T>T|-|snp_pos:39|extract_pos:20	1	0.6828881
rs587780073	TP53_rs587780073_REF_ENST00000504937.5|chr17:7674262T>T|-|snp_pos:39|extract_pos:20	1	0.6828881
rs587780073	TP53_rs587780073_REF_ENST00000510385.5|chr17:7674262T>T|-|snp_pos:39|extract_pos:20	1	0.6828881
rs587780073	TP53_rs587780073_REF_ENST00000610623.4|chr17:7674262T>T|-|snp_pos:39|extract_pos:20	1	0.6828881
rs587780073	TP53_rs587780073_REF_ENST00000618944.4|chr17:7674262T>T|-|snp_pos:39|extract_pos:20	1	0.6828881
rs587780073	TP53_rs587780073_REF_ENST00000619186.4|chr17:7674262T>T|-|snp_pos:39|extract_pos:20	1	0.6828881
rs587780073	TP53_rs587780073_REF_ENST00000610292.4|chr17:7674262T>T|-|snp_pos:39|extract_pos:20	1	0.6828881
rs587780073	TP53_rs587780073_REF_ENST00000620739.4|chr17:7674262T>T|-|snp_pos:39|extract_pos:20	1	0.6828881
rs587780073	TP53_rs587780073_REF_ENST00000420246.6|chr17:7674262T>T|-|snp_pos:39|extract_pos:20	1	0.6828881
rs587780073	TP53_rs587780073_REF_ENST00000455263.6|chr17:7674262T>T|-|snp_pos:39|extract_pos:20	1	0.6828881
rs587780073	TP53_rs587780073_REF_ENST00000610538.4|chr17:7674262T>T|-|snp_pos:39|extract_pos:20	1	0.6828881
rs587780073	TP53_rs587780073_REF_ENST00000622645.4|chr17:7674262T>T|-|snp_pos:39|extract_pos:20	1	0.6828881
rs587780073	TP53_rs587780073_REF_ENST00000714357.1|chr17:7674262T>T|-|snp_pos:39|extract_pos:20	1	0.6828881
rs587780073	TP53_rs587780073_REF_ENST00000508793.6|chr17:7674262T>T|-|snp_pos:39|extract_pos:20	1	0.6828881
rs587780073	TP53_rs587780073_REF_ENST00000923567.1|chr17:7674262T>T|-|snp_pos:39|extract_pos:20	1	0.6828881
rs587780073	TP53_rs587780073_REF_ENST00000949117.1|chr17:7674262T>T|-|snp_pos:39|extract_pos:20	1	0.6828881
rs587780073	TP53_rs587780073_REF_ENST00000923569.1|chr17:7674262T>T|-|snp_pos:39|extract_pos:20	1	0.6828881
rs587780073	TP53_rs587780073_REF_ENST00000923568.1|chr17:7674262T>T|-|snp_pos:39|extract_pos:20	1	0.6828881
rs587780073	TP53_rs587780073_REF_ENST00000503591.2|chr17:7674262T>T|-|snp_pos:39|extract_pos:20	1	0.6828881
rs587780073	TP53_rs587780073_REF_ENST00000514944.6|chr17:7674262T>T|-|snp_pos:39|extract_pos:20	1	0.6828881
rs587780073	TP53_rs587780073_REF_ENST00000445888.6|chr17:7674262T>T|-|snp_pos:39|extract_pos:20	1	0.6828881
rs587780073	TP53_rs587780073_REF_ENST00000509690.6|chr17:7674262T>T|-|snp_pos:39|extract_pos:20	1	0.6828881
rs587780073	TP53_rs587780073_REF_ENST00000604348.6|chr17:7674262T>T|-|snp_pos:39|extract_pos:20	1	0.6828881
rs587780073	TP53_rs587780073_REF_ENST00000619485.4|chr17:7674262T>T|-|snp_pos:39|extract_pos:20	1	0.6828881
rs587780073	TP53_rs587780073_REF_ENST00000269305.9|chr17:7674262T>T|-|snp_pos:39|extract_pos:20	1	0.6828881
rs587780073	TP53_rs587780073_REF_ENST00000714358.1|chr17:7674262T>T|-|snp_pos:39|extract_pos:20	1	0.6828881
rs587780073	TP53_rs587780073_REF_ENST00000714408.1|chr17:7674262T>T|-|snp_pos:39|extract_pos:20	1	0.6828881
rs587780073	TP53_rs587780073_REF_ENST00000714409.1|chr17:7674262T>T|-|snp_pos:39|extract_pos:20	1	0.6828881
rs587780073	TP53_rs587780073_REF_ENST00000576024.2|chr17:7674262T>T|-|snp_pos:39|extract_pos:20	1	0.6828881
rs587780073	TP53_rs587780073_REF_ENST00000923566.1|chr17:7674262T>T|-|snp_pos:39|extract_pos:20	1	0.6828881
rs587780073	TP53_rs587780073_REF_ENST00000714359.1|chr17:7674262T>T|-|snp_pos:39|extract_pos:20	1	0.6828881
rs587780073	TP53_rs587780073_REF_ENST00000905353.1|chr17:7674262T>T|-|snp_pos:39|extract_pos:20	1	0.6828881
rs1057519992	TP53_rs1057519992_REF_ENST00000413465.6|chr17:7674890T>T|-|snp_pos:41|extract_pos:20	1	0.9720386
rs1057519992	TP53_rs1057519992_REF_ENST00000635293.1|chr17:7674890T>T|-|snp_pos:41|extract_pos:20	1	0.9720386
rs1057519992	TP53_rs1057519992_REF_ENST00000714356.1|chr17:7674890T>T|-|snp_pos:41|extract_pos:20	1	0.9720386
rs1057519992	TP53_rs1057519992_REF_ENST00000359597.8|chr17:7674890T>T|-|snp_pos:41|extract_pos:20	1	0.9720386
rs1057519992	TP53_rs1057519992_REF_ENST00000504290.5|chr17:7674890T>T|-|snp_pos:41|extract_pos:20	1	0.9720386
rs1057519992	TP53_rs1057519992_REF_ENST00000504937.5|chr17:7674890T>T|-|snp_pos:41|extract_pos:20	1	0.9720386
rs1057519992	TP53_rs1057519992_REF_ENST00000510385.5|chr17:7674890T>T|-|snp_pos:41|extract_pos:20	1	0.9720386
rs1057519992	TP53_rs1057519992_REF_ENST00000610623.4|chr17:7674890T>T|-|snp_pos:41|extract_pos:20	1	0.9720386
rs1057519992	TP53_rs1057519992_REF_ENST00000618944.4|chr17:7674890T>T|-|snp_pos:41|extract_pos:20	1	0.9720386
rs1057519992	TP53_rs1057519992_REF_ENST00000619186.4|chr17:7674890T>T|-|snp_pos:41|extract_pos:20	1	0.9720386
rs1057519992	TP53_rs1057519992_REF_ENST00000610292.4|chr17:7674890T>T|-|snp_pos:41|extract_pos:20	1	0.9720386
rs1057519992	TP53_rs1057519992_REF_ENST00000620739.4|chr17:7674890T>T|-|snp_pos:41|extract_pos:20	1	0.9720386
rs1057519992	TP53_rs1057519992_REF_ENST00000420246.6|chr17:7674890T>T|-|snp_pos:41|extract_pos:20	1	0.9720386
rs1057519992	TP53_rs1057519992_REF_ENST00000455263.6|chr17:7674890T>T|-|snp_pos:41|extract_pos:20	1	0.9720386
rs1057519992	TP53_rs1057519992_REF_ENST00000610538.4|chr17:7674890T>T|-|snp_pos:41|extract_pos:20	1	0.9720386
rs1057519992	TP53_rs1057519992_REF_ENST00000622645.4|chr17:7674890T>T|-|snp_pos:41|extract_pos:20	1	0.9720386
rs1057519992	TP53_rs1057519992_REF_ENST00000714357.1|chr17:7674890T>T|-|snp_pos:41|extract_pos:20	1	0.9720386
rs1057519992	TP53_rs1057519992_REF_ENST00000508793.6|chr17:7674890T>T|-|snp_pos:41|extract_pos:20	1	0.9720386
rs1057519992	TP53_rs1057519992_REF_ENST00000923567.1|chr17:7674890T>T|-|snp_pos:41|extract_pos:20	1	0.9720386
rs1057519992	TP53_rs1057519992_REF_ENST00000949117.1|chr17:7674890T>T|-|snp_pos:41|extract_pos:20	1	0.9720386
rs1057519992	TP53_rs1057519992_REF_ENST00000923569.1|chr17:7674890T>T|-|snp_pos:41|extract_pos:20	1	0.9720386
rs1057519992	TP53_rs1057519992_REF_ENST00000923568.1|chr17:7674890T>T|-|snp_pos:41|extract_pos:20	1	0.9720386
rs1057519992	TP53_rs1057519992_REF_ENST00000503591.2|chr17:7674890T>T|-|snp_pos:41|extract_pos:20	1	0.9720386
rs1057519992	TP53_rs1057519992_REF_ENST00000514944.6|chr17:7674890T>T|-|snp_pos:41|extract_pos:20	1	0.9720386
rs1057519992	TP53_rs1057519992_REF_ENST00000445888.6|chr17:7674890T>T|-|snp_pos:41|extract_pos:20	1	0.9720386
rs1057519992	TP53_rs1057519992_REF_ENST00000509690.6|chr17:7674890T>T|-|snp_pos:41|extract_pos:20	1	0.9720386
rs1057519992	TP53_rs1057519992_REF_ENST00000604348.6|chr17:7674890T>T|-|snp_pos:41|extract_pos:20	1	0.9720386
rs1057519992	TP53_rs1057519992_REF_ENST00000619485.4|chr17:7674890T>T|-|snp_pos:41|extract_pos:20	1	0.9720386
rs1057519992	TP53_rs1057519992_REF_ENST00000269305.9|chr17:7674890T>T|-|snp_pos:41|extract_pos:20	1	0.9720386
rs1057519992	TP53_rs1057519992_REF_ENST00000714358.1|chr17:7674890T>T|-|snp_pos:41|extract_pos:20	1	0.9720386
rs1057519992	TP53_rs1057519992_REF_ENST00000714408.1|chr17:7674890T>T|-|snp_pos:41|extract_pos:20	1	0.9720386
rs1057519992	TP53_rs1057519992_REF_ENST00000714409.1|chr17:7674890T>T|-|snp_pos:41|extract_pos:20	1	0.9720386
rs1057519992	TP53_rs1057519992_REF_ENST00000576024.2|chr17:7674890T>T|-|snp_pos:41|extract_pos:20	1	0.9720386
rs1057519992	TP53_rs1057519992_REF_ENST00000923566.1|chr17:7674890T>T|-|snp_pos:41|extract_pos:20	1	0.9720386
rs1057519992	TP53_rs1057519992_REF_ENST00000714359.1|chr17:7674890T>T|-|snp_pos:41|extract_pos:20	1	0.9720386
rs1057519992	TP53_rs1057519992_REF_ENST00000905353.1|chr17:7674890T>T|-|snp_pos:41|extract_pos:20	1	0.9720386
rs1057519992	TP53_rs1057519992_REF_ENST00000505014.5|chr17:7674890T>T|-|snp_pos:41|extract_pos:20	1	0.9720386
